# Supplementary material for: Estrogen Promotes Endometrial Cancer Development by Modulating ZNF626, SLK, and RFWD3 Gene Expression and Inducing Immune Inflammatory Changes
Source: Biomedicines. 2025 Feb 17;13(2):498. doi: 10.3390/biomedicines13020498 (PMC11853163; doi:10.3390/biomedicines13020498)
Supplement: Supplementary file 1 [file biomedicines-13-00498-s001.zip]

Archive with 2 entries (2 files):
- Supplementary Figure S1, the blots of all bands and molecular weight markers.pdf
- Supplementary Tables S1-S10.xlsx
