# Supplementary material for: Estrogen Promotes Endometrial Cancer Development by Modulating ZNF626, SLK, and RFWD3 Gene Expression and Inducing Immune Inflammatory Changes
Source: Biomedicines. 2025 Feb 17;13(2):498. doi: 10.3390/biomedicines13020498 (PMC11853163; doi:10.3390/biomedicines13020498)
Supplement: Supplementary file 1 [file biomedicines-13-00498-s001.zip › Supplementary Tables S1-S10.xlsx]

## Sheet: Table S1
Table S1. List of Expression of genes after screening
id	logFC	AveExpr	t	P.Value	adj.P.Val	B
LOC101927247	-0.465476	4.01334	-5.91327	1.13425e-08	0.000124469	9.47551
TMEM105	-0.310784	5.80276	-5.73874	2.8364e-08	0.000124469	8.62406
AC018755.16	0.300524	5.8156	5.70873	3.31416e-08	0.000124469	8.47955
ARID1A	0.378409	6.99629	5.47201	1.10838e-07	0.000161257	7.35997
RP1-101G11.2	-0.323988	3.47553	-5.4644	1.15157e-07	0.000161257	7.32455
SMAD5-AS1	-0.33155	3.59203	-5.45387	1.21395e-07	0.000161257	7.27568
TIPRL	-0.446195	7.59362	-5.4179	1.45309e-07	0.000162449	7.10914
LOC100130428	0.496196	4.77484	5.40992	1.51204e-07	0.000162449	7.07232
SUMO4	-0.560475	8.12998	-5.39509	1.62788e-07	0.000162449	7.00397
IMMT	-0.319316	8.3366	-5.35226	2.01291e-07	0.000165671	6.80745
SHQ1	0.509819	8.83162	5.35044	2.03108e-07	0.000165671	6.79913
CCER1	-0.334741	3.41311	-5.33308	2.21273e-07	0.000168728	6.71986
SMARCD1	0.351896	5.98087	5.31911	2.37033e-07	0.00017464	6.65621
LOC100129112	-0.446939	3.18386	-5.30938	2.48649e-07	0.00017464	6.61194
DKFZP434I0714	0.514499	7.21059	5.26778	3.04859e-07	0.000183525	6.42344
CTNNA2	1.17506	6.95365	5.2512	3.30548e-07	0.000185928	6.34863
SRMP1	-0.403147	4.43951	-5.23344	3.60397e-07	0.000189848	6.2687
VAMP2	0.307052	5.05658	5.23074	3.65156e-07	0.000189848	6.25658
ASPM	-0.874903	6.2136	-5.20996	4.03904e-07	0.000196589	6.16336
AHSP	-0.319692	4.70125	-5.20267	4.18426e-07	0.000199162	6.13071
LRRC58	-0.363365	6.00712	-5.19867	4.26602e-07	0.000199162	6.11283
P2RY6	-0.411299	4.4575	-5.18751	4.50234e-07	0.000204293	6.06301
TPSG1	-0.384528	5.50345	-5.18513	4.55453e-07	0.000204293	6.05236
HES5	0.606336	5.09428	5.13908	5.68449e-07	0.000224173	5.84764
SMC3	-0.438039	6.70401	-5.13455	5.80922e-07	0.000224173	5.82759
SYCE3	-0.471046	4.16346	-5.13352	5.83808e-07	0.000224173	5.82302
LINC00951	-0.375761	3.87812	-5.12545	6.06806e-07	0.000224173	5.78734
RGP1	-0.38847	6.58327	-5.12368	6.11988e-07	0.000224173	5.77949
MIS18BP1	-0.400663	5.2909	-5.12131	6.18974e-07	0.000224173	5.76901
RP11-4M23.7	0.677622	4.31766	5.11961	6.24026e-07	0.000224173	5.7615
ZNF669	-0.412069	6.30992	-5.10364	6.73505e-07	0.000228861	5.69105
ANKRD19P	-0.430844	5.30258	-5.10226	6.77963e-07	0.000228861	5.68496
MTIF3	-0.325263	5.31502	-5.07696	7.64771e-07	0.000242985	5.57375
EME1	-0.40203	6.4202	-5.05568	8.46048e-07	0.000249992	5.48055
C1orf112	-0.75746	4.76685	-5.05554	8.46629e-07	0.000249992	5.47992
ATP5H	-0.340817	7.91279	-5.0524	8.59313e-07	0.000249992	5.4662
MIR29A	0.369651	3.84699	5.05143	8.63264e-07	0.000249992	5.46196
PKD2L1	-0.396066	5.42594	-5.043	8.98415e-07	0.000249992	5.42514
SENP3	-0.389921	6.08364	-5.04098	9.07035e-07	0.000249992	5.41633
LOC101928464	-0.338673	5.01951	-5.03697	9.24373e-07	0.000250526	5.39887
DDHD2	0.56011	8.8134	5.02136	9.95062e-07	0.000255324	5.33089
RPL19	-0.319531	11.8998	-5.00599	1.06975e-06	0.000255324	5.26414
CEP89	-0.340425	5.34936	-4.9987	1.10706e-06	0.000255324	5.23254
NUP85	-0.327137	7.95444	-4.99769	1.11235e-06	0.000255324	5.22814
REL	-0.343323	5.92742	-4.99205	1.1422e-06	0.000255324	5.20372
RP1-58B11.1	0.549976	4.07263	4.98976	1.15454e-06	0.000255324	5.19381
LOC100996425	-0.349417	4.79155	-4.98823	1.16285e-06	0.000255324	5.1872
FAM13B	0.444389	8.51823	4.98658	1.17193e-06	0.000255324	5.18003
LOC145678	0.361994	3.81416	4.97753	1.22269e-06	0.000261405	5.14094
RBBP5	-0.649619	6.03652	-4.96719	1.2833e-06	0.000269328	5.09634
ASB9	-0.47475	4.10047	-4.96027	1.32554e-06	0.000273181	5.06649
KCNQ4	-0.369253	4.40057	-4.95619	1.35105e-06	0.000275952	5.04892
C2orf15	-0.454795	4.24248	-4.95185	1.37868e-06	0.000279103	5.03027
KCTD21	0.388845	5.41444	4.94682	1.41139e-06	0.000283219	5.00866
HJURP	-0.704897	6.20286	-4.93149	1.51583e-06	0.000291871	4.94288
TNPO3	-0.424166	7.54319	-4.93087	1.52025e-06	0.000291871	4.9402
LOC101929552	0.465405	4.17047	4.92934	1.53106e-06	0.000291871	4.93367
LOC101927150	-0.312972	4.00213	-4.92742	1.54484e-06	0.000292064	4.92541
PRKCI	-0.357237	7.00758	-4.9115	1.66333e-06	0.000294807	4.85733
HMGB1P4	-0.449975	8.67747	-4.90995	1.67533e-06	0.000294807	4.85071
AC099850.1	-0.348198	3.57103	-4.90144	1.74273e-06	0.000296634	4.81438
ZDHHC22	0.510115	4.70741	4.90047	1.75055e-06	0.000296634	4.81026
BRCC3	-0.466899	6.66451	-4.8976	1.774e-06	0.000298397	4.79801
FH	-0.335213	6.7946	-4.88909	1.84519e-06	0.000303841	4.76177
ARSG	0.473675	4.87797	4.88897	1.84621e-06	0.000303841	4.76126
PNPLA6	0.383226	7.13958	4.88489	1.88139e-06	0.000307419	4.74388
CEP131	-0.422143	5.9632	-4.87996	1.92466e-06	0.000308704	4.72294
LAMTOR2	-0.63864	7.34161	-4.87643	1.95629e-06	0.000308704	4.70794
STAU2-AS1	0.476713	4.28895	4.87353	1.98264e-06	0.000308704	4.69561
ZNF436	0.473471	6.96067	4.87126	2.00352e-06	0.000308704	4.68597
CNEP1R1	0.371351	8.58639	4.87009	2.01432e-06	0.000308704	4.68102
REM2	0.417293	5.57705	4.86903	2.0242e-06	0.000308704	4.67652
GBE1	0.564999	9.89295	4.84887	2.22087e-06	0.000322357	4.59116
RPL11	-0.731264	10.8242	-4.84394	2.27176e-06	0.000324805	4.57031
KRTAP4-2	0.613305	4.49446	4.83766	2.33813e-06	0.000330167	4.54381
ELOF1	0.373475	8.22731	4.83314	2.38706e-06	0.000332966	4.52475
UHRF2	0.589472	9.07111	4.82665	2.45915e-06	0.000334854	4.49737
C17orf75	-0.568977	5.73843	-4.82478	2.48026e-06	0.000335505	4.48951
SHOX2	-0.338682	3.57838	-4.81844	2.5532e-06	0.000339575	4.46284
MRPL55	-0.320329	5.75655	-4.80859	2.67079e-06	0.000347531	4.42142
RPL34	-0.338144	12.5903	-4.80834	2.67378e-06	0.000347531	4.42039
LOC100129098	0.637587	7.40062	4.79629	2.82479e-06	0.000361006	4.36985
SNRPD2	-0.554353	10.1776	-4.78978	2.9098e-06	0.000364158	4.34258
TAF1L	0.518917	4.33851	4.7892	2.91747e-06	0.000364158	4.34016
RP11-1275H24.2	0.517309	5.07996	4.78775	2.93677e-06	0.000364158	4.33409
SMARCAD1	0.350255	8.16216	4.78714	2.94497e-06	0.000364158	4.33153
BTNL8	0.608308	4.47807	4.78432	2.98305e-06	0.000366883	4.31971
TUBD1	-0.367319	5.28202	-4.77203	3.1543e-06	0.000375727	4.26839
RP1-193H18.2	0.85625	8.17639	4.77138	3.1636e-06	0.000375727	4.26568
FER	-0.327034	5.64774	-4.76482	3.25914e-06	0.00038431	4.23832
RAB2B	0.363382	8.07954	4.75184	3.45646e-06	0.000403419	4.18429
COA4	-0.426638	7.86748	-4.74794	3.51796e-06	0.000404406	4.16808
R3HDM4	0.328846	8.61745	4.73962	3.65268e-06	0.000409626	4.13354
AX746755	0.829684	7.48023	4.73688	3.69817e-06	0.000409626	4.12216
DOPEY2	-0.368449	4.10648	-4.7291	3.83024e-06	0.000417241	4.08992
LA16c-380H5.5	0.566369	5.37324	4.72347	3.9286e-06	0.000423918	4.06662
CCDC184	0.321025	4.39575	4.70695	4.23161e-06	0.00044001	3.99835
TDRG1	0.55072	4.99989	4.70394	4.28922e-06	0.000442747	3.98593
CHMP4B	-0.460213	7.47225	-4.70208	4.32531e-06	0.000442747	3.97823
CSN3	0.324063	3.37751	4.70062	4.35373e-06	0.000442747	3.97222
LINC01425	-0.302124	3.922	-4.69627	4.43941e-06	0.000446696	3.95432
CMAS	-0.322239	5.76094	-4.69212	4.52279e-06	0.000449044	3.93723
KLHL31	0.319975	4.6646	4.68252	4.72145e-06	0.000461517	3.89775
PPAP2A	0.500907	8.24933	4.67827	4.81208e-06	0.000462525	3.88029
SMARCD2	-0.316071	7.88827	-4.66834	5.03025e-06	0.000470392	3.83958
TTC28	0.362627	6.46969	4.66436	5.12031e-06	0.000472307	3.82329
PGLYRP1	-0.369105	4.59232	-4.66278	5.15673e-06	0.000473622	3.81678
RP11-220I1.5	0.527542	4.30441	4.66093	5.19941e-06	0.000473622	3.80921
LHX3	0.378668	4.15555	4.65816	5.26392e-06	0.000474803	3.79789
ARHGEF18	0.338116	8.74056	4.65431	5.35509e-06	0.000474803	3.78213
AL590762.11	-0.327067	5.8585	-4.65351	5.374e-06	0.000474803	3.77889
CPN2	0.314029	3.07021	4.65295	5.3875e-06	0.000474803	3.77659
RP11-44F14.8	0.42755	4.47704	4.65172	5.41719e-06	0.000474803	3.77154
HEY2	0.957531	7.10361	4.63404	5.86004e-06	0.000494943	3.69943
LOC101929087	-0.321568	10.7425	-4.633	5.88722e-06	0.000494943	3.69518
LOC100506319	0.515638	5.41668	4.63262	5.89713e-06	0.000494943	3.69363
TROAP	-0.401433	6.42423	-4.62432	6.11817e-06	0.000507099	3.65987
ABCB7	-0.339745	8.20862	-4.62109	6.20626e-06	0.000511606	3.64675
DARS2	-0.314522	5.54684	-4.61792	6.2939e-06	0.000513854	3.63389
CCDC137	-0.459568	6.74935	-4.61647	6.33445e-06	0.000513854	3.628
STRN3	-0.440557	6.67197	-4.61173	6.46883e-06	0.000516664	3.60874
HIRA	-0.302069	4.90444	-4.60766	6.58627e-06	0.000516664	3.59223
RP13-258O15.1	-0.559323	9.88011	-4.60759	6.58823e-06	0.000516664	3.59196
RPAP3	-0.526815	5.88356	-4.60659	6.61752e-06	0.000516664	3.58789
LOC100507403	-0.347234	4.11695	-4.6041	6.69073e-06	0.000518335	3.5778
ZCRB1	-0.353426	9.21603	-4.59809	6.87062e-06	0.000523227	3.55347
DSN1	-0.386116	6.29229	-4.59065	7.09972e-06	0.000532503	3.52338
FAM189A2	1.02678	7.24067	4.58991	7.12301e-06	0.000532503	3.52038
ZNF566	-0.514592	5.43162	-4.58226	7.36699e-06	0.000538426	3.4895
FAM209B	-0.319236	4.37571	-4.57959	7.45409e-06	0.000541332	3.47872
DOCK8	-0.375825	4.31491	-4.57797	7.50714e-06	0.00054346	3.47222
GBP1P1	-0.346056	3.94453	-4.57625	7.56435e-06	0.000545874	3.46525
MRPS10	-0.318051	7.62423	-4.57158	7.72092e-06	0.00055139	3.44647
LOC100132005	0.435621	4.4528	4.56957	7.78962e-06	0.00055139	3.43835
PILRA	-0.311519	4.141	-4.56927	7.79989e-06	0.00055139	3.43714
PSRC1	-0.499314	6.72254	-4.55896	8.16079e-06	0.000564085	3.39568
PFDN2	-0.331362	9.04491	-4.55482	8.31012e-06	0.000567313	3.37906
DGCR9	0.343584	4.75426	4.55357	8.35591e-06	0.000567313	3.37402
DMRTA1	-0.307336	3.61588	-4.55348	8.35901e-06	0.000567313	3.37368
TCTE3	0.354095	3.81364	4.54989	8.49152e-06	0.000570164	3.35927
C1orf27	-0.334364	6.38434	-4.54906	8.5224e-06	0.000570164	3.35594
MOSPD3	0.308219	6.28137	4.54885	8.53029e-06	0.000570164	3.35509
C9orf131	0.352562	4.37536	4.54776	8.57093e-06	0.000570164	3.35074
LOC100506122	0.333319	3.60054	4.54679	8.60736e-06	0.00057054	3.34685
APBB1	0.425084	4.94173	4.54621	8.62943e-06	0.00057054	3.3445
ABCB9	0.416596	5.38262	4.53995	8.86857e-06	0.000579008	3.31945
USF1	-0.524619	5.82098	-4.53852	8.92441e-06	0.000579008	3.3137
PLA2G2A	-0.381681	4.95395	-4.53639	9.00793e-06	0.000579751	3.30516
RNF19B	-0.654175	4.66534	-4.52674	9.39523e-06	0.000597715	3.26659
PSMC3IP	-0.30573	6.37424	-4.52338	9.53358e-06	0.00059999	3.2532
AK021537	0.311775	5.23571	4.52039	9.65868e-06	0.000601131	3.24126
ZNF137P	0.505753	6.81285	4.50802	1.01926e-05	0.000618584	3.19197
LALBA	-0.314344	4.07516	-4.50798	1.01944e-05	0.000618584	3.19182
LOC100131170	-0.329842	3.56833	-4.50407	1.03694e-05	0.000621336	3.17622
CACNB3	0.544202	7.50838	4.50393	1.03758e-05	0.000621336	3.17566
LOC100996517	-0.46768	7.61409	-4.50333	1.04027e-05	0.000621336	3.17329
GNAO1	0.425085	4.82413	4.49934	1.05844e-05	0.000627999	3.15743
UBA52	-0.387126	10.9003	-4.49818	1.06376e-05	0.000628021	3.15284
RACGAP1	-0.70061	7.89109	-4.49568	1.07538e-05	0.000630777	3.14289
SYNE2	-0.357312	5.46049	-4.49436	1.08154e-05	0.00063238	3.13766
PCF11	0.311649	7.89381	4.49164	1.09439e-05	0.000633806	3.12684
S100A6	-0.878477	7.65414	-4.48961	1.10403e-05	0.000634308	3.11881
ELP3	0.638325	9.02056	4.48937	1.10518e-05	0.000634308	3.11787
SYT6	0.308155	3.93994	4.48887	1.10759e-05	0.000634308	3.11587
ASH2L	0.439105	8.38497	4.48855	1.10912e-05	0.000634308	3.1146
LINC01208	0.498384	5.11236	4.47777	1.16208e-05	0.000658339	3.0719
PIF1	-0.352982	4.24898	-4.47188	1.19205e-05	0.000668369	3.04859
ZMAT5	-0.430475	5.17689	-4.46874	1.20832e-05	0.000671881	3.03618
DPY19L3	0.464009	8.75023	4.46805	1.21192e-05	0.000671881	3.03346
LOC101929123	-0.310022	3.7835	-4.4664	1.22059e-05	0.000673113	3.02694
ARPC1B	-0.442299	8.83362	-4.4663	1.22111e-05	0.000673113	3.02654
CENPB	0.322144	6.05646	4.46381	1.23434e-05	0.000675522	3.01668
AMMECR1L	0.537085	9.33214	4.46123	1.24813e-05	0.000681437	3.00652
RP11-305K5.1	0.432807	5.90075	4.45858	1.26245e-05	0.0006823	2.99607
TSPYL4	0.34058	9.08784	4.45729	1.26952e-05	0.000682327	2.99096
YBX2	-0.421269	5.55186	-4.45517	1.28116e-05	0.000682327	2.98262
FAM86A	0.320686	7.04993	4.45503	1.28195e-05	0.000682327	2.98205
ZNF175	0.312828	4.60404	4.45035	1.308e-05	0.000689442	2.96364
CTC-429P9.3	0.347701	7.07115	4.44673	1.32852e-05	0.000692409	2.9494
NFKBIE	-0.34327	6.06009	-4.44604	1.33249e-05	0.000692409	2.94667
DTX1	0.431044	5.87863	4.43626	1.38967e-05	0.000706948	2.90823
WNT1	0.322402	3.7633	4.43333	1.40728e-05	0.000706948	2.89671
ASB12	0.407672	4.66196	4.42812	1.43904e-05	0.000715399	2.87629
MYOG	0.566708	4.74875	4.42691	1.44656e-05	0.000715399	2.87153
SBDS	-0.43852	7.74734	-4.42567	1.45427e-05	0.000715399	2.86666
SPAG5	-0.499864	6.99237	-4.42518	1.45732e-05	0.000715399	2.86475
PDAP1	-0.345941	5.08982	-4.41937	1.49403e-05	0.000727178	2.842
RP11-384L8.1	0.604714	4.54982	4.41718	1.50811e-05	0.00073092	2.83342
PSMA7	-0.39861	8.44808	-4.41265	1.53762e-05	0.000733158	2.81569
RPS7	-0.418905	11.9482	-4.41152	1.54507e-05	0.000733158	2.81128
C9orf72	0.330179	5.71858	4.40833	1.56623e-05	0.000733158	2.79884
STX19	0.763846	6.60035	4.40502	1.58857e-05	0.000738621	2.78589
NDUFV2	-0.504286	8.61255	-4.40191	1.60981e-05	0.000745468	2.77374
PDCD5	-0.318755	6.5647	-4.40029	1.62093e-05	0.00074857	2.76745
FAM110D	0.471422	4.77983	4.39999	1.62306e-05	0.00074857	2.76625
PBDC1	-0.392039	7.09971	-4.39705	1.64349e-05	0.000755719	2.75482
LOC284513	0.541013	6.14569	4.39681	1.64516e-05	0.000755719	2.75388
ZNF785	-0.531661	5.36502	-4.39617	1.64969e-05	0.00075628	2.75137
GPR146	0.384898	4.83722	4.39242	1.67627e-05	0.000765397	2.73676
CENPL	-0.486089	5.23666	-4.39135	1.68394e-05	0.000765843	2.73259
SHANK2	0.469688	5.6096	4.38831	1.70585e-05	0.000774266	2.72077
LOC389906	-0.495327	5.19628	-4.38611	1.72189e-05	0.000774411	2.71222
C10orf25	0.380897	4.57189	4.3851	1.72934e-05	0.000774411	2.70827
LL22NC03-N27C7.1	0.527658	6.19829	4.384	1.73743e-05	0.000776278	2.70401
AK055910	-0.555265	4.12529	-4.38066	1.76232e-05	0.000784335	2.69101
MYBBP1A	-0.382391	5.89403	-4.37574	1.79954e-05	0.000796252	2.67191
DNAJC17	-0.449347	6.1688	-4.37393	1.81343e-05	0.000799165	2.66488
PPIAP21	-0.319563	5.92206	-4.3735	1.81674e-05	0.000799165	2.66321
PSMC4	-0.452851	7.97699	-4.37261	1.82358e-05	0.000799165	2.65978
TK1	-0.407681	6.72454	-4.37261	1.82359e-05	0.000799165	2.65977
PPIL3	0.311844	8.82427	4.36511	1.88255e-05	0.000813697	2.6307
ERVK3-1	0.439662	8.30172	4.35862	1.93508e-05	0.00082858	2.60556
PIP5K1C	0.300796	7.2806	4.35783	1.94154e-05	0.00082858	2.60251
FPGS	0.320728	7.19549	4.35778	1.94191e-05	0.00082858	2.60233
METTL2A	-0.44871	6.36969	-4.35366	1.97608e-05	0.000829012	2.5864
EEF2K	0.455384	8.79676	4.3503	2.00444e-05	0.000835222	2.57338
TEK	0.428488	5.01301	4.34839	2.02063e-05	0.000840435	2.56604
CCDC18	-0.364339	4.41235	-4.34627	2.03884e-05	0.000843968	2.55784
BAGE2	-0.333203	4.27092	-4.34611	2.04019e-05	0.000843968	2.55724
MIR1244-3	-0.487101	10.8037	-4.34362	2.06181e-05	0.000849368	2.54761
LOC100505592	-0.383178	3.58571	-4.34346	2.0632e-05	0.000849368	2.54699
SFRP5	0.355176	4.62814	4.34247	2.07181e-05	0.000849368	2.54319
RP11-348P10.2	0.463617	5.78277	4.33733	2.11728e-05	0.000861831	2.52336
PARS2	0.343763	6.33843	4.33623	2.12711e-05	0.000862951	2.51913
DHX29	0.323466	8.51437	4.33618	2.12758e-05	0.000862951	2.51893
MND1	-0.80723	5.0022	-4.33488	2.13927e-05	0.00086535	2.51393
ZMYM5	-0.408328	5.1188	-4.33309	2.15549e-05	0.000866565	2.50703
PRB4	0.387386	4.52717	4.32399	2.23976e-05	0.00088645	2.47201
FUS	-0.310359	6.38141	-4.32096	2.26845e-05	0.000892919	2.46039
CTD-2124B8.2	-0.390613	4.32432	-4.31967	2.28076e-05	0.000894935	2.45545
TNAP	-0.336731	3.81212	-4.3183	2.294e-05	0.000895104	2.45017
PARP1	-0.519773	7.94831	-4.31323	2.34342e-05	0.000895579	2.43071
MITD1	-0.486346	7.25047	-4.31141	2.36138e-05	0.000898817	2.42374
LOC100652911	0.518799	4.97512	4.30963	2.37905e-05	0.000901042	2.41694
RBMY3AP	0.338265	4.10651	4.30886	2.38681e-05	0.000901042	2.41397
LIN28A	0.323807	3.21976	4.30725	2.40293e-05	0.000901042	2.40782
KIR2DL5A	0.404006	4.94487	4.3063	2.41253e-05	0.000901042	2.40418
CHPF	0.399225	6.8968	4.30622	2.41338e-05	0.000901042	2.40386
IVL	0.531067	4.50796	4.3062	2.41356e-05	0.000901042	2.40379
ZMYM3	0.30202	6.51131	4.30611	2.41449e-05	0.000901042	2.40344
TCTA	0.341847	7.23527	4.30552	2.42052e-05	0.000901605	2.40116
AP001171.1	0.463284	4.67869	4.30501	2.42561e-05	0.000901605	2.39925
RAB12	-0.349152	6.90372	-4.30323	2.44381e-05	0.000904607	2.39242
BPHL	-0.361806	6.30848	-4.30122	2.46451e-05	0.000907859	2.38473
FMO4	0.358781	5.94784	4.29903	2.48722e-05	0.000914754	2.37636
PRR12	0.342002	6.29046	4.2972	2.50634e-05	0.000917775	2.36937
LOC101928666	0.365614	4.00838	4.29577	2.52149e-05	0.000921431	2.36387
NUSAP1	-0.587714	8.12441	-4.29455	2.53435e-05	0.00092373	2.35923
SOD2	-0.621437	7.92184	-4.29441	2.53586e-05	0.00092373	2.35868
PDPK1	-0.408459	3.58422	-4.29367	2.54368e-05	0.000925105	2.35587
TMEM180	-0.325261	4.90719	-4.29225	2.55893e-05	0.000929176	2.35042
PDLIM1	0.654859	10.6531	4.29047	2.57805e-05	0.000933154	2.34363
DHFR	-0.389766	7.07451	-4.28423	2.64614e-05	0.000944187	2.31984
DNAJC25	0.360214	7.74723	4.2839	2.64984e-05	0.000944187	2.31857
KIAA0355	0.436395	8.11746	4.28169	2.6744e-05	0.000944187	2.31015
C1QTNF1-AS1	0.370045	3.81477	4.2814	2.67767e-05	0.000944187	2.30903
OVOL1-AS1	0.32184	5.37517	4.27961	2.69773e-05	0.000944187	2.30223
PLCD1	0.357598	6.99275	4.27932	2.70101e-05	0.000944187	2.30112
CHSY1	0.406459	9.93543	4.27837	2.71172e-05	0.000944187	2.29751
PTCH2	0.303848	5.06679	4.27822	2.71345e-05	0.000944187	2.29693
LOC646482	0.369865	4.12657	4.27821	2.7136e-05	0.000944187	2.29688
NBPF1	0.309248	8.70894	4.27808	2.71503e-05	0.000944187	2.2964
ARMCX6	0.3477	7.56484	4.27736	2.72316e-05	0.000944187	2.29367
ERICH3	0.718404	4.42526	4.27716	2.7255e-05	0.000944187	2.29288
ALDOC	-0.393665	5.70507	-4.27606	2.73802e-05	0.000944187	2.2887
PAMR1	0.838503	7.23422	4.27548	2.74468e-05	0.000944187	2.28649
GEN1	-0.352772	5.06831	-4.27267	2.777e-05	0.000949134	2.27581
NDN	0.838698	6.41863	4.27242	2.77986e-05	0.000949134	2.27487
ZFP69B	-0.549346	3.91201	-4.26744	2.83824e-05	0.000960468	2.25591
P2RX5	-0.340308	6.07096	-4.26708	2.84244e-05	0.000960468	2.25457
CCDC176	0.465665	6.51263	4.26558	2.86026e-05	0.000965064	2.24886
ZNF415	0.520395	6.98539	4.26112	2.91393e-05	0.000979996	2.23191
ADCYAP1R1	0.599134	5.21176	4.2581	2.9507e-05	0.000988288	2.22048
EHBP1L1	-0.378452	5.85754	-4.25584	2.97857e-05	0.000991817	2.2119
MIR1292	-0.322714	8.09492	-4.25505	2.98847e-05	0.000993028	2.20888
LOC100506248	-0.377572	12.0162	-4.25485	2.99089e-05	0.000993028	2.20814
NUF2	-0.719524	7.14184	-4.25045	3.04613e-05	0.00100504	2.19145
ZNF786	-0.429186	5.65183	-4.25027	3.04839e-05	0.00100504	2.19078
ENKUR	0.873371	5.45757	4.24917	3.06238e-05	0.00100601	2.1866
MYO3B	-0.342832	3.32408	-4.24914	3.06265e-05	0.00100601	2.18652
AP000462.1	0.39303	4.2035	4.2486	3.06957e-05	0.00100601	2.18447
ZNF426	-0.660221	5.12436	-4.24764	3.08181e-05	0.00100858	2.18084
RP11-38P22.2	0.872714	6.10352	4.24505	3.11509e-05	0.00101656	2.17104
S100A4	-0.85778	8.52485	-4.24236	3.15011e-05	0.00102506	2.16085
TOMM20	-0.442126	9.52078	-4.23939	3.18918e-05	0.0010308	2.14962
RP11-12M5.1	0.483378	4.17626	4.23796	3.20815e-05	0.00103512	2.14421
ZNF236	0.45496	6.91956	4.2366	3.22618e-05	0.00103801	2.1391
RPL27AP	-0.424963	5.08222	-4.23571	3.23811e-05	0.00104038	2.13574
SMC4	-0.35677	7.49946	-4.22934	3.32475e-05	0.00105325	2.11167
IL1R1	0.513611	7.0668	4.2269	3.35844e-05	0.001057	2.10249
HIGD2A	-0.363606	7.09936	-4.22685	3.35916e-05	0.001057	2.10229
MAPKAPK5	-0.465486	5.96351	-4.22539	3.3794e-05	0.0010617	2.09682
SYT2	0.342206	5.81967	4.22468	3.38936e-05	0.0010617	2.09413
IRS1	0.653828	6.82962	4.22211	3.42557e-05	0.00106472	2.08445
PSMD3	-0.45266	7.36243	-4.22116	3.43902e-05	0.00106745	2.08088
TRRAP	-0.316347	6.453	-4.22077	3.44454e-05	0.00106771	2.07942
GTF2F2	-0.499905	5.44877	-4.21975	3.45915e-05	0.00107002	2.07556
TFF2	-0.445265	3.87429	-4.21907	3.4689e-05	0.00107002	2.073
HSPB6	0.351079	4.13934	4.21862	3.47535e-05	0.00107002	2.0713
KMT2D	0.314996	6.27666	4.21765	3.48922e-05	0.0010714	2.06767
MCM10	-0.596007	5.25806	-4.21487	3.52954e-05	0.00107923	2.0572
SETD1A	0.346838	5.90622	4.21365	3.54742e-05	0.00108057	2.0526
AC012531.25	0.389414	4.51537	4.21269	3.56138e-05	0.00108094	2.04902
CD5L	0.340202	4.05216	4.21038	3.59557e-05	0.00108799	2.04032
EXOSC3	-0.306469	5.15699	-4.20757	3.63738e-05	0.00109362	2.02979
SEC14L1	0.381422	6.99487	4.20728	3.64181e-05	0.00109362	2.02868
RP11-1078H9.6	0.343575	4.26698	4.20701	3.6459e-05	0.00109362	2.02765
GDPD1	-0.331721	4.27548	-4.20689	3.64763e-05	0.00109362	2.02722
GLI1	0.476455	5.75247	4.2059	3.66247e-05	0.0010952	2.02352
SNRPF	-0.528298	8.91987	-4.20473	3.68026e-05	0.00109908	2.01911
DQ576994	-0.397622	4.15176	-4.2042	3.68824e-05	0.00110003	2.01714
GLTSCR1	0.477346	7.54494	4.20109	3.73577e-05	0.00111029	2.00547
H2AFY2	0.545587	8.43738	4.201	3.73721e-05	0.00111029	2.00512
AGBL2	1.10433	6.00437	4.20044	3.74578e-05	0.00111139	2.00304
COX6C	-0.406872	10.6198	-4.19712	3.79735e-05	0.00112378	1.99058
LOC100288675	-0.414183	3.8393	-4.19521	3.82734e-05	0.00112601	1.98342
FAM124B	0.443719	4.13446	4.19175	3.88217e-05	0.00113068	1.97046
LOC101060179	0.40972	6.21197	4.19043	3.90315e-05	0.00113068	1.96555
RP3-522P13.2	-0.308095	5.8548	-4.18876	3.93004e-05	0.00113274	1.9593
AQP9	-0.374546	5.22859	-4.18847	3.93474e-05	0.00113274	1.95821
C2orf81	0.330968	6.91749	4.18836	3.93658e-05	0.00113274	1.95779
RP11-37C7.3	0.340893	3.81069	4.18462	3.99754e-05	0.0011474	1.94379
ICT1	-0.327084	7.17756	-4.18194	4.04159e-05	0.00115128	1.93382
FAM155B	0.556052	5.87273	4.17971	4.07884e-05	0.0011591	1.92546
NCAPG	-0.691248	6.70512	-4.16937	4.25533e-05	0.00119658	1.8869
CC2D2B	0.403092	4.77119	4.16829	4.27416e-05	0.00119823	1.88288
P2RX2	0.307976	4.60823	4.16378	4.35376e-05	0.00120905	1.86609
C14orf159	0.409372	7.71878	4.16332	4.36191e-05	0.00120905	1.86438
AC012065.7	0.616573	6.55778	4.1622	4.38185e-05	0.00121208	1.86023
C22orf23	0.391434	4.49717	4.16011	4.41947e-05	0.00121576	1.85245
MKI67	-0.475975	6.11091	-4.16	4.42142e-05	0.00121576	1.85205
CYP2A13	0.417009	5.06489	4.1599	4.42325e-05	0.00121576	1.85167
ZNF223	0.460686	5.05913	4.15687	4.47834e-05	0.00122105	1.84041
LRRC25	0.426766	5.07403	4.15591	4.49598e-05	0.00122272	1.83683
MIR4691	-0.353831	7.95708	-4.14987	4.60799e-05	0.00123985	1.81444
HOXB4	0.465106	8.03077	4.14965	4.6123e-05	0.00123985	1.81359
MRPL22	-0.4615	7.96057	-4.14745	4.65375e-05	0.00124453	1.80545
ZMYND19	-0.383246	7.39943	-4.14728	4.65693e-05	0.00124453	1.80482
FAM200A	-0.32956	3.83829	-4.1424	4.75045e-05	0.00125786	1.78673
KIAA1731	-0.361331	5.71192	-4.14051	4.78727e-05	0.00125874	1.77971
C8B	0.342946	4.30176	4.14025	4.79234e-05	0.00125874	1.77875
SKA1	-0.417091	3.23365	-4.1258	5.08213e-05	0.00130023	1.72534
TMEM184B	0.320445	8.57418	4.12379	5.12372e-05	0.00130395	1.71793
TOMM40L	-0.466265	5.93709	-4.12271	5.14635e-05	0.00130554	1.71392
WAC-AS1	-0.351731	8.73541	-4.12104	5.1812e-05	0.00130737	1.70779
MAPKAPK5-AS1	-0.369375	5.40363	-4.12013	5.20033e-05	0.00130737	1.70443
EEF1E1	-0.41194	6.02896	-4.11982	5.20696e-05	0.00130737	1.70327
RP11-629E24.2	0.431744	4.82832	4.11958	5.2121e-05	0.00130737	1.70238
TFAM	-0.316004	6.23766	-4.11377	5.33617e-05	0.00132866	1.68099
C14orf80	-0.31145	6.25797	-4.1137	5.33765e-05	0.00132866	1.68074
FAM72A	-0.62147	7.35625	-4.1128	5.35711e-05	0.00133146	1.67743
HIST1H1D	-0.361211	5.68733	-4.11114	5.39326e-05	0.00133814	1.67131
PTPRM	0.89712	8.50235	4.10967	5.42541e-05	0.00133885	1.66591
FAM214A	0.346919	7.22152	4.10829	5.45586e-05	0.00134128	1.66082
SCAMP1-AS1	0.32233	6.6896	4.10816	5.45871e-05	0.00134128	1.66034
RPL18A	-0.543632	6.8705	-4.10588	5.50933e-05	0.00134513	1.65195
KCNS1	0.667169	5.71393	4.10519	5.52478e-05	0.00134513	1.64941
GLUD1	-0.398342	7.50086	-4.10507	5.52728e-05	0.00134513	1.649
KEL	0.392191	5.10109	4.10427	5.54539e-05	0.00134753	1.64602
LEPREL1	0.448109	6.08878	4.10005	5.64062e-05	0.00136266	1.63054
MYOZ1	0.465252	5.18348	4.09475	5.76268e-05	0.00137649	1.61108
RP4-647C14.3	0.318397	4.64578	4.09467	5.76448e-05	0.00137649	1.6108
CCDC58	-0.450765	6.91143	-4.0936	5.78942e-05	0.00138101	1.60688
C20orf57	0.320928	4.11114	4.08584	5.97334e-05	0.0014189	1.57846
JPX	-0.819828	7.08275	-4.08453	6.00517e-05	0.00142155	1.57363
ZBED1	-0.385654	7.62469	-4.08381	6.02245e-05	0.00142155	1.57102
EXO1	-0.385373	5.43065	-4.08359	6.02773e-05	0.00142155	1.57022
ROMO1	-0.405867	9.29142	-4.08244	6.0559e-05	0.00142672	1.56598
RAD21	-0.396196	8.81296	-4.08134	6.08255e-05	0.00142869	1.56199
CTF1	0.382111	5.51328	4.07916	6.13627e-05	0.00143825	1.554
EIF4G1	-0.300023	7.91528	-4.0764	6.20475e-05	0.00145133	1.54392
HOXB2	0.630813	8.83597	4.07482	6.24441e-05	0.00145465	1.53813
GLRX2	-0.330661	7.80737	-4.07415	6.26122e-05	0.00145688	1.53569
RP11-421E14.2	-0.419233	3.68833	-4.07383	6.26913e-05	0.00145688	1.53454
BCL9L	0.34945	5.99251	4.07368	6.27306e-05	0.00145688	1.53397
LINC01342	-0.335711	4.74497	-4.0733	6.28251e-05	0.00145759	1.53261
NUDT15	-0.570328	8.18003	-4.07039	6.3564e-05	0.00146582	1.52198
SET	-0.33543	10.0071	-4.06591	6.47192e-05	0.00147462	1.50563
RHNO1	-0.46706	5.96426	-4.06495	6.49683e-05	0.00147727	1.50214
TTC31	0.37767	7.48493	4.0632	6.54246e-05	0.00148183	1.49578
KPTN	0.378155	6.86553	4.0584	6.66984e-05	0.00150055	1.47827
USP2-AS1	0.382829	3.89163	4.05796	6.68159e-05	0.00150055	1.47667
RASD1	0.872179	9.57226	4.05786	6.68411e-05	0.00150055	1.47633
C11orf16	0.670852	6.80488	4.05513	6.75772e-05	0.00150525	1.46638
SAMD8	-0.346015	5.25007	-4.05288	6.81884e-05	0.00151592	1.4582
CCL25	0.411497	4.02083	4.05237	6.83276e-05	0.00151754	1.45635
PXN-AS1	-0.39435	5.17264	-4.04866	6.93482e-05	0.00153276	1.44289
VPS4B	0.383811	8.92595	4.04833	6.94423e-05	0.00153336	1.44166
TSIX	-0.506792	5.55043	-4.04608	7.00685e-05	0.00154041	1.43351
SYT17	0.606736	7.64862	4.04597	7.00982e-05	0.00154041	1.43312
LOC100132167	-0.307866	5.17199	-4.0426	7.10507e-05	0.00155011	1.42087
FBXL15	-0.393083	6.4901	-4.04059	7.16218e-05	0.0015533	1.4136
ZSCAN12P1	0.32703	4.36551	4.04013	7.17555e-05	0.0015533	1.41191
ATP6V0C	-0.346333	8.24902	-4.03985	7.18351e-05	0.0015533	1.4109
BMPR1B	0.649798	7.10128	4.03872	7.21596e-05	0.00155876	1.40681
SNAPC2	0.523407	5.9548	4.03277	7.38926e-05	0.0015739	1.38527
CPSF2	-0.316197	6.48694	-4.031	7.44166e-05	0.00158156	1.37885
MRPS12	-0.372726	4.75131	-4.03085	7.44597e-05	0.00158156	1.37833
NCBP1	-0.367753	4.26798	-4.02947	7.48709e-05	0.00158867	1.37333
C1orf158	0.636703	4.95644	4.02719	7.55551e-05	0.00159539	1.36507
FAM101A	0.567601	5.3294	4.02567	7.60135e-05	0.00160266	1.35959
LOC101926915	0.318764	3.93831	4.02504	7.62059e-05	0.00160376	1.35729
LINC00520	0.845594	6.55478	4.02209	7.7105e-05	0.00161818	1.34665
HN1	-0.430285	8.00125	-4.02169	7.72268e-05	0.00161818	1.34522
LOC101929683	0.317684	4.15442	4.02163	7.72446e-05	0.00161818	1.34501
P2RX5-TAX1BP3	0.336438	11.0215	4.02067	7.75414e-05	0.00162067	1.34153
SNRPB2	-0.306855	6.00922	-4.02056	7.75762e-05	0.00162067	1.34112
VWA3A	0.673267	6.62039	4.01922	7.79906e-05	0.00162636	1.33628
UBE2T	-0.637016	6.51264	-4.01748	7.85327e-05	0.00163041	1.33
CENPE	-0.580234	5.91281	-4.0174	7.85571e-05	0.00163041	1.32972
NPHS1	0.314193	3.8808	4.01702	7.86752e-05	0.00163041	1.32836
GBP4	-0.425591	4.49798	-4.01607	7.89741e-05	0.00163225	1.32491
SH2D3A	-0.35703	5.21959	-4.01524	7.9235e-05	0.00163443	1.32192
RP3-507I15.1	-0.305704	10.1552	-4.01362	7.97473e-05	0.00164203	1.31608
MRPS18B	-0.307935	7.91421	-4.01195	8.02768e-05	0.0016445	1.31007
PIP4K2A	0.417742	6.71864	4.0109	8.06114e-05	0.0016445	1.3063
HOXA10-AS	-0.517993	3.95534	-4.01029	8.08064e-05	0.0016445	1.30411
SGOL2	-0.540711	6.65708	-4.01008	8.08735e-05	0.0016445	1.30335
AURKB	-0.346392	5.05859	-4.00828	8.14556e-05	0.00165193	1.29685
NDUFB10	-0.360188	8.46132	-4.00363	8.29711e-05	0.0016687	1.28013
CDC45	-0.412394	5.94536	-4.00347	8.30237e-05	0.0016687	1.27955
CPOX	-0.37688	7.03058	-4.00328	8.30851e-05	0.0016687	1.27888
RELB	-0.338657	5.41646	-4.0026	8.33101e-05	0.0016695	1.27643
PKP3	-0.347136	5.48383	-4.00228	8.34167e-05	0.0016695	1.27527
LOC143188	0.444968	5.0668	3.99959	8.43099e-05	0.00168443	1.26561
MYO5C	0.464945	9.97771	3.9938	8.62675e-05	0.00170634	1.24479
LOC100996345	0.320166	3.96672	3.99367	8.63107e-05	0.00170634	1.24434
RFXAP	-0.319796	5.08555	-3.99348	8.63761e-05	0.00170634	1.24365
BRCA2	-0.390789	3.49762	-3.99253	8.66994e-05	0.00170987	1.24026
ANKRD36	-0.464908	5.40435	-3.99229	8.67832e-05	0.00170995	1.23939
C1orf213	0.390954	6.85187	3.99007	8.75502e-05	0.00171472	1.23141
RABGEF1	-0.308136	5.41495	-3.98622	8.88912e-05	0.00172583	1.21762
AAMP	-0.318015	7.80938	-3.98476	8.94046e-05	0.00173177	1.2124
HSP90B1	-0.370743	10.0673	-3.9843	8.95667e-05	0.00173198	1.21076
RP11-195M16.3	0.333806	4.403	3.9827	9.01374e-05	0.00173599	1.205
NNAT	0.341576	5.10927	3.98046	9.09359e-05	0.00174387	1.19701
GSTT2	-0.509645	5.21242	-3.97887	9.15098e-05	0.00174825	1.1913
ZNF385A	0.430743	5.68923	3.97495	9.29342e-05	0.00175863	1.1773
RP11-769O8.3	-0.431716	5.1284	-3.9749	9.29526e-05	0.00175863	1.17712
FNDC8	0.439226	4.33819	3.97471	9.30225e-05	0.00175863	1.17644
RPL3L	0.309261	4.46956	3.97413	9.32365e-05	0.0017592	1.17436
MAMLD1	0.472484	5.62028	3.97353	9.34577e-05	0.0017592	1.17221
RFX7	-0.354696	7.0108	-3.97317	9.35892e-05	0.0017592	1.17093
WDR65	0.432646	4.61901	3.9701	9.47278e-05	0.00177523	1.15997
LOC728730	-0.34124	4.63721	-3.96742	9.57342e-05	0.00179035	1.1504
MTCL1	1.1392	7.34432	3.96521	9.65689e-05	0.00179603	1.14253
HEY1	0.83333	8.57899	3.95908	9.89274e-05	0.00182358	1.12066
STK39	0.517232	8.05211	3.95814	9.92944e-05	0.00182887	1.11731
KIF14	-0.576366	6.37133	-3.95741	9.95775e-05	0.00183114	1.11473
PACSIN3	-0.422013	5.83893	-3.95662	9.98885e-05	0.00183538	1.1119
CEBPZOS	-0.311884	5.06123	-3.95622	0.000100044	0.00183676	1.11049
ZNF474	0.424027	4.11692	3.95479	0.000100607	0.00184414	1.10541
FAM186B	0.36773	4.62489	3.95331	0.000101196	0.00185003	1.10012
EDC4	-0.337172	6.62965	-3.95132	0.000101988	0.00185731	1.09305
CORO1C	-0.362224	8.10704	-3.95127	0.000102008	0.00185731	1.09288
CMSS1	-0.336953	7.46859	-3.94869	0.000103046	0.00186761	1.08371
GTF2B	0.357641	8.23223	3.94676	0.000103831	0.00187321	1.07683
MSL2	-0.562516	6.84073	-3.94596	0.000104156	0.00187564	1.074
RPL35	-0.464854	11.3331	-3.9424	0.000105619	0.00189056	1.06137
RSRC1	-0.391425	5.47328	-3.94131	0.000106072	0.00189571	1.05749
LRRC16A	0.329467	5.42374	3.94101	0.000106197	0.00189639	1.05642
BTBD3	0.392204	9.51507	3.94082	0.000106276	0.00189639	1.05575
LRRC71	0.688595	5.80405	3.9378	0.000107539	0.00190128	1.04505
RP11-846E15.4	0.430967	5.15955	3.93267	0.000109717	0.00193217	1.02689
DIS3	-0.306512	5.32623	-3.92732	0.000112038	0.00195647	1.00794
LOC100505915	0.350518	4.9288	3.92098	0.000114847	0.00199335	0.985523
NCAPG2	-0.415372	6.52003	-3.91987	0.000115345	0.0020001	0.981606
GTF2IRD1	-0.330827	7.76421	-3.91972	0.000115411	0.0020001	0.981087
VPS37C	0.317414	7.83801	3.91919	0.000115652	0.00200276	0.979199
CDKN3	-0.729681	5.4788	-3.91893	0.000115765	0.00200321	0.978311
SCNN1G	0.501045	5.27075	3.91574	0.000117216	0.00201729	0.967036
PARK7	0.300322	11.7567	3.91473	0.000117677	0.00202101	0.963481
LOC286149	0.369817	4.6601	3.91395	0.000118036	0.00202509	0.960724
TSEN15	-0.35126	6.27948	-3.91357	0.00011821	0.0020256	0.959394
IHH	0.631066	6.17333	3.91219	0.000118848	0.00203443	0.954523
USP54	0.417513	8.77913	3.90937	0.00012016	0.00204482	0.944588
AC002059.10	0.307796	4.3558	3.90906	0.000120304	0.00204482	0.943501
DQ570835	0.607747	6.69244	3.90888	0.000120391	0.00204482	0.942844
CRIM1	0.545162	7.26033	3.90786	0.000120869	0.00205118	0.939262
PELP1	-0.322269	7.19462	-3.90692	0.000121313	0.00205415	0.93594
SHFM1	-0.324778	9.41165	-3.90643	0.000121543	0.002055	0.934229
PFDN5	-0.379074	10.2224	-3.90351	0.000122932	0.0020725	0.923948
RPL18AP16	-0.381906	6.32725	-3.90317	0.000123093	0.0020725	0.922762
ZNF417	-0.369863	4.92668	-3.8997	0.000124767	0.00208791	0.910539
ADAM32	0.352947	3.85865	3.89633	0.000126411	0.0021077	0.898697
MYOM2	0.376743	4.86378	3.89518	0.000126973	0.00211093	0.894678
WDR45B	0.437608	10.6076	3.89443	0.000127344	0.00211555	0.892042
RPL22L1	-0.44516	10.3563	-3.89329	0.000127907	0.00211995	0.88805
U91328.20	0.304875	5.08156	3.89311	0.000127999	0.00211995	0.887401
SEC61G	-0.552411	8.7476	-3.89252	0.00012829	0.00211995	0.885346
PRKDC	-0.496825	5.82028	-3.88887	0.000130122	0.00213995	0.872519
ADCY1	0.32261	4.72701	3.88855	0.000130282	0.00214105	0.871406
LOC101928198	0.434438	5.12786	3.88766	0.000130734	0.00214539	0.868273
RP11-634B7.4	0.329793	3.86901	3.8856	0.000131779	0.00214714	0.861071
VEGFA	-0.479659	7.69066	-3.885	0.000132086	0.00214908	0.858967
LINC00959	0.454149	6.10541	3.8821	0.000133576	0.00217177	0.848822
POTEKP	-0.35698	4.97901	-3.88121	0.000134038	0.00217618	0.845703
CTD-2520I13.1	0.317626	3.7263	3.87739	0.000136033	0.00220078	0.832336
ADIRF	-0.591995	5.27922	-3.87718	0.000136143	0.00220099	0.831608
TXNDC11	0.384508	7.70999	3.87553	0.000137014	0.00220942	0.825842
HIST1H1E	-0.391112	4.8934	-3.87211	0.00013884	0.00223198	0.813869
DDN	0.361538	5.50881	3.87114	0.000139361	0.00223225	0.810481
TTK	-0.67637	6.975	-3.87036	0.000139779	0.00223451	0.807775
C17orf58	0.38956	8.28584	3.86845	0.000140815	0.00223712	0.801098
PCK2	-0.355258	7.06802	-3.86704	0.000141581	0.0022445	0.796192
ETAA1	0.35011	7.37575	3.86558	0.000142386	0.0022557	0.791064
CGREF1	-0.319115	4.30877	-3.86275	0.000143945	0.00227117	0.78122
MTHFD2	-0.345966	6.41494	-3.86267	0.000143991	0.00227117	0.780936
UNG	-0.36111	7.45927	-3.85786	0.000146683	0.00229516	0.764191
CCDC163P	0.403708	5.69261	3.85657	0.000147416	0.00229884	0.759684
P2RY14	0.830795	5.71583	3.85638	0.000147522	0.00229884	0.759038
PIGX	-0.328964	4.73274	-3.85354	0.000149148	0.00231639	0.749127
TDG	0.395476	10.6866	3.85338	0.000149235	0.00231639	0.748603
EXTL3-AS1	0.438956	5.16173	3.85335	0.000149255	0.00231639	0.748478
LAIR2	0.548484	4.75177	3.85167	0.000150225	0.00232829	0.742625
PCAT19	0.787021	6.38761	3.85082	0.000150716	0.00232958	0.739676
RP1-93H18.6	-0.545673	3.88747	-3.84468	0.000154317	0.00237401	0.718339
MIR186	-0.359879	3.67031	-3.84201	0.000155904	0.00238335	0.709095
IGF2R	-0.328527	8.56025	-3.83942	0.000157461	0.00239535	0.700117
SNHG17	0.442888	7.2931	3.83939	0.000157484	0.00239535	0.699986
MEIS2	0.93333	8.4751	3.83664	0.000159152	0.0024111	0.690467
RP1-228H13.5	0.360457	5.23877	3.83429	0.000160589	0.00242498	0.682347
MAD2L1BP	-0.311524	6.65949	-3.83325	0.000161233	0.00243136	0.678729
PP13	0.370307	5.35625	3.83258	0.000161648	0.00243421	0.676408
GCA	0.389338	8.324	3.83101	0.000162624	0.00244267	0.670972
ALYREF	-0.713844	7.1098	-3.82695	0.00016517	0.00245992	0.65694
IFI27L1	0.401561	8.08745	3.8264	0.000165521	0.00246247	0.655025
IPCEF1	0.631003	6.25789	3.82634	0.000165557	0.00246247	0.654828
GREB1	0.371202	5.48585	3.82445	0.000166758	0.00247135	0.648302
MFSD6	-0.432478	6.52297	-3.82298	0.0001677	0.00247983	0.643213
HAS3	-0.41554	4.08308	-3.82202	0.000168317	0.00248255	0.639894
LRP2BP	0.573696	5.54349	3.82163	0.000168568	0.00248464	0.638552
SNORA21	-0.402592	5.64911	-3.82048	0.00016931	0.00248756	0.634586
RP11-843B15.2	0.331649	5.37173	3.81933	0.00017006	0.00249378	0.630593
SIRPD	0.373918	4.5899	3.81871	0.000170463	0.00249809	0.628454
KNSTRN	-0.376246	6.59349	-3.81363	0.000173801	0.00252728	0.610948
KCNG1	0.363605	5.16609	3.81331	0.000174015	0.00252746	0.609837
RFWD3	-0.388224	6.58423	-3.81277	0.000174373	0.00253107	0.607978
NUTF2	-0.399719	7.86889	-3.81042	0.000175943	0.00254416	0.599888
IRAK4	-0.314288	5.75762	-3.80828	0.000177381	0.00255996	0.592539
RP11-174G6.5	0.51376	7.02678	3.80758	0.000177856	0.00255996	0.590125
KRTAP4-5	0.377672	4.52695	3.80573	0.000179118	0.00257039	0.583742
ADRM1	-0.343124	7.2495	-3.80558	0.000179217	0.00257039	0.583244
LAG3	-0.334558	4.1954	-3.80418	0.000180177	0.0025793	0.578424
FAM64A	-0.355559	6.14915	-3.80327	0.000180804	0.00258505	0.575284
ACADL	0.712076	4.98927	3.80227	0.000181495	0.00258846	0.571841
HAUS6	-0.384829	5.72404	-3.80161	0.000181952	0.00258954	0.569572
COL4A5	0.464537	6.39214	3.8015	0.000182024	0.00258954	0.569216
FNDC4	0.414497	6.29819	3.80068	0.000182599	0.00259288	0.566371
ADPRHL2	0.463871	9.50242	3.80027	0.000182883	0.0025953	0.564967
LIMS3	1.06973	8.81246	3.79959	0.000183358	0.00260043	0.562627
PNPLA2	0.336189	7.31282	3.79672	0.000185371	0.00262085	0.552773
VLDLR	0.463687	8.65005	3.79631	0.000185656	0.00262327	0.551383
RPL17	0.324526	8.13668	3.79566	0.00018612	0.00262819	0.549134
DCPS	-0.400273	6.81736	-3.79473	0.000186779	0.00263366	0.545941
CDC20	-0.631853	7.85136	-3.79381	0.000187435	0.00264025	0.542779
ZNF542P	0.49017	6.37018	3.79142	0.000189145	0.00265329	0.534583
RABGAP1	0.326742	8.1793	3.78951	0.000190521	0.00265989	0.528043
TMEM206	-0.342443	5.33941	-3.78928	0.000190689	0.00265989	0.527246
ECM2	0.422052	5.04929	3.78452	0.000194161	0.00268864	0.510968
WDR78	0.50082	5.50406	3.7838	0.000194696	0.00269145	0.508488
KNTC1	-0.398669	6.48167	-3.78369	0.000194775	0.00269145	0.50812
RAB36	0.600623	7.46131	3.78366	0.000194799	0.00269145	0.508009
ZFPM1	0.310434	6.30036	3.78238	0.000195745	0.00270077	0.503637
MRTO4	-0.356728	6.70654	-3.78097	0.000196797	0.002712	0.498805
CBFA2T3	0.412525	4.37182	3.777	0.000199777	0.00273667	0.485247
TOP2A	-0.531868	7.10215	-3.77598	0.000200556	0.00273906	0.481736
WDR18	-0.334034	6.77517	-3.77315	0.000202716	0.00276031	0.472077
RP4-595K12.1	-0.62659	9.09904	-3.7723	0.000203368	0.00276401	0.469177
APMAP	0.344375	9.68957	3.76786	0.00020681	0.00279444	0.454042
SH3BGR	0.393734	6.13622	3.76712	0.000207393	0.00280066	0.451506
PITPNB	0.396159	9.99783	3.76635	0.000207996	0.00280385	0.448885
ERRFI1	0.538099	9.60424	3.76602	0.000208256	0.00280567	0.447762
COX14	-0.377153	7.72123	-3.76587	0.000208377	0.00280567	0.447237
LOC100506858	0.36301	5.02845	3.76559	0.000208598	0.00280699	0.446281
LOC440354	-0.449771	6.32583	-3.76468	0.000209314	0.00281497	0.443194
CHCHD2	-0.49385	9.97166	-3.76439	0.00020954	0.00281636	0.442218
BRSK1	0.45213	5.09635	3.76156	0.000211793	0.0028433	0.432575
RP11-774O3.3	0.435172	6.03205	3.75614	0.000216176	0.00288265	0.414109
CNRIP1	0.500848	6.07608	3.75524	0.000216909	0.00288265	0.411057
NUPR1	-0.776817	7.19272	-3.75508	0.000217042	0.00288265	0.410505
COX6B1P3	-0.312385	5.26099	-3.75498	0.000217119	0.00288265	0.410187
ZNF295-AS1	0.796916	5.13335	3.75469	0.000217357	0.00288287	0.409197
DEPDC1	-0.617214	5.06067	-3.75466	0.000217387	0.00288287	0.409073
LINC00865	0.554984	6.02369	3.75407	0.000217871	0.00288594	0.407068
MTFMT	-0.396888	5.46321	-3.75269	0.000219001	0.00289337	0.402405
BC063675	0.320692	5.37531	3.75183	0.000219712	0.00289524	0.399483
MRPL34	-0.520309	6.70291	-3.75119	0.000220244	0.00289724	0.397306
HACE1	0.316829	7.14496	3.75035	0.000220946	0.00290264	0.394437
PEAR1	0.430054	5.37482	3.74993	0.000221299	0.00290443	0.392999
RNF181	-0.386926	8.16871	-3.74832	0.000222642	0.00291538	0.387543
BORA	-0.300832	6.9072	-3.74626	0.000224371	0.0029313	0.380572
MRPL21	-0.470785	6.53942	-3.74568	0.000224868	0.00293445	0.378576
LOC401463	0.303753	3.62291	3.73935	0.000230287	0.00298333	0.357121
GPCPD1	0.576389	8.8895	3.73932	0.00023031	0.00298333	0.357031
IDH1-AS1	-0.311337	4.38752	-3.73857	0.000230964	0.00298842	0.354476
ZNF792	-0.343104	4.33755	-3.7376	0.000231801	0.00299236	0.351213
MTHFD1	-0.334567	8.53482	-3.73756	0.000231838	0.00299236	0.351072
REV3L	0.394319	8.86128	3.73609	0.000233125	0.00300111	0.346081
CCDC84	0.523626	8.87007	3.73255	0.000236239	0.00302927	0.334127
OCA2	0.487176	5.30704	3.73196	0.000236762	0.00303427	0.332136
SOD3	0.418539	6.89911	3.72639	0.000241768	0.0030846	0.313287
NISCH	0.302485	8.29243	3.7243	0.000243664	0.00310186	0.306254
CDRT4	0.360191	6.41451	3.72392	0.00024401	0.00310455	0.304974
MCHR2	0.304765	4.60237	3.72112	0.000246585	0.00312169	0.295519
GS1-111G14.1	-0.448548	7.96993	-3.72071	0.000246967	0.00312306	0.294127
SCUBE1	0.422816	4.84008	3.7203	0.000247349	0.00312616	0.292734
LAMTOR1	-0.566765	8.3099	-3.71831	0.000249191	0.00314358	0.286054
SEC23A	-0.352437	6.46332	-3.71748	0.000249972	0.00314873	0.283236
ICAM2	-0.337606	5.66156	-3.71329	0.000253919	0.00318108	0.269127
CRMP1	0.389454	6.25237	3.71088	0.000256218	0.0032063	0.261011
SPC25	-0.599391	4.67046	-3.71067	0.000256414	0.0032063	0.260325
GMCL1	-0.432109	6.03721	-3.71043	0.000256643	0.00320642	0.259521
CNTD1	0.398158	4.76155	3.70781	0.000259174	0.00322027	0.250686
KIR2DS3	0.30739	4.33939	3.70745	0.000259518	0.00322124	0.24949
NEK2	-0.436586	5.48705	-3.7041	0.000262789	0.00325125	0.238215
FAM111B	-0.453393	4.34123	-3.70189	0.000264959	0.00326925	0.230814
NFXL1	0.435077	8.41166	3.70063	0.000266209	0.00327415	0.226578
ARHGAP44	0.330227	5.21089	3.70062	0.000266214	0.00327415	0.226558
MINOS1P1	-0.369823	4.06484	-3.70009	0.000266746	0.00327893	0.224762
MEIG1	0.414154	5.42983	3.69957	0.00026726	0.0032818	0.223031
NEDD8	-0.48182	7.98831	-3.69957	0.000267267	0.0032818	0.223008
RTDR1	0.337914	4.88559	3.69937	0.000267464	0.00328246	0.222345
LLGL2	-0.418273	6.76499	-3.69813	0.000268701	0.00328882	0.218189
LPAR3	0.60836	5.81751	3.69662	0.000270221	0.0032986	0.213112
LINC00961	0.48175	5.53718	3.69483	0.000272023	0.00331883	0.207132
LOC101927760	-0.43114	4.17608	-3.69272	0.000274168	0.0033361	0.200064
PRKCDBP	0.616277	6.15999	3.69053	0.000276417	0.00335359	0.192712
RPGR	0.532532	7.5197	3.69031	0.00027664	0.00335369	0.191987
NAA38	-0.305612	8.81686	-3.68909	0.000277899	0.00336539	0.187901
ATAD2	-0.515229	6.31213	-3.68823	0.000278794	0.00337265	0.185009
STX18	0.687342	10.4993	3.68775	0.000279284	0.00337679	0.183429
IMP3	-0.48886	6.76745	-3.68646	0.000280634	0.00338417	0.179091
ANAPC4	0.612717	10.3242	3.68032	0.000287101	0.0034422	0.158592
FSTL3	0.336359	5.87489	3.68018	0.000287259	0.00344229	0.158099
FAM13C	0.353468	4.49074	3.67816	0.00028942	0.00346275	0.151355
ECRP	0.308916	4.30367	3.6766	0.000291099	0.00347557	0.146152
ZNF23	0.393304	7.44078	3.67233	0.000295743	0.00351217	0.131918
DTX2	-0.365655	6.08084	-3.6714	0.00029676	0.00351746	0.12883
TNFSF9	-0.313609	4.09411	-3.67034	0.000297929	0.00352618	0.125294
CISD1	-0.344485	8.19278	-3.6683	0.000300192	0.00354491	0.118491
PTTG3P	-0.325503	4.66026	-3.66754	0.000301037	0.00355146	0.115961
CTC-428G20.3	0.404592	6.36365	3.66622	0.00030251	0.0035601	0.111573
DND1	0.309756	7.08874	3.6662	0.000302537	0.0035601	0.111493
LOC101929681	0.309354	5.27135	3.66553	0.000303281	0.00356702	0.109285
CXCR1	0.361635	5.68669	3.6617	0.000307617	0.00360504	0.0965213
CTNNB1	-0.53787	7.79981	-3.66031	0.000309203	0.00362177	0.0918979
CCDC150	-0.354113	4.8322	-3.65983	0.000309752	0.0036245	0.0903016
CD1A	0.396926	5.01233	3.65766	0.000312238	0.00364241	0.0831157
DLST	-0.501688	7.11203	-3.65473	0.000315641	0.00366528	0.0733727
TCTN1	0.336017	7.02412	3.65082	0.000320224	0.00370158	0.060416
S100A9	-0.861064	5.69389	-3.64731	0.000324402	0.00373112	0.0487654
FBXL7	0.655687	5.94965	3.6473	0.000324409	0.00373112	0.0487446
UBXN10	0.391708	6.35876	3.6468	0.000325015	0.0037362	0.0470682
CLDN22	0.362095	6.0746	3.64637	0.000325523	0.00374016	0.0456654
KCNN1	0.315345	5.85517	3.6449	0.000327292	0.00375107	0.0407946
TAF1B	-0.358028	5.76302	-3.64463	0.000327615	0.00375289	0.0399083
CD109	0.532851	5.56893	3.64262	0.000330051	0.00376947	0.0332513
EIF5A	-0.410682	8.09098	-3.64225	0.000330503	0.00377274	0.0320222
RP11-96D1.11	0.360752	7.008	3.64099	0.000332045	0.00378846	0.0278386
GSTP1	-0.50425	9.36627	-3.63996	0.000333299	0.00379898	0.0244524
LOC100996255	-0.49464	6.79833	-3.63951	0.000333851	0.00380098	0.0229657
AF289551	-0.501123	7.24683	-3.63882	0.000334701	0.00380692	0.0206792
MIR302B	-0.328966	5.8316	-3.63872	0.000334828	0.00380692	0.0203388
APOA1BP	-0.395311	8.34727	-3.63847	0.00033514	0.00380857	0.019503
CPNE5	0.345081	5.05573	3.638	0.000335712	0.00381163	0.0179703
SPRY3	0.520368	5.81658	3.63414	0.000340514	0.00384374	0.00521013
LOC100129917	-0.450347	4.03993	-3.63271	0.000342311	0.00385359	0.000483222
NFIX	-0.376184	5.84192	-3.63265	0.000342384	0.00385359	0.000290054
GUSBP2	-0.325388	4.21399	-3.63258	0.00034247	0.00385359	6.54935e-05
THOC1	0.359787	9.24284	3.63201	0.000343196	0.00385607	-0.00183687
NDUFB7	-0.325073	5.49222	-3.63111	0.000344328	0.00386309	-0.00479492
LOC101930048	0.312528	5.37703	3.62875	0.000347323	0.00388716	-0.0125739
C11orf85	0.319115	4.674	3.62415	0.000353243	0.00393226	-0.0277529
RNF149	-0.390341	8.44828	-3.62326	0.000354398	0.00394128	-0.0306854
SLC45A4	0.351218	7.22741	3.62238	0.000355536	0.00394965	-0.0335628
RPL29P7	-0.367686	5.17819	-3.62228	0.000355669	0.00394965	-0.033899
KCTD3	-0.42155	6.8755	-3.62175	0.000356359	0.00395155	-0.035639
SLC2A6	-0.429694	5.80569	-3.61438	0.000366116	0.00402259	-0.0598946
RAB9B	0.360778	5.18785	3.61406	0.000366544	0.00402259	-0.0609429
DEPDC1B	-0.729593	5.68382	-3.61386	0.000366809	0.00402259	-0.0615927
TMEM151A	0.336018	4.93037	3.61215	0.00036911	0.00403939	-0.0672064
AK8	0.315815	5.97195	3.61119	0.000370416	0.0040505	-0.0703773
CDX2	0.360226	5.15093	3.61093	0.00037076	0.00405231	-0.0712114
RHOU	0.52083	7.26851	3.61004	0.000371969	0.00405231	-0.0741333
RNF183	0.828355	9.38496	3.6099	0.000372169	0.00405231	-0.0746154
NOP10	-0.436731	9.1569	-3.6092	0.000373115	0.00405556	-0.0768936
NAAA	0.365819	5.92283	3.6081	0.000374629	0.00406226	-0.0805288
RNF135	0.329487	8.49311	3.60728	0.000375743	0.00406616	-0.0831957
LOC284219	0.756373	5.6257	3.60727	0.000375759	0.00406616	-0.0832324
LOC100289098	-0.334862	5.88964	-3.60597	0.000377551	0.00407207	-0.0875037
PITX1	-0.3597	4.78467	-3.60354	0.000380919	0.00409874	-0.0954755
CIDEB	0.306411	5.54747	3.60293	0.000381771	0.00410597	-0.0974794
ZBED4	-0.305138	5.13712	-3.60226	0.0003827	0.00411179	-0.0996599
HHAT	0.373909	5.97065	3.60056	0.00038508	0.0041238	-0.105225
KLHL21	0.322955	6.77637	3.60001	0.000385862	0.00412634	-0.107045
BTAF1	0.322767	8.9363	3.5999	0.00038601	0.00412634	-0.107389
PPP3R1	-0.500067	5.86249	-3.59909	0.000387154	0.00413664	-0.110046
RND3	0.508262	9.17356	3.59778	0.000389008	0.00415062	-0.114331
CRYBB2	-0.313905	5.05632	-3.5971	0.00038998	0.00415495	-0.116571
BMPR2	-0.369072	5.75832	-3.59685	0.000390326	0.004155	-0.117368
BLCAP	0.315054	9.07321	3.59425	0.000394044	0.00417903	-0.125875
TBX19	0.394504	6.11418	3.59133	0.000398268	0.00421016	-0.135442
MPP7	-0.36546	4.2478	-3.59047	0.000399507	0.00421493	-0.138227
COX7C	-0.327047	10.214	-3.59038	0.000399641	0.00421493	-0.138529
TEKT3	0.482547	3.81987	3.58922	0.000401335	0.00422112	-0.142324
RP11-680C21.1	0.474305	4.49768	3.58904	0.000401601	0.00422198	-0.142918
GPNMB	-0.692123	6.33195	-3.5878	0.000403417	0.00423717	-0.146965
MGST2	0.341096	9.55153	3.58712	0.000404418	0.00424236	-0.149188
FITM1	0.473799	5.17599	3.58458	0.000408161	0.00427523	-0.157453
AC002310.12	-0.362985	4.46951	-3.58394	0.000409122	0.00427941	-0.159562
POLD1	-0.352859	6.55057	-3.5834	0.00040993	0.00428531	-0.161331
SNHG1	0.361747	9.71566	3.58249	0.000411277	0.00428936	-0.164274
SUMF2	-0.515244	7.29429	-3.57812	0.000417864	0.00433517	-0.178524
LOC101929076	0.3348	4.49546	3.57728	0.000419136	0.00434268	-0.18125
BGLT3	0.345623	4.78736	3.57472	0.000423048	0.00437507	-0.189582
CTC-338M12.4	0.344611	6.98037	3.57381	0.00042446	0.00438175	-0.19257
AIDA	-0.373776	8.48695	-3.57197	0.000427293	0.00440106	-0.198535
PDGFD	0.416876	5.92163	3.56838	0.000432894	0.00445073	-0.21021
SNX2	-0.327923	5.9881	-3.56737	0.000434478	0.00446501	-0.213485
LOC101930602	0.339124	4.31932	3.56714	0.000434843	0.00446676	-0.214239
CAPSL	1.06736	7.03246	3.56656	0.000435764	0.00447367	-0.216136
KLK1	0.402372	6.00061	3.56362	0.000440426	0.00449785	-0.225675
LDHD	-0.356686	4.08524	-3.56342	0.000440742	0.00449906	-0.226317
PTMAP1	-0.448692	5.2172	-3.56291	0.000441556	0.00450135	-0.227972
CPED1	0.436552	5.74818	3.5613	0.000444144	0.00451967	-0.233209
MIR6787	-0.398594	6.37409	-3.56061	0.000445251	0.00452893	-0.235441
PLEKHO1	-0.451951	6.78662	-3.55733	0.000450555	0.00456487	-0.246054
TMED2	-0.483587	7.07438	-3.55719	0.00045078	0.00456487	-0.246502
GPR133	0.468232	4.04815	3.55685	0.000451344	0.00456856	-0.247622
SNX10	-0.569114	6.20292	-3.55347	0.000456882	0.00460222	-0.258553
BRINP2	0.399853	4.6721	3.55174	0.000459743	0.00461884	-0.264147
MRPL54	-0.527323	7.43603	-3.55039	0.000462002	0.00463136	-0.268538
HOXB3	0.590503	8.00071	3.54883	0.000464608	0.00465544	-0.273578
CDHR3	0.628063	5.41301	3.54603	0.000469329	0.00469452	-0.282636
IL10RB	-0.37559	6.44905	-3.54405	0.000472691	0.0047199	-0.289031
RP11-61L19.3	-0.436883	5.12783	-3.54384	0.000473034	0.00472042	-0.289681
YIPF5	-0.435454	6.48069	-3.54206	0.000476081	0.00474339	-0.295432
IL15RA	-0.33717	6.30396	-3.53881	0.000481696	0.00478223	-0.305935
TRIM59	-0.462545	5.60173	-3.53871	0.000481861	0.00478223	-0.306242
HOXB6	0.563524	6.38512	3.53786	0.000483341	0.00479485	-0.30899
HELLS	-0.36387	5.67995	-3.53331	0.000491322	0.0048467	-0.323657
BRIP1	-0.32178	4.65157	-3.53238	0.000492961	0.00485701	-0.326638
TRIM11	-0.320207	6.4916	-3.53003	0.000497147	0.00486945	-0.334211
INPP5E	0.414093	7.75256	3.52697	0.000502636	0.00490751	-0.344042
RPL29	-0.424251	11.7365	-3.52572	0.000504899	0.00492541	-0.348066
HSPB8	0.405042	5.90916	3.52518	0.000505874	0.00493071	-0.349792
FJX1	0.482622	7.09444	3.52348	0.000508983	0.00495468	-0.355278
RPS10L	-0.444392	8.58159	-3.52052	0.000514409	0.0049926	-0.364771
EBF1	0.579224	5.63012	3.5183	0.000518529	0.00501347	-0.371911
ZCCHC12	0.389838	4.52797	3.51641	0.000522036	0.00504098	-0.377944
MUM1	0.317572	7.15567	3.51486	0.000524955	0.00505705	-0.382937
MTM1	0.348459	5.54685	3.51333	0.000527832	0.00507127	-0.387828
TBK1	0.320647	8.60816	3.51269	0.000529038	0.00507859	-0.389871
BCO2	0.524596	5.24025	3.51212	0.000530128	0.00508478	-0.391711
WDR76	-0.352242	4.06785	-3.50981	0.000534533	0.00511845	-0.399118
UBE2S	-0.849857	6.58902	-3.50965	0.000534838	0.00511923	-0.399628
COMP	-0.51008	3.86428	-3.50772	0.000538533	0.00514383	-0.405788
LIAS	-0.377241	5.86522	-3.50671	0.000540476	0.00515808	-0.409011
RFC2	-0.47008	6.0324	-3.50509	0.000543625	0.00517734	-0.414209
CCDC113	0.725093	7.30514	3.50421	0.000545328	0.00518493	-0.417008
MIR3916	-0.484534	5.49405	-3.50032	0.000552968	0.00522689	-0.429455
TMEM132C	0.743684	5.22677	3.50022	0.000553169	0.00522689	-0.42978
C1orf87	0.506116	4.15904	3.4974	0.000558762	0.00525802	-0.438779
BRK1	-0.303952	6.8173	-3.49678	0.000559999	0.00526532	-0.440757
CENPQ	-0.52866	4.7857	-3.49519	0.000563179	0.00528437	-0.445823
FAM179A	0.75847	6.35684	3.48927	0.000575175	0.0053623	-0.464672
LNX1	0.325826	6.86023	3.48924	0.000575235	0.0053623	-0.464766
TACC3	-0.409941	6.97722	-3.48837	0.00057703	0.00537465	-0.467551
FMO2	0.692569	4.99903	3.48795	0.000577887	0.00538044	-0.468878
ZNF544	0.316528	5.74078	3.4875	0.000578827	0.005387	-0.470332
PACRG	0.35786	4.59304	3.48645	0.000580993	0.00539987	-0.473672
AURKA	-0.335436	6.01887	-3.48505	0.000583888	0.00541648	-0.478117
SHCBP1	-0.498746	5.15652	-3.48393	0.000586216	0.0054281	-0.481674
MGMT	-0.375578	6.96481	-3.48328	0.000587571	0.00543301	-0.483738
SPSB1	0.316365	6.29062	3.4817	0.00059089	0.00545049	-0.488775
BIRC5	-0.335569	5.73197	-3.48098	0.0005924	0.00546	-0.491056
SH3RF2	0.36741	5.48614	3.48082	0.000592732	0.00546	-0.491557
ZNF826P	0.439297	4.00719	3.47997	0.000594531	0.00547303	-0.494266
RPP21	-0.347349	7.36782	-3.47486	0.000605423	0.00552881	-0.510495
IRF2BPL	0.361505	10.6099	3.47188	0.000611857	0.00556878	-0.519943
NPM3	-0.36001	6.69359	-3.47143	0.000612832	0.00557208	-0.521367
C8orf76	-0.372679	6.15158	-3.47038	0.000615117	0.00558325	-0.524692
HERPUD2	-0.316285	6.68523	-3.47012	0.000615687	0.00558412	-0.525519
ANP32A	-0.305007	7.8497	-3.46839	0.000619472	0.0056012	-0.530997
EDEM3	-0.324701	6.41541	-3.4676	0.000621216	0.00561253	-0.533509
CLEC11A	0.321971	6.23639	3.46425	0.000628624	0.00566604	-0.544103
RGL1	0.507634	9.01129	3.46196	0.000633727	0.00570529	-0.551326
PKD1P1	-0.422346	6.45011	-3.46091	0.000636105	0.00571967	-0.554673
BCL2A1	-0.379476	3.84995	-3.46081	0.000636324	0.00571967	-0.55498
SGSH	0.342388	8.03206	3.45959	0.000639065	0.00573529	-0.558819
ZNF565	-0.39288	6.08582	-3.45754	0.000643713	0.0057657	-0.565294
GJA8	0.312687	4.70309	3.45673	0.000645558	0.00577541	-0.567849
RGN	0.490538	4.77264	3.45529	0.000648862	0.00579366	-0.57241
KIF18A	-0.537882	4.97414	-3.45316	0.000653761	0.00581647	-0.579129
NCBP2-AS2	-0.305688	7.35163	-3.45026	0.000660498	0.00584961	-0.588285
LSM4	-0.310942	6.6351	-3.44883	0.000663827	0.00586969	-0.592775
STIP1	-0.345445	6.38454	-3.44848	0.000664652	0.00587276	-0.593884
PRCC	-0.490728	5.88719	-3.4474	0.000667179	0.00588609	-0.597273
KIF13B	0.415982	7.96915	3.4474	0.00066719	0.00588609	-0.597287
PAN3	0.341496	10.2511	3.44686	0.000668468	0.00589329	-0.598997
LOC100996747	-0.366019	11.1975	-3.44632	0.00066973	0.00589438	-0.60068
ST5	0.408111	8.90553	3.4462	0.00067003	0.00589438	-0.601081
PSD	0.305345	4.92791	3.44449	0.000674061	0.00591024	-0.606437
ZNF606	0.394077	6.99335	3.44259	0.000678598	0.00593388	-0.612427
FAM110C	0.697115	9.07677	3.4403	0.000684097	0.00597078	-0.619633
YTHDF1	0.312896	9.74531	3.43931	0.000686496	0.00598125	-0.622758
BEST2	0.308351	4.34869	3.43783	0.000690073	0.00599549	-0.627398
FOXM1	-0.483553	6.22073	-3.43626	0.000693888	0.00601422	-0.632319
KLHL3	0.303044	5.26794	3.43619	0.00069407	0.00601422	-0.632552
GFI1	0.309836	4.24161	3.43557	0.000695588	0.00602282	-0.634503
RASSF2	0.469257	6.12201	3.43326	0.000701244	0.00606433	-0.641731
LIMA1	-0.307319	7.29486	-3.43317	0.000701464	0.00606433	-0.642011
IL2RG	0.433468	5.27694	3.43308	0.000701709	0.00606433	-0.642323
SCARNA2	0.436788	5.99926	3.43242	0.000703333	0.0060716	-0.644387
FMO6P	0.308818	3.75604	3.43241	0.000703345	0.0060716	-0.644402
TMED6	0.745706	5.71801	3.43004	0.000709245	0.0061022	-0.651858
HOXD11	0.437787	4.8665	3.42846	0.000713183	0.00613107	-0.656799
DNAJC10	0.54565	8.49087	3.42586	0.00071972	0.00616717	-0.664941
ADRA2C	0.408894	6.14697	3.42561	0.000720348	0.00616717	-0.665719
MLH1	0.672217	7.97833	3.42455	0.000723028	0.00617855	-0.669032
WNT11	0.501609	5.60879	3.42389	0.00072472	0.00618304	-0.671119
TMEM178A	0.818358	7.39591	3.42084	0.000732517	0.00621784	-0.680667
DTD2	-0.319302	5.78904	-3.41218	0.000755056	0.00635491	-0.7077
VMP1	0.869094	7.33107	3.40961	0.000761885	0.00639559	-0.71573
PVRIG	0.347651	4.94167	3.40413	0.000776605	0.00647907	-0.732795
AK025117	-0.322323	5.88875	-3.4006	0.000786247	0.00652993	-0.743797
C17orf67	0.386435	5.42288	3.39434	0.000803602	0.00663653	-0.763259
ZNF140	-0.512065	7.15879	-3.39202	0.000810113	0.00668066	-0.770453
CENPA	-0.366911	6.1202	-3.38982	0.000816336	0.00670539	-0.777273
ARHGAP11A	-0.338611	3.84565	-3.38958	0.000817044	0.00670542	-0.778045
DDX55	-0.319555	6.39354	-3.38905	0.00081854	0.00670904	-0.779675
IGFALS	0.423334	5.21915	3.38648	0.000825878	0.00675224	-0.787628
LOC100507395	0.357801	5.5602	3.38547	0.000828784	0.00677116	-0.790758
RGS22	0.512862	5.0352	3.38357	0.000834278	0.00680468	-0.796645
SELM	-0.56245	6.25101	-3.38304	0.000835838	0.00680934	-0.79831
ADAMTS15	0.354804	5.25572	3.38264	0.000836999	0.00681395	-0.799546
UNC5B-AS1	0.304388	4.70704	3.38203	0.00083876	0.00681694	-0.801419
USP32P2	0.438425	8.2676	3.3814	0.000840617	0.00682126	-0.803389
SUZ12P	-0.403873	4.47227	-3.37996	0.000844809	0.00684351	-0.807822
PAPSS1	0.359541	10.3225	3.37814	0.000850189	0.00687728	-0.813477
PAIP2B	0.322397	5.47128	3.37659	0.000854764	0.00689964	-0.818257
C1orf53	-0.376948	5.30056	-3.37532	0.000858537	0.00692277	-0.822181
MCM3	-0.314074	8.02916	-3.37147	0.000870088	0.00696923	-0.834084
WNT10B	0.323043	5.58382	3.3708	0.0008721	0.00697545	-0.836141
LOXL1-AS1	0.544579	5.77015	3.37024	0.000873791	0.00697586	-0.837866
LINC00621	0.782565	10.6962	3.3701	0.000874211	0.00697586	-0.838294
TPX2	-0.528358	6.66617	-3.36791	0.000880873	0.0070119	-0.845054
H1FX	-0.320163	8.15902	-3.36769	0.000881545	0.0070119	-0.845734
NPAS3	0.518066	5.41451	3.36662	0.000884823	0.00702332	-0.849039
CDC6	-0.498938	5.11054	-3.36627	0.000885897	0.00702941	-0.850119
SPEF2	0.412967	5.7541	3.36189	0.000899411	0.0070997	-0.863599
NABP1	0.400455	6.57764	3.35871	0.000909357	0.00716067	-0.87339
EFCAB1	0.351525	4.37882	3.35797	0.000911703	0.00717198	-0.875682
MRPS7	-0.313094	7.42709	-3.35728	0.00091388	0.00717676	-0.877806
TMEM256	-0.511227	7.49938	-3.35705	0.000914579	0.00717732	-0.878486
C9orf24	0.992658	7.40721	3.35505	0.000920928	0.00719518	-0.884645
HOMER2	0.510997	6.95275	3.35426	0.000923458	0.00720991	-0.887086
CDCA3	-0.331394	7.00818	-3.35373	0.000925137	0.00722055	-0.888703
POLR3F	-0.307176	5.69363	-3.35342	0.000926121	0.0072233	-0.889649
ZFP92	0.391565	6.29212	3.35085	0.00093437	0.00727029	-0.897541
TBC1D30	0.311439	5.66281	3.34983	0.000937666	0.00729097	-0.900674
WNT5A	0.57165	8.76284	3.34879	0.000941037	0.0073108	-0.903869
LOC100509445	-0.625894	7.47909	-3.34855	0.000941831	0.0073108	-0.904619
NR1H3	-0.348844	6.03528	-3.34515	0.000952913	0.00738193	-0.915027
LOC644656	0.356511	6.185	3.34442	0.000955323	0.00739809	-0.917275
RP11-468E2.5	0.389069	6.29683	3.34206	0.000963123	0.00744086	-0.924509
TUBA1A	0.403051	11.8006	3.34121	0.000965932	0.00745851	-0.927101
SLC40A1	0.5744	9.13385	3.34117	0.000966059	0.00745851	-0.927217
FAM19A2	0.367341	4.60369	3.34048	0.000968383	0.00746637	-0.929355
LOC100505776	1.5205	8.67296	3.34018	0.000969382	0.00746742	-0.930272
NPB	0.315304	6.22898	3.33908	0.000973043	0.00748212	-0.933625
ZFP3	0.720473	5.53109	3.33873	0.000974201	0.007486	-0.934684
SHC2	0.457543	6.12241	3.33632	0.000982335	0.00753585	-0.942079
GRHL1	-0.321097	5.72385	-3.33206	0.000996792	0.00760848	-0.955073
DTL	-0.449299	6.74707	-3.32852	0.00100898	0.00767592	-0.965883
HNRNPL	-0.389127	8.72455	-3.32749	0.00101256	0.00768834	-0.969029
GSTA3	0.393814	5.08393	3.32602	0.00101769	0.00771649	-0.973522
RAI14	0.37433	8.75237	3.32391	0.00102508	0.00775708	-0.979953
PKHD1L1	1.18267	6.78442	3.32359	0.00102619	0.00776039	-0.98092
COMMD1	-0.312968	7.33397	-3.32121	0.00103462	0.00781119	-0.988189
CHP1	-0.356503	6.70125	-3.3209	0.00103569	0.0078167	-0.989108
LSM7	-0.533143	9.1354	-3.31836	0.00104475	0.00786692	-0.996852
LSM6	-0.302774	7.34822	-3.31806	0.00104581	0.00786974	-0.997755
IFNGR1	0.307443	8.0965	3.31637	0.00105188	0.00790241	-1.0029
AES	-0.33225	7.38667	-3.31405	0.00106029	0.00794991	-1.00997
ZNF423	0.674183	7.144	3.30472	0.00109462	0.00814853	-1.03829
RAC3	-0.423845	4.50144	-3.30233	0.00110358	0.00820457	-1.04553
LOC389895	0.524575	4.24962	3.30035	0.00111103	0.00824388	-1.05151
TEKT1	0.748926	5.62365	3.29912	0.00111573	0.00827234	-1.05526
ACAD11	0.461709	8.35292	3.29795	0.00112017	0.00828481	-1.05878
PSCA	-0.317271	3.83984	-3.29339	0.0011377	0.00836734	-1.07257
HAUS1	-0.491117	7.12839	-3.29123	0.00114609	0.00841395	-1.0791
CCNA2	-0.393562	6.21918	-3.29102	0.00114689	0.00841717	-1.07972
C15orf26	0.384426	3.34709	3.28949	0.00115288	0.00845567	-1.08434
ZNF667-AS1	0.803437	6.30131	3.28619	0.0011659	0.00852116	-1.09432
DDB1	-0.324767	8.47888	-3.2852	0.00116982	0.00853886	-1.09729
LRRC42	-0.422131	6.63708	-3.27904	0.00119455	0.00866681	-1.11586
TCF19	-0.3466	5.32145	-3.27876	0.00119566	0.00867216	-1.11669
KCNH3	-0.373568	5.80109	-3.27728	0.00120169	0.00870206	-1.12115
HOXD8	0.594043	6.16588	3.27586	0.00120748	0.0087219	-1.12542
RPA3	-0.454417	7.59375	-3.27382	0.00121586	0.00876305	-1.13155
RAD54L	-0.350837	6.35952	-3.27345	0.00121737	0.00876847	-1.13266
PRSS12	0.426899	4.17599	3.27158	0.00122512	0.0087966	-1.13829
SERPINB9P1	0.38588	4.8933	3.26969	0.00123296	0.0088417	-1.14395
TNFAIP8L1	0.504531	7.43655	3.2696	0.00123334	0.0088417	-1.14422
PPIF	-0.352573	6.42941	-3.26883	0.00123658	0.00885658	-1.14654
APOBEC4	0.328163	3.86296	3.26773	0.00124118	0.00886734	-1.14984
MED30	-0.379371	4.89626	-3.26569	0.00124979	0.00890942	-1.15597
ERMN	0.677032	5.10304	3.26426	0.00125585	0.0089442	-1.16026
HOTAIR	-0.429916	3.09138	-3.264	0.00125694	0.0089464	-1.16103
PINK1-AS	-0.311588	4.91151	-3.26325	0.00126011	0.00896153	-1.16327
DLEC1	0.533374	6.13054	3.26229	0.00126421	0.00898141	-1.16615
EZR	-0.37792	7.51018	-3.26041	0.00127226	0.00903013	-1.17177
CDC7	-0.45499	6.72505	-3.25976	0.00127504	0.00903869	-1.17371
SGIP1	0.539097	4.67051	3.25926	0.00127723	0.00904578	-1.17523
LOC102724250	-0.359365	7.32389	-3.25801	0.00128263	0.00907277	-1.17897
CCDC114	0.814477	7.18953	3.25522	0.00129472	0.00912731	-1.1873
HTRA1	0.519541	8.67623	3.25511	0.00129524	0.00912813	-1.18765
ROBO2	0.596391	5.88639	3.25352	0.00130217	0.00915201	-1.19238
PCNXL3	-0.306126	6.20352	-3.25351	0.00130223	0.00915201	-1.19242
UPK1B	0.95447	7.0135	3.2508	0.00131419	0.00920779	-1.20053
PSMB3	-0.325677	9.02705	-3.24496	0.00134026	0.00933698	-1.21794
OR7E47P	0.335875	6.3948	3.24493	0.00134038	0.00933698	-1.21802
LEF1-AS1	0.564123	5.15044	3.24204	0.00135351	0.009417	-1.22666
XAGE2	0.411673	4.844	3.24177	0.0013547	0.00942238	-1.22744
CRYGD	0.301645	5.28343	3.24137	0.00135654	0.00942945	-1.22865
KIF23	-0.437219	5.64618	-3.24055	0.0013603	0.0094527	-1.2311
SLC35D2	0.30588	6.97562	3.23921	0.00136641	0.00947502	-1.23507
TIMP1	-0.479417	9.2631	-3.23835	0.00137037	0.00949954	-1.23763
RNA45S5	-0.451407	7.81609	-3.23681	0.00137748	0.00954189	-1.24221
RNASEH2A	-0.392141	7.11712	-3.23502	0.00138579	0.00957457	-1.24755
ERVH-1	0.383951	7.63553	3.23342	0.00139324	0.00961149	-1.25229
GPM6B	0.450526	7.47908	3.23294	0.00139548	0.00961903	-1.25372
RPN1	-0.327765	9.23283	-3.22667	0.00142511	0.00976952	-1.27233
CLEC14A	0.357987	5.29205	3.2253	0.00143167	0.00978319	-1.2764
TMEM212	0.387985	4.91139	3.22444	0.00143582	0.00979594	-1.27896
TSPO	-0.37663	8.71396	-3.22391	0.00143833	0.00981016	-1.28051
ZFP30	-0.315414	6.72476	-3.22254	0.00144495	0.00983877	-1.28457
LRRC45	-0.351602	6.41802	-3.21833	0.00146547	0.00993892	-1.29706
SSSCA1	-0.319127	6.33062	-3.2179	0.00146756	0.00995015	-1.29832
TMEM160	-0.476812	6.15364	-3.21584	0.00147767	0.00999503	-1.3044
RASL11B	0.508324	6.01681	3.21525	0.00148059	0.0100089	-1.30615
SP6	-0.325354	5.11189	-3.21498	0.00148195	0.010015	-1.30696
TAF1D	0.350961	9.54141	3.21489	0.00148238	0.010015	-1.30721
OST4	-0.358494	9.90264	-3.21063	0.00150362	0.0101167	-1.31981
ASRGL1	0.598737	10.2989	3.20938	0.0015099	0.010147	-1.3235
LSM5	-0.359237	7.09859	-3.20928	0.00151042	0.0101475	-1.3238
ZNF626	0.313504	4.89238	3.20799	0.00151691	0.0101816	-1.3276
LGALS9	0.324951	7.0647	3.20684	0.00152273	0.0102003	-1.33099
SEMA3G	0.509507	5.3543	3.20655	0.0015242	0.0102056	-1.33184
FAM175A	-0.356473	4.5806	-3.20546	0.00152976	0.0102264	-1.33506
MAP3K19	0.372157	5.14324	3.20277	0.0015435	0.0102907	-1.34298
FAM81B	1.05832	6.23055	3.2019	0.00154802	0.0103093	-1.34556
AC017002.2	-0.482793	5.91882	-3.19743	0.00157118	0.010409	-1.3587
NAF1	-0.372932	6.33937	-3.19637	0.00157673	0.0104307	-1.36182
C5orf34	-0.337493	5.92211	-3.19309	0.00159403	0.0105053	-1.37147
LOC91548	0.319635	8.18449	3.19061	0.00160723	0.0105686	-1.37876
PBK	-0.703707	6.57118	-3.19041	0.00160825	0.010572	-1.37933
MS4A8	0.812209	6.75486	3.18946	0.00161337	0.0105995	-1.38214
DLX6-AS1	0.717649	8.09143	3.18868	0.00161752	0.0106138	-1.38441
COX7BP1	-0.332267	8.16062	-3.18479	0.00163852	0.0107216	-1.39581
PRRC2C	-0.341983	9.0509	-3.18458	0.00163967	0.0107216	-1.39643
CASC1	0.659034	5.99609	3.1831	0.00164776	0.0107514	-1.40078
FAM179B	0.438634	7.84439	3.18295	0.00164858	0.0107514	-1.40122
HSPE1	-0.396126	9.07589	-3.17825	0.00167444	0.0108913	-1.41498
MRPL44	-0.355171	4.74259	-3.17274	0.00170519	0.0110348	-1.43107
TPI1	-0.306223	8.50302	-3.17092	0.00171547	0.01109	-1.43638
ERCC6L	-0.321276	5.01025	-3.16979	0.00172189	0.0111208	-1.43968
OR7E104P	0.389244	7.85823	3.16735	0.00173587	0.0111858	-1.44682
F13A1	0.461211	5.58785	3.16079	0.00177382	0.0113536	-1.46593
KIF18B	-0.42468	7.11134	-3.15888	0.00178499	0.0114091	-1.47147
GEMIN2	-0.370024	5.02249	-3.15826	0.00178868	0.0114264	-1.47329
LOC102724156	0.482258	6.67388	3.15732	0.00179423	0.0114554	-1.47603
CHIC2	-0.372853	6.56787	-3.1567	0.00179786	0.0114704	-1.47782
NRBF2	-0.376707	5.81949	-3.15628	0.00180034	0.0114784	-1.47903
RAP1GAP	0.334302	6.49207	3.15468	0.00180984	0.0115165	-1.48368
SULT4A1	0.394085	6.28793	3.1528	0.0018211	0.0115688	-1.48915
MRPL4	-0.327968	5.91031	-3.14906	0.00184362	0.0116762	-1.5
CAPG	-0.427924	6.62179	-3.14762	0.00185237	0.011709	-1.50419
ECI2	0.532792	8.17247	3.14641	0.00185973	0.0117425	-1.50768
UFD1L	-0.307387	8.42465	-3.14073	0.00189473	0.0119142	-1.52414
OLFML3	0.630698	7.29927	3.13965	0.00190145	0.0119345	-1.52727
XXYLT1	-0.303729	6.52074	-3.13901	0.00190542	0.0119518	-1.52911
SYBU	0.711075	6.68561	3.13484	0.00193165	0.0120687	-1.54117
KIAA1715	-0.326915	5.52523	-3.13447	0.00193397	0.0120728	-1.54223
FBXO6	-0.429466	6.62671	-3.13435	0.00193473	0.0120728	-1.54257
TWIST2	0.316869	4.35402	3.13406	0.00193656	0.0120748	-1.54341
SPATA18	0.44697	6.67709	3.13327	0.00194163	0.0120862	-1.54571
SLK	0.314426	8.61933	3.13257	0.00194606	0.0121006	-1.54773
ALDH5A1	-0.303644	6.25718	-3.1305	0.00195929	0.01215	-1.5537
ROPN1L	0.492236	4.6346	3.12869	0.00197091	0.0121988	-1.55892
HOXB5	0.436923	7.79681	3.12671	0.0019837	0.012258	-1.56462
DONSON	-0.310336	6.44492	-3.1262	0.00198698	0.0122717	-1.56608
SPAST	-0.300833	5.86513	-3.12305	0.00200754	0.012352	-1.57516
NDUFB11	-0.313047	9.14284	-3.12164	0.00201683	0.0124024	-1.57923
HLA-G	-0.350908	8.51144	-3.12128	0.00201921	0.0124104	-1.58027
LEPREL4	-0.361083	7.29599	-3.12097	0.00202125	0.0124162	-1.58116
CTRB1	0.33723	3.86108	3.11945	0.00203129	0.0124579	-1.58553
CFHR2	0.309511	4.80214	3.11909	0.00203364	0.0124683	-1.58655
EPM2AIP1	0.58626	7.34885	3.1183	0.00203889	0.0124911	-1.58882
SNRNP40	-0.485944	6.41566	-3.1143	0.00206567	0.0126078	-1.60032
PAQR6	-0.332913	6.89326	-3.11409	0.00206706	0.0126129	-1.60091
COPG1	-0.303755	7.72431	-3.11351	0.00207101	0.012627	-1.6026
LOC157860	0.333131	4.24282	3.10969	0.00209689	0.0127237	-1.61354
KCNN4	-0.605666	6.61856	-3.10952	0.00209806	0.0127274	-1.61403
RPS27L	-0.300601	7.52051	-3.10699	0.00211537	0.0127898	-1.62128
ARHGEF5	0.305244	7.27616	3.10583	0.00212338	0.0128131	-1.62461
CDK1	-0.356572	6.45503	-3.10299	0.00214307	0.0128911	-1.63274
VIM	0.515803	9.18167	3.10235	0.00214754	0.0129078	-1.63457
AK022030	-0.4054	7.27678	-3.10215	0.00214894	0.0129107	-1.63515
CXorf30	0.686878	5.61376	3.10194	0.00215042	0.0129109	-1.63575
PODXL2	-0.442321	5.17533	-3.10142	0.00215402	0.0129264	-1.63723
GOLT1A	-0.366103	5.47884	-3.10056	0.00216009	0.0129526	-1.6397
KIT	0.685269	6.29731	3.0997	0.00216608	0.0129783	-1.64215
DYNLRB2	0.782074	6.19445	3.09834	0.00217568	0.0130086	-1.64604
EFCAB12	0.395015	5.26622	3.098	0.0021781	0.0130197	-1.64702
KIF4A	-0.45675	6.53158	-3.09681	0.00218647	0.013056	-1.6504
NDNF	0.512085	5.4919	3.09484	0.00220054	0.0131158	-1.65605
SYNPO2	0.318193	5.12194	3.0947	0.00220153	0.0131158	-1.65644
AHR	0.356844	8.69459	3.09401	0.00220646	0.0131308	-1.65841
WFDC1	0.427892	5.74686	3.09188	0.00222169	0.0131999	-1.66447
PRICKLE2	0.456869	6.59734	3.09183	0.0022221	0.0131999	-1.66463
MIRLET7BHG	-0.315514	6.24738	-3.08745	0.00225379	0.0133121	-1.6771
DNAAF2	-0.505327	6.94695	-3.08331	0.00228419	0.013445	-1.68889
RGAG4	0.316356	6.20362	3.08281	0.00228789	0.0134544	-1.69032
CCDC69	-0.31257	4.46568	-3.08121	0.00229976	0.0135069	-1.69487
SOX17	0.593811	9.79103	3.07849	0.00232001	0.0136014	-1.70259
SDC1	-0.422084	7.8221	-3.07707	0.00233066	0.0136463	-1.70662
CD38	-0.309114	5.03185	-3.07661	0.00233413	0.0136561	-1.70793
PHYHIPL	0.500183	6.75117	3.07635	0.00233609	0.0136641	-1.70867
RP11-686D22.8	0.400706	6.74395	3.06976	0.00238626	0.0138795	-1.72736
SH3RF3	0.395883	6.07894	3.06798	0.00239999	0.0139452	-1.73241
GGTA1P	0.578196	7.14773	3.06026	0.00246033	0.0141562	-1.75425
TAF1A	-0.386474	5.47469	-3.05967	0.00246503	0.0141791	-1.75593
FBXL2	0.340043	6.69479	3.05955	0.00246598	0.0141809	-1.75626
ACP6	0.315608	7.15056	3.05459	0.00250556	0.0143472	-1.77026
RSPH1	0.667536	8.1888	3.05367	0.00251293	0.0143623	-1.77284
EDN3	0.562568	5.3928	3.05227	0.00252425	0.014398	-1.77679
OIP5	-0.547241	5.5343	-3.05111	0.00253363	0.0144285	-1.78005
SPRTN	-0.385968	4.87057	-3.04954	0.00254646	0.0144692	-1.78449
SLC9A3R1	0.392552	7.42459	3.04802	0.00255883	0.0145002	-1.78875
SLBP	-0.36929	8.41854	-3.04389	0.00259293	0.0146242	-1.80038
CDCA8	-0.303682	6.77255	-3.0435	0.00259619	0.0146301	-1.80149
CLUH	0.314895	8.88519	3.04347	0.00259645	0.0146301	-1.80158
CPXM1	0.522423	6.9517	3.04236	0.00260565	0.0146671	-1.80468
LOC100132356	0.302336	4.85025	3.04203	0.00260843	0.0146791	-1.80562
EFHB	0.343362	3.78593	3.04115	0.00261572	0.0146881	-1.80807
TRH	0.548406	5.3227	3.04107	0.00261646	0.0146881	-1.80832
NUBPL	-0.304359	5.49304	-3.04022	0.00262357	0.0147208	-1.8107
DRC1	0.505064	5.7509	3.03522	0.00266575	0.0148915	-1.82471
CEP72	-0.314081	5.42176	-3.03136	0.00269883	0.0150215	-1.83554
TNFAIP6	-0.353054	4.14828	-3.03074	0.0027042	0.0150441	-1.83729
NUS1	0.352652	7.3066	3.02981	0.00271218	0.0150812	-1.83988
UAP1L1	-0.459616	4.92188	-3.02954	0.00271453	0.0150905	-1.84063
EFNB2	0.492452	8.14199	3.02826	0.00272565	0.0151303	-1.84423
PLEKHA6	-0.301241	5.50842	-3.02756	0.00273174	0.015139	-1.84619
TMEM200A	0.623481	6.89209	3.02317	0.00277017	0.0152958	-1.85845
MAD2L1	-0.434327	5.61312	-3.02255	0.00277564	0.0153223	-1.86018
KCNE1	0.361373	4.22754	3.02026	0.00279591	0.0153946	-1.86656
GDE1	-0.382701	6.94312	-3.01959	0.00280191	0.0154152	-1.86845
TMEM190	0.628207	5.84149	3.01764	0.00281932	0.0154775	-1.87388
PFKFB3	0.457556	9.22886	3.01752	0.00282045	0.01548	-1.87423
TMC4	0.35246	9.04353	3.01513	0.00284195	0.0155718	-1.8809
POSTN	-0.330938	3.99119	-3.01473	0.00284553	0.0155832	-1.882
CENPU	-0.31797	6.45854	-3.01382	0.00285375	0.0156215	-1.88453
GALNT6	-0.455165	6.44577	-3.01288	0.00286226	0.0156569	-1.88714
REEP1	0.461637	5.66836	3.01229	0.00286763	0.0156788	-1.88879
AP1S1	-0.358001	5.79614	-3.01206	0.00286975	0.0156866	-1.88944
SLC25A35	0.499879	7.51096	3.00699	0.00291624	0.0158611	-1.90353
TTLL7	0.486674	5.7758	3.00535	0.00293145	0.0159256	-1.9081
RP11-199F11.2	0.342054	7.38277	3.00534	0.00293157	0.0159256	-1.90813
PPID	-0.318663	7.6181	-3.00294	0.00295389	0.016005	-1.91478
C5	-0.339692	4.93286	-3.00246	0.00295847	0.016026	-1.91614
LOC494150	-0.404321	5.54172	-3.00141	0.00296825	0.0160562	-1.91904
RAB9A	-0.336492	7.70371	-2.99739	0.0030063	0.0162008	-1.9302
MLLT3	0.353472	6.68956	2.99522	0.00302698	0.0162651	-1.93621
DHCR24	-0.466008	7.83011	-2.99432	0.00303552	0.0163006	-1.93868
MYEOV	-0.360257	5.46246	-2.99296	0.00304866	0.0163478	-1.94247
FAM154B	0.624074	4.83396	2.99285	0.00304966	0.0163478	-1.94275
DYNC1I1	0.375491	5.53383	2.99252	0.00305283	0.0163513	-1.94366
HMGCR	0.450247	9.2582	2.99192	0.00305864	0.016371	-1.94533
SCOC	-0.382202	6.78007	-2.98922	0.00308486	0.0164787	-1.95281
PIBF1	-0.369334	6.75374	-2.98918	0.00308525	0.0164787	-1.95292
RCSD1	0.395823	5.24344	2.98871	0.00308985	0.0164956	-1.95423
THEMIS2	-0.321821	5.47142	-2.98831	0.00309371	0.0165084	-1.95532
RBM24	0.661555	6.14874	2.98723	0.00310428	0.0165301	-1.95831
ABCG1	0.360854	6.79436	2.98564	0.00311982	0.0165936	-1.96268
KDR	0.335385	6.45527	2.98492	0.00312696	0.0166238	-1.96469
CHCHD1	-0.31927	8.79981	-2.98311	0.00314487	0.0167035	-1.96969
ANXA10	0.306818	3.75043	2.98264	0.00314953	0.0167205	-1.97099
UCHL3	-0.355633	7.70563	-2.97924	0.00318338	0.0168572	-1.98035
ITIH5	0.542067	5.32782	2.97821	0.00319371	0.0168863	-1.98319
ILF3-AS1	-0.37804	5.65662	-2.97531	0.00322303	0.0169963	-1.99119
LGALS1	-0.493305	9.72051	-2.97197	0.00325703	0.0170968	-2.00038
MSLN	-0.816755	5.36736	-2.97148	0.00326203	0.0171152	-2.00173
ARMC3	0.77228	7.24579	2.97084	0.00326855	0.0171323	-2.00347
TUBA4A	-0.431702	7.72176	-2.96849	0.00329277	0.0172251	-2.00994
TIGD7	0.42329	5.43255	2.96824	0.00329538	0.0172269	-2.01063
POMZP3	-0.388414	5.64287	-2.96773	0.00330067	0.0172467	-2.01203
CALN1	0.376551	3.91063	2.96701	0.0033081	0.0172715	-2.014
MMP26	0.678309	4.86774	2.96664	0.00331189	0.0172817	-2.015
LOC102724356	0.391137	7.73794	2.9661	0.00331752	0.0173031	-2.01649
GPI	-0.377832	8.79755	-2.9628	0.00335201	0.0174195	-2.02554
DNM1	0.452105	6.0856	2.96146	0.00336612	0.0174749	-2.02922
CILP	0.424239	5.48135	2.96133	0.00336747	0.0174749	-2.02957
C12orf57	-0.36405	8.65757	-2.96029	0.00337852	0.0175135	-2.03243
IGFBP4	0.463145	6.85249	2.96018	0.00337964	0.0175138	-2.03273
DCK	-0.40835	7.22796	-2.9584	0.0033986	0.0175698	-2.03762
TPPP3	0.744879	7.37131	2.95823	0.00340032	0.0175742	-2.03806
DZIP1L	0.38563	5.54167	2.95616	0.00342247	0.0176573	-2.04374
IGF1	0.49343	5.97761	2.95535	0.00343115	0.0176742	-2.04596
TDRP	0.483501	6.12684	2.94881	0.00350202	0.0179302	-2.06384
UBE2E2	0.469037	7.52267	2.94349	0.00356062	0.0181248	-2.07835
LOC646903	0.35898	4.58868	2.94308	0.00356518	0.0181439	-2.07947
KIF2C	-0.341322	6.19154	-2.94289	0.00356722	0.0181503	-2.07997
LINC00467	-0.343331	6.83216	-2.93558	0.00364933	0.0184695	-2.09986
CCDC23	-0.312611	6.89817	-2.93456	0.00366098	0.0185121	-2.10265
LRP11	0.338864	9.28405	2.93431	0.00366384	0.0185142	-2.10333
ZNF321P	-0.417013	3.99643	-2.92977	0.00371584	0.0186922	-2.11564
APOD	0.604296	5.5538	2.92974	0.00371621	0.0186922	-2.11573
CHCHD10	-0.325429	7.89044	-2.92881	0.00372699	0.0187337	-2.11826
PIFO	0.668301	7.94688	2.92525	0.00376845	0.0188843	-2.12792
KIAA1524	-0.336296	3.88442	-2.9249	0.00377248	0.018888	-2.12886
PSMD8	-0.311218	8.19509	-2.92158	0.00381154	0.0190128	-2.13785
CORO1A	-0.348767	6.08589	-2.91526	0.0038869	0.0193088	-2.15495
AX747132	0.317872	6.28702	2.91462	0.00389451	0.0193381	-2.15665
EEF2	-0.306016	11.5884	-2.91371	0.00390554	0.0193721	-2.15912
SGCD	0.328448	5.36717	2.91094	0.00393915	0.0194752	-2.1666
SECTM1	-0.341314	6.6203	-2.90584	0.00400169	0.0196951	-2.18035
LMNB1	-0.562957	7.59595	-2.90401	0.00402428	0.0197595	-2.18526
ACCS	0.368739	7.82864	2.90148	0.0040558	0.0198588	-2.19207
CD97	-0.31176	6.99038	-2.89781	0.00410197	0.0200352	-2.20194
DSG2	-0.388315	7.76885	-2.8933	0.00415938	0.0202016	-2.21406
PIGA	-0.305409	6.28461	-2.89324	0.00416015	0.0202016	-2.21422
ITGA1	0.45011	5.223	2.89149	0.0041826	0.0202806	-2.21891
RP11-111M22.4	0.350747	6.50407	2.88684	0.00424269	0.0204586	-2.23135
DGCR6	-0.369859	7.14057	-2.88327	0.00428951	0.0206149	-2.24092
LINC01003	0.328101	7.46259	2.88225	0.00430289	0.0206705	-2.24363
LINC00461	0.654321	6.50691	2.88038	0.00432762	0.0207544	-2.24862
PSD3	0.438422	6.92344	2.87801	0.00435921	0.0208447	-2.25496
EYA2	0.537166	9.06965	2.87782	0.00436171	0.0208523	-2.25546
SLC46A3	0.493244	7.0276	2.87653	0.004379	0.0209	-2.25891
MIR22	0.416472	8.06401	2.87648	0.00437969	0.0209	-2.25904
CXCL12	0.52114	5.78851	2.87466	0.00440412	0.0209587	-2.26389
COL3A1	0.491204	9.49983	2.87352	0.00441948	0.0209908	-2.26692
MDH1B	0.452528	6.08723	2.87058	0.00445944	0.0211209	-2.27476
HERC2P2	0.348273	9.8289	2.86927	0.0044774	0.0211972	-2.27826
LOC101927391	0.404443	5.54423	2.86783	0.0044971	0.0212597	-2.28208
PPDPF	-0.332764	7.1064	-2.86624	0.00451903	0.0213369	-2.28632
NR3C2	-0.438082	5.19997	-2.86193	0.00457883	0.0215703	-2.29777
EFHC1	0.373675	7.79775	2.86131	0.00458756	0.0215981	-2.29942
C1QBP	-0.451652	8.61422	-2.85964	0.00461089	0.0216856	-2.30384
ASPDH	0.312091	5.51955	2.85793	0.00463507	0.0217546	-2.30839
ZNF793	0.309818	6.01754	2.85555	0.00466877	0.0218544	-2.3147
MRPS36	-0.305139	7.76786	-2.85086	0.00473586	0.022066	-2.32711
TYMP	-0.373299	6.72038	-2.84865	0.00476779	0.0221863	-2.33296
FN1	-0.376551	7.01882	-2.84352	0.00484259	0.022437	-2.34649
HLA-J	-0.33098	7.82804	-2.84139	0.00487398	0.0225342	-2.35211
TCEAL7	0.454138	3.94552	2.83778	0.00492764	0.0227267	-2.36163
TAF12	-0.301065	6.06989	-2.83654	0.00494624	0.022785	-2.36491
AK000798	0.321162	4.995	2.83302	0.00499917	0.0229226	-2.37416
FAM65B	0.328169	4.70265	2.83186	0.00501675	0.0229894	-2.37721
STAG3L3	-0.361616	6.26079	-2.83129	0.00502551	0.0230157	-2.37872
CCDC11	0.434701	4.86309	2.82869	0.00506515	0.0231417	-2.38555
GCNT1	0.412796	7.07511	2.82545	0.005115	0.0233089	-2.39406
CTA-445C9.15	0.356992	5.79911	2.82035	0.00519428	0.0235856	-2.40742
DMRTA2	-0.386992	4.34512	-2.81879	0.00521886	0.0236643	-2.41152
DISP1	-0.347688	5.11166	-2.81813	0.00522917	0.0237064	-2.41323
SYNGR3	-0.365812	4.58949	-2.81736	0.00524136	0.0237352	-2.41525
PRR29	0.347643	6.5464	2.8169	0.00524856	0.0237509	-2.41645
RORB	0.361428	4.2524	2.81572	0.00526725	0.023813	-2.41953
NEIL3	-0.325837	4.4398	-2.81535	0.00527313	0.0238301	-2.4205
RAI2	0.496231	7.45419	2.8151	0.00527716	0.0238436	-2.42116
ATP6V0B	-0.351577	8.79013	-2.81432	0.0052896	0.0238948	-2.42321
UBE2C	-0.343839	8.51417	-2.81419	0.00529162	0.0238948	-2.42354
LOC100506922	-0.367083	4.48398	-2.8109	0.00534432	0.0240521	-2.43214
ANLN	-0.453233	6.12529	-2.80975	0.00536281	0.0240973	-2.43514
KIF11	-0.504209	6.65251	-2.80958	0.00536555	0.0241007	-2.43558
SLC4A11	-0.362268	5.96776	-2.80957	0.00536566	0.0241007	-2.4356
C6orf165	0.372159	6.51195	2.80689	0.00540912	0.0242343	-2.4426
CENPF	-0.303239	5.9677	-2.80552	0.00543147	0.0243009	-2.44618
TCF7L2	0.336844	7.57496	2.80429	0.00545154	0.0243668	-2.44938
LIMS3-LOC440895	0.865779	9.12957	2.80418	0.00545329	0.0243699	-2.44966
GUCY1A2	0.342324	4.63287	2.80328	0.005468	0.0244125	-2.452
CEP55	-0.525293	7.24974	-2.80149	0.0054976	0.0244961	-2.45668
CCL5	-0.438116	6.33827	-2.79982	0.00552511	0.0245804	-2.46101
TCEAL2	-0.554555	4.0909	-2.79738	0.00556563	0.0247314	-2.46735
DNAH12	0.518892	4.76132	2.79407	0.00562117	0.0249157	-2.47596
C11orf73	-0.386743	6.30355	-2.79206	0.00565512	0.025015	-2.48118
KIAA0895	-0.381745	6.18887	-2.79205	0.00565524	0.025015	-2.4812
AADAT	0.373378	6.60483	2.79203	0.0056556	0.025015	-2.48125
CPA3	0.301703	4.03726	2.7861	0.00575682	0.0253646	-2.49663
AP001347.6	-0.304067	4.18732	-2.78471	0.00578064	0.0254255	-2.50021
SLCO2A1	0.570465	6.99883	2.78273	0.00581504	0.0255375	-2.50535
ADAMTS5	0.369175	5.2311	2.78173	0.00583229	0.0255838	-2.50792
FAM150B	0.727189	6.26131	2.7808	0.0058485	0.0256201	-2.51032
FAM174B	0.359445	8.08006	2.77976	0.00586673	0.025666	-2.51302
PROCR	-0.34554	4.77166	-2.77591	0.0059345	0.0258258	-2.52297
HES6	0.43875	8.64851	2.77558	0.00594037	0.0258448	-2.52383
TST	0.32271	9.33211	2.77422	0.00596436	0.0259048	-2.52732
PTTG1	-0.332074	8.82868	-2.77169	0.00600951	0.0260564	-2.53385
ADAMTS8	0.568933	5.55556	2.77117	0.00601889	0.0260822	-2.5352
LUM	0.436648	7.34491	2.77013	0.00603745	0.0261528	-2.53787
DYNLT3	0.333962	9.56917	2.76721	0.00609008	0.026311	-2.54538
DLGAP5	-0.54522	6.65377	-2.76432	0.00614263	0.026478	-2.55282
IL32	-0.334901	5.65784	-2.76361	0.00615552	0.0265136	-2.55463
SNORD3A	-0.321961	3.98128	-2.76112	0.00620115	0.0266449	-2.56103
LRRN4CL	0.318802	5.16675	2.75895	0.00624129	0.0267721	-2.56661
IFITM3	0.331452	11.4209	2.75859	0.00624795	0.0267907	-2.56753
CTD-3092A11.2	0.391767	8.29224	2.75599	0.00629623	0.026922	-2.57419
CHN1	0.406949	7.19865	2.75546	0.00630608	0.026944	-2.57555
NCEH1	-0.461978	6.31176	-2.75407	0.0063322	0.0270202	-2.57912
HOXB7	0.510483	8.09822	2.75275	0.0063569	0.0270616	-2.58249
WDR52	0.362201	6.97155	2.75274	0.00635709	0.0270616	-2.58251
WIPI1	0.397745	7.80512	2.75042	0.00640086	0.0271642	-2.58845
LOC727820	-0.306939	6.49	-2.74953	0.00641775	0.0272127	-2.59073
ST6GALNAC1	0.634698	8.28501	2.74834	0.0064404	0.0272733	-2.59377
CXCL13	-0.846045	5.16992	-2.74733	0.00645971	0.0273312	-2.59636
EIF4EBP1	-0.381301	6.92206	-2.74597	0.00648574	0.0274146	-2.59984
SKI	-0.322785	6.84841	-2.74464	0.0065112	0.0274816	-2.60323
L3MBTL3	0.407347	6.89603	2.74255	0.00655159	0.0276164	-2.60857
KRT15	-0.306183	4.41469	-2.74174	0.0065672	0.0276641	-2.61063
C14orf142	-0.432662	6.11538	-2.74111	0.00657951	0.0277001	-2.61225
TMEM176A	0.426571	6.94571	2.74015	0.00659806	0.0277307	-2.61468
FOSB	0.529173	6.3313	2.73937	0.0066133	0.0277741	-2.61668
AIFM1	0.324858	8.12139	2.73897	0.00662103	0.0277887	-2.61769
CRISPLD1	0.692277	7.28468	2.7346	0.00670685	0.0280691	-2.62882
WDR49	0.407558	3.78936	2.72594	0.00687994	0.0285948	-2.65083
RIIAD1	0.543332	6.667	2.72573	0.00688417	0.0286071	-2.65136
CKS1B	-0.347003	8.62177	-2.71686	0.00706582	0.0292198	-2.67384
SYT13	-0.328293	4.19613	-2.71604	0.00708273	0.0292679	-2.67591
MGST1	-0.377435	5.88984	-2.71117	0.00718447	0.029581	-2.68821
TIPIN	-0.301138	6.23451	-2.70976	0.00721415	0.0296818	-2.69177
CTSO	0.383807	7.34598	2.70667	0.0072795	0.0298755	-2.69955
GAS2	-0.352899	3.8069	-2.70635	0.00728635	0.0298875	-2.70036
AMN1	0.415673	6.80072	2.70536	0.00730757	0.0299182	-2.70287
PLEKHH1	0.311525	7.7129	2.70526	0.00730972	0.0299182	-2.70312
OGN	0.437073	3.57377	2.70493	0.00731669	0.0299314	-2.70395
CADPS2	0.421608	7.52754	2.70358	0.00734565	0.0300231	-2.70735
PROSER2	0.33355	7.69516	2.70294	0.00735934	0.0300629	-2.70896
LOC100291323	-0.345544	5.85571	-2.70234	0.00737213	0.0301098	-2.71046
SLC46A2	0.473359	4.58743	2.69646	0.00749965	0.0304728	-2.72524
PCDH18	0.334847	6.69445	2.69481	0.00753588	0.0305983	-2.7294
HIST2H2BE	0.469405	8.20772	2.69447	0.00754326	0.0306174	-2.73024
SLC24A3	0.50461	5.91006	2.69413	0.00755068	0.030621	-2.73109
PIH1D3	0.475488	4.66341	2.69391	0.00755563	0.030621	-2.73165
FAM216B	0.583061	4.71204	2.69376	0.00755879	0.030621	-2.73201
PLS3	-0.340906	10.0169	-2.69317	0.00757196	0.0306469	-2.73351
SAMD12	0.300896	4.59282	2.68945	0.00765435	0.0308711	-2.74284
CEL	0.492287	6.73308	2.68917	0.00766041	0.0308847	-2.74352
MBIP	-0.34311	6.55605	-2.68802	0.00768619	0.0309667	-2.74641
FKBP1A-SDCBP2	0.343393	6.53279	2.68783	0.00769037	0.0309769	-2.74688
STC2	0.415929	6.85077	2.68621	0.00772674	0.0310809	-2.75095
CYP4F12	0.379875	5.55787	2.68584	0.00773509	0.0310956	-2.75188
FKBP10	-0.385482	6.58954	-2.68277	0.00780433	0.0312988	-2.75955
NEU1	-0.363413	7.00031	-2.68242	0.00781223	0.0313146	-2.76042
ABCA5	0.403291	6.41151	2.68163	0.00783019	0.0313561	-2.7624
HSP90AB1	-0.398431	8.77993	-2.68052	0.0078554	0.0314161	-2.76517
SDR42E1	0.320866	4.99792	2.67648	0.00794784	0.031675	-2.77524
BNIP3	-0.396126	8.23204	-2.67587	0.0079619	0.0317186	-2.77676
KIAA1586	-0.325758	4.54494	-2.67207	0.00804995	0.0319654	-2.78623
C14orf132	0.438304	6.54112	2.6717	0.00805855	0.0319826	-2.78715
ACN9	-0.407379	6.28938	-2.67074	0.0080811	0.0320442	-2.78955
CA12	0.333786	6.81194	2.66948	0.00811042	0.0321382	-2.79267
RARRES1	-0.661922	5.57548	-2.66473	0.00822258	0.0324702	-2.80449
CST6	-0.405874	4.47918	-2.66287	0.00826683	0.0325493	-2.8091
NCAPH	-0.31264	6.11601	-2.66188	0.00829044	0.0326081	-2.81156
DDIT4	-0.461944	9.65782	-2.65984	0.00833953	0.0327398	-2.81663
KDELC1	-0.302534	5.36886	-2.65948	0.00834819	0.0327626	-2.81753
H2AFZ	-0.324783	10.4131	-2.65925	0.00835365	0.0327728	-2.81809
ADAMTS6	0.496449	5.06556	2.65738	0.00839885	0.0328881	-2.82273
LOC389831	-0.416346	5.19264	-2.65581	0.0084367	0.032985	-2.8266
DNAAF3	0.392266	6.90214	2.655	0.0084564	0.0330399	-2.8286
LBH	0.343684	7.93304	2.65483	0.00846068	0.033051	-2.82904
CENPW	-0.3379	8.0787	-2.65264	0.0085141	0.0332256	-2.83445
CECR1	0.473442	7.8466	2.6503	0.00857167	0.0333876	-2.84024
SPDL1	-0.303102	6.75378	-2.6469	0.00865581	0.0336238	-2.84863
PPP1R36	0.379092	6.31089	2.64663	0.00866256	0.0336443	-2.8493
ZNF367	-0.349066	6.17199	-2.64338	0.00874369	0.0338789	-2.85731
IER3	0.427823	11.1564	2.64031	0.00882104	0.0341208	-2.86488
PABPC4L	0.5625	6.77999	2.63844	0.00886841	0.0342519	-2.86947
OLFML1	0.339591	5.12114	2.63642	0.00891995	0.0344049	-2.87445
DNAJB1	-0.310902	7.81121	-2.63062	0.0090692	0.0348333	-2.8887
DNM3OS	0.439511	4.73291	2.62495	0.00921721	0.0352892	-2.90259
POLR2E	-0.307519	7.42811	-2.62369	0.00925048	0.0353811	-2.90568
SH3BP5	0.351795	8.27444	2.62354	0.00925434	0.035385	-2.90604
WNT2	0.364673	6.62671	2.62271	0.00927628	0.0354442	-2.90807
ITPR1-AS1	0.320881	4.58556	2.61643	0.0094437	0.0359099	-2.92341
FANK1	0.529012	8.0836	2.61607	0.00945338	0.0359273	-2.92429
IGF2	0.342456	5.52922	2.61322	0.00953053	0.036156	-2.93126
BLOC1S4	-0.31372	6.64062	-2.61175	0.00957035	0.0362349	-2.93483
RASAL3	0.34151	6.22659	2.61005	0.0096167	0.0363563	-2.93897
LOC101060264	-0.311911	4.12413	-2.60846	0.00966019	0.0364905	-2.94284
ZNF285	0.464612	5.17581	2.6069	0.00970332	0.0366232	-2.94665
ERO1LB	-0.408159	4.889	-2.60444	0.0097712	0.0368186	-2.95263
FBLN5	0.337125	5.84937	2.60431	0.00977477	0.036826	-2.95294
SLC35A5	-0.306618	6.82876	-2.6031	0.00980825	0.0369157	-2.95587
NFIL3	-0.362383	6.94147	-2.60141	0.00985554	0.037052	-2.95999
PAX6	-0.448687	4.73883	-2.60111	0.00986386	0.037052	-2.96071
COL1A2	0.435739	10.191	2.60088	0.00987024	0.0370576	-2.96127
S100A3	-0.42814	5.0702	-2.60036	0.00988499	0.0370947	-2.96255
IL2RB	0.341603	6.48086	2.59753	0.00996446	0.0373251	-2.9694
NAPSB	0.825701	6.44814	2.59439	0.0100533	0.0375843	-2.977
GABRP	0.858852	8.13384	2.59345	0.0100801	0.0376725	-2.97929
SFN	0.411218	10.0504	2.59285	0.0100974	0.0377061	-2.98075
GRIA2	0.737172	5.87744	2.59013	0.0101751	0.0379036	-2.98731
TTC25	0.556331	6.01843	2.58182	0.0104166	0.0385397	-3.00739
BTBD11	0.318832	4.40623	2.57996	0.0104713	0.0386731	-3.01186
LOC728392	0.408841	6.37541	2.57462	0.0106298	0.039164	-3.02471
FGF13	0.627149	5.40931	2.57367	0.0106583	0.0392245	-3.027
C4orf47	0.385681	6.39972	2.57252	0.0106929	0.0393263	-3.02977
GPT2	0.323784	7.08793	2.56372	0.0109601	0.0400581	-3.05086
ZSCAN31	0.357636	6.82299	2.55538	0.011219	0.0406858	-3.0708
CRYBG3	0.334885	7.10886	2.55035	0.0113778	0.0410924	-3.0828
AC092620.2	0.304958	5.35131	2.5479	0.011456	0.0413029	-3.08864
C1D	-0.35048	7.22024	-2.54697	0.0114858	0.0413715	-3.09086
LRGUK	0.408889	5.52716	2.54645	0.0115025	0.0413923	-3.0921
SH3BP5-AS1	0.342004	6.96142	2.54628	0.011508	0.0414055	-3.09251
MAFF	0.333239	8.59494	2.54523	0.0115415	0.0414741	-3.09499
C1orf192	0.643612	6.52767	2.54431	0.0115711	0.0415607	-3.09717
PFN1	-0.414878	8.31916	-2.5434	0.0116006	0.041647	-3.09935
ZCCHC24	0.341969	6.99531	2.54232	0.0116355	0.041739	-3.10191
AX746492	-0.363089	4.9537	-2.53743	0.011795	0.0420938	-3.11352
MRPS28	-0.415447	7.14916	-2.53542	0.0118612	0.0422446	-3.11829
TNNI3	-0.35913	4.62568	-2.53374	0.0119167	0.042383	-3.12227
SMAD9	0.352838	6.09609	2.53318	0.0119351	0.0423949	-3.12359
DUOX2	0.382138	4.55488	2.53098	0.0120083	0.0425661	-3.1288
EGLN3	0.385155	7.06027	2.52888	0.0120783	0.0427583	-3.13375
C2orf88	0.552696	8.26222	2.5184	0.0124341	0.0435259	-3.15848
FTL	-0.317066	11.167	-2.51691	0.0124855	0.0436657	-3.16199
C16orf93	0.315261	6.43828	2.51662	0.0124955	0.0436941	-3.16267
ZNF195	-0.320004	7.30069	-2.50961	0.0127397	0.0442976	-3.17915
COL4A1	0.306151	8.60231	2.5087	0.0127718	0.0443688	-3.18129
HOXC9	-0.438472	4.25194	-2.50525	0.0128937	0.0446605	-3.18937
TMEM55A	-0.331633	4.00818	-2.50454	0.012919	0.0447169	-3.19104
MRPL13	-0.433012	7.09824	-2.50058	0.0130605	0.0450483	-3.20031
LRP8	-0.303473	6.22008	-2.49887	0.0131222	0.0451501	-3.20431
CNTNAP3	0.329625	3.78266	2.49757	0.013169	0.045247	-3.20734
HPS4	0.318683	7.17118	2.49566	0.0132384	0.0454309	-3.21181
CYP2J2	0.344982	6.40617	2.49217	0.013366	0.0457315	-3.21996
SLC16A4	-0.402492	4.1845	-2.49185	0.0133775	0.045757	-3.22069
RASSF9	0.446121	5.69213	2.48957	0.0134614	0.0459706	-3.226
H2BFS	-0.36826	6.7347	-2.48873	0.0134924	0.0460469	-3.22796
GPRASP1	0.32437	6.04206	2.48818	0.013513	0.0460897	-3.22925
TMEM38B	-0.313175	5.0376	-2.48723	0.0135482	0.0461737	-3.23146
RP11-216L13.19	-0.323203	4.62369	-2.486	0.0135939	0.0462679	-3.23432
ADRB2	0.359167	4.6651	2.48578	0.0136021	0.0462695	-3.23483
LSR	-0.30673	8.24287	-2.48528	0.0136208	0.0463123	-3.236
MUC13	0.316793	4.96936	2.48436	0.0136551	0.0464015	-3.23814
LOC283588	0.354195	5.42959	2.48198	0.0137444	0.0466405	-3.24367
EML6	0.302155	4.94445	2.4815	0.0137621	0.0466888	-3.24477
GALNT14	-0.488707	5.67164	-2.48108	0.013778	0.0467358	-3.24575
TMEM139	0.312026	7.05449	2.47921	0.0138485	0.04694	-3.25008
LRRC46	0.53188	6.29494	2.47817	0.0138879	0.0470249	-3.25249
LOC286437	0.31282	7.15964	2.47777	0.0139033	0.047061	-3.25343
RBM3	-0.300756	7.24347	-2.47621	0.0139625	0.0472007	-3.25704
LAMB3	-0.468731	6.37292	-2.47537	0.0139947	0.0472953	-3.25899
ITPR2	-0.320015	5.36836	-2.4746	0.0140242	0.047367	-3.26078
CCDC19	0.491167	6.5888	2.47124	0.0141531	0.0477161	-3.26854
LRRC6	0.390513	6.6793	2.46964	0.0142151	0.0478635	-3.27225
MGLL	0.395525	7.93215	2.46812	0.0142742	0.0479919	-3.27577
C11orf97	0.391236	4.58101	2.461	0.0145533	0.048694	-3.29219
LOC101927057	0.383187	4.68544	2.45961	0.0146084	0.0488284	-3.29539
FLJ38379	0.321252	3.32137	2.45842	0.0146554	0.0489283	-3.29811
MSS51	-0.300229	4.84587	-2.45675	0.0147223	0.0490945	-3.30198
TUSC1	0.460438	7.79412	2.45237	0.0148982	0.0494903	-3.31204
DUOXA1	0.37948	5.20101	2.45202	0.0149123	0.0495042	-3.31284

## Sheet: Table S2
Table S2. MR Analysis of all genes and EC
id.exposure	id.outcome	outcome	exposure	method	nsnp	b	se	pval	lo_ci	up_ci	or	or_lci95	or_uci95
eqtl-a-ENSG00000000938	finngen_R11_CD2_INSITU_ENDOMETRIUM_EXALLC.gz	Endometrial cancer	FGR	MR Egger	9	-2.45242	1.32154	0.105873	-5.04263	0.137793	0.086085	0.00645672	1.14774
eqtl-a-ENSG00000000938	finngen_R11_CD2_INSITU_ENDOMETRIUM_EXALLC.gz	Endometrial cancer	FGR	Weighted median	9	-0.291582	0.589942	0.621126	-1.44787	0.864704	0.747081	0.235071	2.3743
eqtl-a-ENSG00000000938	finngen_R11_CD2_INSITU_ENDOMETRIUM_EXALLC.gz	Endometrial cancer	FGR	Inverse variance weighted	9	0.0705461	0.482937	0.88386	-0.87601	1.0171	1.07309	0.416441	2.76517
eqtl-a-ENSG00000000938	finngen_R11_CD2_INSITU_ENDOMETRIUM_EXALLC.gz	Endometrial cancer	FGR	Simple mode	9	-0.648226	0.79083	0.436138	-2.19825	0.901801	0.522973	0.110997	2.46404
eqtl-a-ENSG00000000938	finngen_R11_CD2_INSITU_ENDOMETRIUM_EXALLC.gz	Endometrial cancer	FGR	Weighted mode	9	-0.51538	0.723835	0.496692	-1.9341	0.903336	0.597273	0.144555	2.46782
eqtl-a-ENSG00000000971	finngen_R11_CD2_INSITU_ENDOMETRIUM_EXALLC.gz	Endometrial cancer	CFH	MR Egger	3	-2.4457	2.90584	0.554604	-8.14115	3.24975	0.0866654	0.000291302	25.7839
eqtl-a-ENSG00000000971	finngen_R11_CD2_INSITU_ENDOMETRIUM_EXALLC.gz	Endometrial cancer	CFH	Weighted median	3	0.595073	0.962748	0.53651	-1.29191	2.48206	1.81316	0.274745	11.9659
eqtl-a-ENSG00000000971	finngen_R11_CD2_INSITU_ENDOMETRIUM_EXALLC.gz	Endometrial cancer	CFH	Inverse variance weighted	3	-0.0362635	0.837703	0.965471	-1.67816	1.60564	0.964386	0.186717	4.98102
eqtl-a-ENSG00000000971	finngen_R11_CD2_INSITU_ENDOMETRIUM_EXALLC.gz	Endometrial cancer	CFH	Simple mode	3	0.653715	1.31847	0.669151	-1.93049	3.23792	1.92267	0.145078	25.4805
eqtl-a-ENSG00000000971	finngen_R11_CD2_INSITU_ENDOMETRIUM_EXALLC.gz	Endometrial cancer	CFH	Weighted mode	3	0.715929	1.07397	0.573624	-1.38906	2.82091	2.04609	0.24931	16.7922
eqtl-a-ENSG00000001084	finngen_R11_CD2_INSITU_ENDOMETRIUM_EXALLC.gz	Endometrial cancer	GCLC	MR Egger	3	0.645266	1.3458	0.715376	-1.9925	3.28304	1.90649	0.136354	26.6566
eqtl-a-ENSG00000001084	finngen_R11_CD2_INSITU_ENDOMETRIUM_EXALLC.gz	Endometrial cancer	GCLC	Weighted median	3	0.457918	0.478405	0.338478	-0.479755	1.39559	1.58078	0.618935	4.03736
eqtl-a-ENSG00000001084	finngen_R11_CD2_INSITU_ENDOMETRIUM_EXALLC.gz	Endometrial cancer	GCLC	Inverse variance weighted	3	0.454206	0.459159	0.32256	-0.445746	1.35416	1.57492	0.640346	3.8735
eqtl-a-ENSG00000001084	finngen_R11_CD2_INSITU_ENDOMETRIUM_EXALLC.gz	Endometrial cancer	GCLC	Simple mode	3	0.412743	0.570986	0.544869	-0.70639	1.53188	1.51096	0.493422	4.62685
eqtl-a-ENSG00000001084	finngen_R11_CD2_INSITU_ENDOMETRIUM_EXALLC.gz	Endometrial cancer	GCLC	Weighted mode	3	0.442182	0.511064	0.478121	-0.559503	1.44387	1.5561	0.571493	4.23705
eqtl-a-ENSG00000001561	finngen_R11_CD2_INSITU_ENDOMETRIUM_EXALLC.gz	Endometrial cancer	ENPP4	MR Egger	3	0.367386	0.886041	0.749769	-1.36925	2.10403	1.44396	0.254297	8.19912
eqtl-a-ENSG00000001561	finngen_R11_CD2_INSITU_ENDOMETRIUM_EXALLC.gz	Endometrial cancer	ENPP4	Weighted median	3	0.119054	0.161917	0.462169	-0.198302	0.436411	1.12643	0.820122	1.54714
eqtl-a-ENSG00000001561	finngen_R11_CD2_INSITU_ENDOMETRIUM_EXALLC.gz	Endometrial cancer	ENPP4	Inverse variance weighted	3	0.0944763	0.255683	0.711751	-0.406662	0.595615	1.09908	0.665869	1.81415
eqtl-a-ENSG00000001561	finngen_R11_CD2_INSITU_ENDOMETRIUM_EXALLC.gz	Endometrial cancer	ENPP4	Simple mode	3	0.182152	0.174797	0.406791	-0.16045	0.524754	1.1998	0.851761	1.69004
eqtl-a-ENSG00000001561	finngen_R11_CD2_INSITU_ENDOMETRIUM_EXALLC.gz	Endometrial cancer	ENPP4	Weighted mode	3	0.107909	0.170787	0.592086	-0.226834	0.442652	1.11395	0.797053	1.55683
eqtl-a-ENSG00000002549	finngen_R11_CD2_INSITU_ENDOMETRIUM_EXALLC.gz	Endometrial cancer	LAP3	MR Egger	6	0.315608	1.09162	0.786855	-1.82396	2.45518	1.37109	0.161385	11.6485
eqtl-a-ENSG00000002549	finngen_R11_CD2_INSITU_ENDOMETRIUM_EXALLC.gz	Endometrial cancer	LAP3	Weighted median	6	0.150467	0.709274	0.831996	-1.23971	1.54064	1.16238	0.289468	4.6676
eqtl-a-ENSG00000002549	finngen_R11_CD2_INSITU_ENDOMETRIUM_EXALLC.gz	Endometrial cancer	LAP3	Inverse variance weighted	6	0.547635	0.587088	0.350924	-0.603058	1.69833	1.72916	0.547136	5.4648
eqtl-a-ENSG00000002549	finngen_R11_CD2_INSITU_ENDOMETRIUM_EXALLC.gz	Endometrial cancer	LAP3	Simple mode	6	0.0448207	1.04509	0.967452	-2.00356	2.0932	1.04584	0.134855	8.1108
eqtl-a-ENSG00000002549	finngen_R11_CD2_INSITU_ENDOMETRIUM_EXALLC.gz	Endometrial cancer	LAP3	Weighted mode	6	-0.00310091	0.909408	0.997411	-1.78554	1.77934	0.996904	0.167707	5.92593
eqtl-a-ENSG00000002726	finngen_R11_CD2_INSITU_ENDOMETRIUM_EXALLC.gz	Endometrial cancer	AOC1	MR Egger	5	-2.12445	1.92724	0.350815	-5.90183	1.65294	0.119499	0.00273443	5.2223
eqtl-a-ENSG00000002726	finngen_R11_CD2_INSITU_ENDOMETRIUM_EXALLC.gz	Endometrial cancer	AOC1	Weighted median	5	0.117573	0.278652	0.673074	-0.428586	0.663732	1.12476	0.651429	1.94203
eqtl-a-ENSG00000002726	finngen_R11_CD2_INSITU_ENDOMETRIUM_EXALLC.gz	Endometrial cancer	AOC1	Inverse variance weighted	5	0.111282	0.335741	0.740304	-0.54677	0.769333	1.11771	0.578816	2.15833
eqtl-a-ENSG00000002726	finngen_R11_CD2_INSITU_ENDOMETRIUM_EXALLC.gz	Endometrial cancer	AOC1	Simple mode	5	0.201881	0.420919	0.656543	-0.623121	1.02688	1.2237	0.536268	2.79235
eqtl-a-ENSG00000002726	finngen_R11_CD2_INSITU_ENDOMETRIUM_EXALLC.gz	Endometrial cancer	AOC1	Weighted mode	5	0.0939128	0.297314	0.767896	-0.488823	0.676649	1.09846	0.613348	1.96727
eqtl-a-ENSG00000002822	finngen_R11_CD2_INSITU_ENDOMETRIUM_EXALLC.gz	Endometrial cancer	MAD1L1	MR Egger	5	-0.659746	5.38638	0.91026	-11.2171	9.89757	0.516983	1.34429e-05	19881.9
eqtl-a-ENSG00000002822	finngen_R11_CD2_INSITU_ENDOMETRIUM_EXALLC.gz	Endometrial cancer	MAD1L1	Weighted median	5	-0.334431	0.493971	0.498389	-1.30261	0.633751	0.715745	0.27182	1.88467
eqtl-a-ENSG00000002822	finngen_R11_CD2_INSITU_ENDOMETRIUM_EXALLC.gz	Endometrial cancer	MAD1L1	Inverse variance weighted	5	-0.378529	0.552493	0.493263	-1.46141	0.704357	0.684868	0.231908	2.02255
eqtl-a-ENSG00000002822	finngen_R11_CD2_INSITU_ENDOMETRIUM_EXALLC.gz	Endometrial cancer	MAD1L1	Simple mode	5	0.45472	1.03652	0.683534	-1.57686	2.48629	1.57573	0.206624	12.0167
eqtl-a-ENSG00000002822	finngen_R11_CD2_INSITU_ENDOMETRIUM_EXALLC.gz	Endometrial cancer	MAD1L1	Weighted mode	5	-0.298008	0.509829	0.590247	-1.29727	0.701257	0.742295	0.273276	2.01629
eqtl-a-ENSG00000002919	finngen_R11_CD2_INSITU_ENDOMETRIUM_EXALLC.gz	Endometrial cancer	SNX11	MR Egger	5	-0.134156	0.380627	0.7478	-0.880184	0.611872	0.874454	0.414707	1.84388
eqtl-a-ENSG00000002919	finngen_R11_CD2_INSITU_ENDOMETRIUM_EXALLC.gz	Endometrial cancer	SNX11	Weighted median	5	-0.0631617	0.269569	0.814747	-0.591517	0.465193	0.938792	0.553487	1.59232
eqtl-a-ENSG00000002919	finngen_R11_CD2_INSITU_ENDOMETRIUM_EXALLC.gz	Endometrial cancer	SNX11	Inverse variance weighted	5	-0.0963714	0.22861	0.673351	-0.544447	0.351704	0.908127	0.580163	1.42149
eqtl-a-ENSG00000002919	finngen_R11_CD2_INSITU_ENDOMETRIUM_EXALLC.gz	Endometrial cancer	SNX11	Simple mode	5	-0.301747	0.424476	0.516418	-1.13372	0.530225	0.739525	0.321834	1.69931
eqtl-a-ENSG00000002919	finngen_R11_CD2_INSITU_ENDOMETRIUM_EXALLC.gz	Endometrial cancer	SNX11	Weighted mode	5	-0.0314969	0.276466	0.914785	-0.57337	0.510377	0.968994	0.563623	1.66592
eqtl-a-ENSG00000002933	finngen_R11_CD2_INSITU_ENDOMETRIUM_EXALLC.gz	Endometrial cancer	TMEM176A	MR Egger	8	0.204978	0.53927	0.71696	-0.851991	1.26195	1.2275	0.426565	3.53229
eqtl-a-ENSG00000002933	finngen_R11_CD2_INSITU_ENDOMETRIUM_EXALLC.gz	Endometrial cancer	TMEM176A	Weighted median	8	-0.244013	0.264311	0.355901	-0.762064	0.274037	0.783477	0.466702	1.31526
eqtl-a-ENSG00000002933	finngen_R11_CD2_INSITU_ENDOMETRIUM_EXALLC.gz	Endometrial cancer	TMEM176A	Inverse variance weighted	8	-0.110358	0.22451	0.623037	-0.550397	0.329681	0.895514	0.576721	1.39052
eqtl-a-ENSG00000002933	finngen_R11_CD2_INSITU_ENDOMETRIUM_EXALLC.gz	Endometrial cancer	TMEM176A	Simple mode	8	-0.47853	0.337168	0.198781	-1.13938	0.182318	0.619693	0.320018	1.2
eqtl-a-ENSG00000002933	finngen_R11_CD2_INSITU_ENDOMETRIUM_EXALLC.gz	Endometrial cancer	TMEM176A	Weighted mode	8	-0.240401	0.266642	0.397235	-0.763019	0.282217	0.786313	0.466257	1.32607
eqtl-a-ENSG00000003056	finngen_R11_CD2_INSITU_ENDOMETRIUM_EXALLC.gz	Endometrial cancer	M6PR	MR Egger	3	-2.89547	4.06102	0.605683	-10.8551	5.06413	0.055273	1.93064e-05	158.243
eqtl-a-ENSG00000003056	finngen_R11_CD2_INSITU_ENDOMETRIUM_EXALLC.gz	Endometrial cancer	M6PR	Weighted median	3	0.145889	0.271452	0.590965	-0.386157	0.677934	1.15707	0.679664	1.9698
eqtl-a-ENSG00000003056	finngen_R11_CD2_INSITU_ENDOMETRIUM_EXALLC.gz	Endometrial cancer	M6PR	Inverse variance weighted	3	0.171909	0.275612	0.532802	-0.368291	0.712108	1.18757	0.691916	2.03828
eqtl-a-ENSG00000003056	finngen_R11_CD2_INSITU_ENDOMETRIUM_EXALLC.gz	Endometrial cancer	M6PR	Simple mode	3	0.271777	0.766555	0.756825	-1.23067	1.77422	1.31229	0.292097	5.89571
eqtl-a-ENSG00000003056	finngen_R11_CD2_INSITU_ENDOMETRIUM_EXALLC.gz	Endometrial cancer	M6PR	Weighted mode	3	0.136946	0.269881	0.662273	-0.39202	0.665912	1.14677	0.675691	1.94627
eqtl-a-ENSG00000003137	finngen_R11_CD2_INSITU_ENDOMETRIUM_EXALLC.gz	Endometrial cancer	CYP26B1	MR Egger	5	0.34175	0.250775	0.266231	-0.149769	0.833268	1.40741	0.860907	2.30083
eqtl-a-ENSG00000003137	finngen_R11_CD2_INSITU_ENDOMETRIUM_EXALLC.gz	Endometrial cancer	CYP26B1	Weighted median	5	0.252652	0.12963	0.0512924	-0.00142265	0.506726	1.28743	0.998578	1.65985
eqtl-a-ENSG00000003137	finngen_R11_CD2_INSITU_ENDOMETRIUM_EXALLC.gz	Endometrial cancer	CYP26B1	Inverse variance weighted	5	0.224538	0.12785	0.0790432	-0.0260475	0.475124	1.25174	0.974289	1.60821
eqtl-a-ENSG00000003137	finngen_R11_CD2_INSITU_ENDOMETRIUM_EXALLC.gz	Endometrial cancer	CYP26B1	Simple mode	5	0.281656	0.274579	0.362977	-0.256519	0.819831	1.32532	0.773741	2.27012
eqtl-a-ENSG00000003137	finngen_R11_CD2_INSITU_ENDOMETRIUM_EXALLC.gz	Endometrial cancer	CYP26B1	Weighted mode	5	0.305399	0.128141	0.0757163	0.054243	0.556554	1.35717	1.05574	1.74465
eqtl-a-ENSG00000003249	finngen_R11_CD2_INSITU_ENDOMETRIUM_EXALLC.gz	Endometrial cancer	DBNDD1	MR Egger	3	1.27627	5.12371	0.844586	-8.7662	11.3188	3.58327	0.000155914	82351.5
eqtl-a-ENSG00000003249	finngen_R11_CD2_INSITU_ENDOMETRIUM_EXALLC.gz	Endometrial cancer	DBNDD1	Weighted median	3	1.41542	0.499742	0.00462128	0.435931	2.39492	4.11824	1.5464	10.9673
eqtl-a-ENSG00000003249	finngen_R11_CD2_INSITU_ENDOMETRIUM_EXALLC.gz	Endometrial cancer	DBNDD1	Inverse variance weighted	3	1.01775	0.706807	0.149887	-0.367588	2.4031	2.76697	0.692402	11.0574
eqtl-a-ENSG00000003249	finngen_R11_CD2_INSITU_ENDOMETRIUM_EXALLC.gz	Endometrial cancer	DBNDD1	Simple mode	3	1.41043	0.781686	0.212945	-0.121679	2.94253	4.0977	0.885433	18.9638
eqtl-a-ENSG00000003249	finngen_R11_CD2_INSITU_ENDOMETRIUM_EXALLC.gz	Endometrial cancer	DBNDD1	Weighted mode	3	1.42247	0.519021	0.111336	0.405189	2.43975	4.14735	1.49959	11.4702
eqtl-a-ENSG00000003393	finngen_R11_CD2_INSITU_ENDOMETRIUM_EXALLC.gz	Endometrial cancer	ALS2	MR Egger	6	0.0664056	0.381077	0.870127	-0.680505	0.813316	1.06866	0.506361	2.25537
eqtl-a-ENSG00000003393	finngen_R11_CD2_INSITU_ENDOMETRIUM_EXALLC.gz	Endometrial cancer	ALS2	Weighted median	6	0.0380729	0.215215	0.859582	-0.383749	0.459895	1.03881	0.681302	1.58391
eqtl-a-ENSG00000003393	finngen_R11_CD2_INSITU_ENDOMETRIUM_EXALLC.gz	Endometrial cancer	ALS2	Inverse variance weighted	6	-0.0499344	0.240841	0.83575	-0.521983	0.422114	0.951292	0.593343	1.52518
eqtl-a-ENSG00000003393	finngen_R11_CD2_INSITU_ENDOMETRIUM_EXALLC.gz	Endometrial cancer	ALS2	Simple mode	6	-0.783928	0.507017	0.182733	-1.77768	0.209825	0.456609	0.16903	1.23346
eqtl-a-ENSG00000003393	finngen_R11_CD2_INSITU_ENDOMETRIUM_EXALLC.gz	Endometrial cancer	ALS2	Weighted mode	6	0.0608387	0.226877	0.799289	-0.38384	0.505517	1.06273	0.681241	1.65784
eqtl-a-ENSG00000003402	finngen_R11_CD2_INSITU_ENDOMETRIUM_EXALLC.gz	Endometrial cancer	CFLAR	MR Egger	3	-1.54246	6.04782	0.841024	-13.3962	10.3113	0.213855	1.52094e-06	30069.7
eqtl-a-ENSG00000003402	finngen_R11_CD2_INSITU_ENDOMETRIUM_EXALLC.gz	Endometrial cancer	CFLAR	Weighted median	3	0.887659	1.19294	0.456818	-1.45049	3.22581	2.42944	0.234454	25.174
eqtl-a-ENSG00000003402	finngen_R11_CD2_INSITU_ENDOMETRIUM_EXALLC.gz	Endometrial cancer	CFLAR	Inverse variance weighted	3	0.831502	1.03965	0.42383	-1.2062	2.86921	2.29677	0.299332	17.623
eqtl-a-ENSG00000003402	finngen_R11_CD2_INSITU_ENDOMETRIUM_EXALLC.gz	Endometrial cancer	CFLAR	Simple mode	3	0.810322	1.39038	0.61898	-1.91482	3.53547	2.24863	0.147368	34.311
eqtl-a-ENSG00000003402	finngen_R11_CD2_INSITU_ENDOMETRIUM_EXALLC.gz	Endometrial cancer	CFLAR	Weighted mode	3	1.03604	1.40754	0.538313	-1.72273	3.79481	2.81804	0.178579	44.4699
eqtl-a-ENSG00000003436	finngen_R11_CD2_INSITU_ENDOMETRIUM_EXALLC.gz	Endometrial cancer	TFPI	MR Egger	3	-4.7144	2.58049	0.31883	-9.77215	0.343357	0.00896528	5.70177e-05	1.40967
eqtl-a-ENSG00000003436	finngen_R11_CD2_INSITU_ENDOMETRIUM_EXALLC.gz	Endometrial cancer	TFPI	Weighted median	3	-1.37874	1.00046	0.168168	-3.33964	0.582152	0.251895	0.0354499	1.78989
eqtl-a-ENSG00000003436	finngen_R11_CD2_INSITU_ENDOMETRIUM_EXALLC.gz	Endometrial cancer	TFPI	Inverse variance weighted	3	-1.92134	0.809462	0.0176158	-3.50788	-0.334791	0.146411	0.0299603	0.715487
eqtl-a-ENSG00000003436	finngen_R11_CD2_INSITU_ENDOMETRIUM_EXALLC.gz	Endometrial cancer	TFPI	Simple mode	3	-1.24218	1.36848	0.459845	-3.9244	1.44004	0.288755	0.019754	4.22088
eqtl-a-ENSG00000003436	finngen_R11_CD2_INSITU_ENDOMETRIUM_EXALLC.gz	Endometrial cancer	TFPI	Weighted mode	3	-1.16919	1.24439	0.446622	-3.60819	1.26981	0.310619	0.0271008	3.56019
eqtl-a-ENSG00000004059	finngen_R11_CD2_INSITU_ENDOMETRIUM_EXALLC.gz	Endometrial cancer	ARF5	MR Egger	3	-0.965579	4.44542	0.863836	-9.67859	7.74743	0.380763	6.26095e-05	2315.63
eqtl-a-ENSG00000004059	finngen_R11_CD2_INSITU_ENDOMETRIUM_EXALLC.gz	Endometrial cancer	ARF5	Weighted median	3	-0.708108	0.862068	0.411415	-2.39776	0.981545	0.492575	0.0909213	2.66858
eqtl-a-ENSG00000004059	finngen_R11_CD2_INSITU_ENDOMETRIUM_EXALLC.gz	Endometrial cancer	ARF5	Inverse variance weighted	3	-0.759362	0.754923	0.314473	-2.23901	0.720288	0.467965	0.106564	2.05502
eqtl-a-ENSG00000004059	finngen_R11_CD2_INSITU_ENDOMETRIUM_EXALLC.gz	Endometrial cancer	ARF5	Simple mode	3	-0.838245	0.996374	0.48874	-2.79114	1.11465	0.432469	0.0613513	3.0485
eqtl-a-ENSG00000004059	finngen_R11_CD2_INSITU_ENDOMETRIUM_EXALLC.gz	Endometrial cancer	ARF5	Weighted mode	3	-0.635446	0.894932	0.551299	-2.38951	1.11862	0.529699	0.0916743	3.06063
eqtl-a-ENSG00000004468	finngen_R11_CD2_INSITU_ENDOMETRIUM_EXALLC.gz	Endometrial cancer	CD38	MR Egger	4	0.759251	2.37651	0.779646	-3.89872	5.41722	2.13668	0.0202679	225.252
eqtl-a-ENSG00000004468	finngen_R11_CD2_INSITU_ENDOMETRIUM_EXALLC.gz	Endometrial cancer	CD38	Weighted median	4	0.571601	0.843489	0.497986	-1.08164	2.22484	1.7711	0.33904	9.252
eqtl-a-ENSG00000004468	finngen_R11_CD2_INSITU_ENDOMETRIUM_EXALLC.gz	Endometrial cancer	CD38	Inverse variance weighted	4	0.498522	0.720862	0.489211	-0.914367	1.91141	1.64629	0.40077	6.76263
eqtl-a-ENSG00000004468	finngen_R11_CD2_INSITU_ENDOMETRIUM_EXALLC.gz	Endometrial cancer	CD38	Simple mode	4	0.636784	1.01208	0.573877	-1.34689	2.62045	1.89039	0.260049	13.742
eqtl-a-ENSG00000004468	finngen_R11_CD2_INSITU_ENDOMETRIUM_EXALLC.gz	Endometrial cancer	CD38	Weighted mode	4	0.583466	0.996653	0.599387	-1.36997	2.53691	1.79224	0.254113	12.6405
eqtl-a-ENSG00000004534	finngen_R11_CD2_INSITU_ENDOMETRIUM_EXALLC.gz	Endometrial cancer	RBM6	MR Egger	3	-0.196684	0.484485	0.754496	-1.14627	0.752908	0.82145	0.317818	2.12316
eqtl-a-ENSG00000004534	finngen_R11_CD2_INSITU_ENDOMETRIUM_EXALLC.gz	Endometrial cancer	RBM6	Weighted median	3	-0.0370641	0.334402	0.911746	-0.692492	0.618364	0.963614	0.500328	1.85589
eqtl-a-ENSG00000004534	finngen_R11_CD2_INSITU_ENDOMETRIUM_EXALLC.gz	Endometrial cancer	RBM6	Inverse variance weighted	3	-0.0071214	0.331948	0.982884	-0.65774	0.643498	0.992904	0.518021	1.90313
eqtl-a-ENSG00000004534	finngen_R11_CD2_INSITU_ENDOMETRIUM_EXALLC.gz	Endometrial cancer	RBM6	Simple mode	3	-0.0212974	0.662083	0.97726	-1.31898	1.27639	0.978928	0.267408	3.58366
eqtl-a-ENSG00000004534	finngen_R11_CD2_INSITU_ENDOMETRIUM_EXALLC.gz	Endometrial cancer	RBM6	Weighted mode	3	-0.0390571	0.347005	0.920663	-0.719187	0.641073	0.961696	0.487148	1.89852
eqtl-a-ENSG00000004777	finngen_R11_CD2_INSITU_ENDOMETRIUM_EXALLC.gz	Endometrial cancer	ARHGAP33	MR Egger	3	0.496711	0.420126	0.446945	-0.326735	1.32016	1.64331	0.721275	3.74401
eqtl-a-ENSG00000004777	finngen_R11_CD2_INSITU_ENDOMETRIUM_EXALLC.gz	Endometrial cancer	ARHGAP33	Weighted median	3	0.119342	0.224823	0.595541	-0.321312	0.559995	1.12675	0.725197	1.75066
eqtl-a-ENSG00000004777	finngen_R11_CD2_INSITU_ENDOMETRIUM_EXALLC.gz	Endometrial cancer	ARHGAP33	Inverse variance weighted	3	0.0839836	0.217872	0.699888	-0.343046	0.511013	1.08761	0.709606	1.66698
eqtl-a-ENSG00000004777	finngen_R11_CD2_INSITU_ENDOMETRIUM_EXALLC.gz	Endometrial cancer	ARHGAP33	Simple mode	3	0.11994	0.236549	0.662505	-0.343697	0.583576	1.12743	0.709144	1.79244
eqtl-a-ENSG00000004777	finngen_R11_CD2_INSITU_ENDOMETRIUM_EXALLC.gz	Endometrial cancer	ARHGAP33	Weighted mode	3	0.11994	0.235664	0.661383	-0.341962	0.581841	1.12743	0.710375	1.78933
eqtl-a-ENSG00000004799	finngen_R11_CD2_INSITU_ENDOMETRIUM_EXALLC.gz	Endometrial cancer	PDK4	MR Egger	4	0.750072	3.04898	0.82862	-5.22594	6.72608	2.11715	0.00537532	833.873
eqtl-a-ENSG00000004799	finngen_R11_CD2_INSITU_ENDOMETRIUM_EXALLC.gz	Endometrial cancer	PDK4	Weighted median	4	0.0354338	0.478989	0.941029	-0.903385	0.974252	1.03607	0.405196	2.64919
eqtl-a-ENSG00000004799	finngen_R11_CD2_INSITU_ENDOMETRIUM_EXALLC.gz	Endometrial cancer	PDK4	Inverse variance weighted	4	-0.0106066	0.439134	0.98073	-0.871309	0.850096	0.989449	0.418404	2.33987
eqtl-a-ENSG00000004799	finngen_R11_CD2_INSITU_ENDOMETRIUM_EXALLC.gz	Endometrial cancer	PDK4	Simple mode	4	-1.12521	1.01158	0.347109	-3.10791	0.857481	0.324583	0.0446943	2.35722
eqtl-a-ENSG00000004799	finngen_R11_CD2_INSITU_ENDOMETRIUM_EXALLC.gz	Endometrial cancer	PDK4	Weighted mode	4	0.26024	0.483088	0.627499	-0.686612	1.20709	1.29724	0.503278	3.34375
eqtl-a-ENSG00000004809	finngen_R11_CD2_INSITU_ENDOMETRIUM_EXALLC.gz	Endometrial cancer	SLC22A16	MR Egger	3	-0.905501	0.621567	0.382967	-2.12377	0.31277	0.404339	0.11958	1.36721
eqtl-a-ENSG00000004809	finngen_R11_CD2_INSITU_ENDOMETRIUM_EXALLC.gz	Endometrial cancer	SLC22A16	Weighted median	3	-0.194092	0.294209	0.509442	-0.770742	0.382558	0.823582	0.46267	1.46603
eqtl-a-ENSG00000004809	finngen_R11_CD2_INSITU_ENDOMETRIUM_EXALLC.gz	Endometrial cancer	SLC22A16	Inverse variance weighted	3	-0.118747	0.300116	0.692348	-0.706975	0.46948	0.888032	0.493134	1.59916
eqtl-a-ENSG00000004809	finngen_R11_CD2_INSITU_ENDOMETRIUM_EXALLC.gz	Endometrial cancer	SLC22A16	Simple mode	3	-0.118467	0.42504	0.806635	-0.951544	0.714611	0.888281	0.386144	2.04339
eqtl-a-ENSG00000004809	finngen_R11_CD2_INSITU_ENDOMETRIUM_EXALLC.gz	Endometrial cancer	SLC22A16	Weighted mode	3	-0.231304	0.313885	0.537899	-0.846518	0.38391	0.793498	0.428906	1.46801
eqtl-a-ENSG00000004864	finngen_R11_CD2_INSITU_ENDOMETRIUM_EXALLC.gz	Endometrial cancer	SLC25A13	Inverse variance weighted	2	-0.371117	1.08254	0.731734	-2.4929	1.75067	0.689963	0.0826697	5.75845
eqtl-a-ENSG00000004866	finngen_R11_CD2_INSITU_ENDOMETRIUM_EXALLC.gz	Endometrial cancer	ST7	MR Egger	3	-0.322369	6.24384	0.967161	-12.5603	11.9156	0.724431	3.50861e-06	149575
eqtl-a-ENSG00000004866	finngen_R11_CD2_INSITU_ENDOMETRIUM_EXALLC.gz	Endometrial cancer	ST7	Weighted median	3	-0.537863	0.727061	0.459435	-1.9629	0.887177	0.583995	0.14045	2.42827
eqtl-a-ENSG00000004866	finngen_R11_CD2_INSITU_ENDOMETRIUM_EXALLC.gz	Endometrial cancer	ST7	Inverse variance weighted	3	-0.368121	0.687697	0.592445	-1.71601	0.979766	0.692033	0.179782	2.66383
eqtl-a-ENSG00000004866	finngen_R11_CD2_INSITU_ENDOMETRIUM_EXALLC.gz	Endometrial cancer	ST7	Simple mode	3	-0.465464	0.899508	0.656377	-2.2285	1.29757	0.627843	0.10769	3.6604
eqtl-a-ENSG00000004866	finngen_R11_CD2_INSITU_ENDOMETRIUM_EXALLC.gz	Endometrial cancer	ST7	Weighted mode	3	-0.590202	0.800058	0.537508	-2.15832	0.977911	0.554215	0.11552	2.65889
eqtl-a-ENSG00000004939	finngen_R11_CD2_INSITU_ENDOMETRIUM_EXALLC.gz	Endometrial cancer	SLC4A1	MR Egger	7	0.0374209	1.51622	0.981265	-2.93437	3.00921	1.03813	0.0531642	20.2714
eqtl-a-ENSG00000004939	finngen_R11_CD2_INSITU_ENDOMETRIUM_EXALLC.gz	Endometrial cancer	SLC4A1	Weighted median	7	-0.942554	0.663753	0.155597	-2.24351	0.358403	0.389631	0.106085	1.43104
eqtl-a-ENSG00000004939	finngen_R11_CD2_INSITU_ENDOMETRIUM_EXALLC.gz	Endometrial cancer	SLC4A1	Inverse variance weighted	7	-0.760834	0.540572	0.159291	-1.82035	0.298687	0.467277	0.161968	1.34809
eqtl-a-ENSG00000004939	finngen_R11_CD2_INSITU_ENDOMETRIUM_EXALLC.gz	Endometrial cancer	SLC4A1	Simple mode	7	-1.23855	0.991797	0.258255	-3.18247	0.705373	0.289804	0.041483	2.0246
eqtl-a-ENSG00000004939	finngen_R11_CD2_INSITU_ENDOMETRIUM_EXALLC.gz	Endometrial cancer	SLC4A1	Weighted mode	7	-1.04883	0.884751	0.280656	-2.78294	0.685283	0.350348	0.0618562	1.98433
eqtl-a-ENSG00000005020	finngen_R11_CD2_INSITU_ENDOMETRIUM_EXALLC.gz	Endometrial cancer	SKAP2	MR Egger	11	-0.639164	0.596922	0.312148	-1.80913	0.530804	0.527733	0.163796	1.7003
eqtl-a-ENSG00000005020	finngen_R11_CD2_INSITU_ENDOMETRIUM_EXALLC.gz	Endometrial cancer	SKAP2	Weighted median	11	-0.0259696	0.169574	0.878283	-0.358336	0.306396	0.974365	0.698839	1.35852
eqtl-a-ENSG00000005020	finngen_R11_CD2_INSITU_ENDOMETRIUM_EXALLC.gz	Endometrial cancer	SKAP2	Inverse variance weighted	11	-0.0112278	0.138572	0.935422	-0.282828	0.260373	0.988835	0.753649	1.29741
eqtl-a-ENSG00000005020	finngen_R11_CD2_INSITU_ENDOMETRIUM_EXALLC.gz	Endometrial cancer	SKAP2	Simple mode	11	0.0946285	0.266576	0.729979	-0.427861	0.617118	1.09925	0.651902	1.85358
eqtl-a-ENSG00000005020	finngen_R11_CD2_INSITU_ENDOMETRIUM_EXALLC.gz	Endometrial cancer	SKAP2	Weighted mode	11	-0.0114881	0.169388	0.947265	-0.343489	0.320513	0.988578	0.709291	1.37783
eqtl-a-ENSG00000005075	finngen_R11_CD2_INSITU_ENDOMETRIUM_EXALLC.gz	Endometrial cancer	POLR2J	MR Egger	5	-0.801184	0.619506	0.286502	-2.01542	0.413048	0.448797	0.133265	1.51142
eqtl-a-ENSG00000005075	finngen_R11_CD2_INSITU_ENDOMETRIUM_EXALLC.gz	Endometrial cancer	POLR2J	Weighted median	5	-0.187647	0.180226	0.297792	-0.540889	0.165595	0.828907	0.58223	1.18009
eqtl-a-ENSG00000005075	finngen_R11_CD2_INSITU_ENDOMETRIUM_EXALLC.gz	Endometrial cancer	POLR2J	Inverse variance weighted	5	-0.167185	0.192112	0.384165	-0.543726	0.209355	0.846043	0.580581	1.23288
eqtl-a-ENSG00000005075	finngen_R11_CD2_INSITU_ENDOMETRIUM_EXALLC.gz	Endometrial cancer	POLR2J	Simple mode	5	0.249885	0.565951	0.681647	-0.859378	1.35915	1.28388	0.423425	3.89287
eqtl-a-ENSG00000005075	finngen_R11_CD2_INSITU_ENDOMETRIUM_EXALLC.gz	Endometrial cancer	POLR2J	Weighted mode	5	-0.20935	0.19849	0.351049	-0.59839	0.17969	0.811111	0.549696	1.19685
eqtl-a-ENSG00000005102	finngen_R11_CD2_INSITU_ENDOMETRIUM_EXALLC.gz	Endometrial cancer	MEOX1	MR Egger	4	-2.42349	2.96494	0.499592	-8.23477	3.38778	0.0886114	0.000265267	29.6002
eqtl-a-ENSG00000005102	finngen_R11_CD2_INSITU_ENDOMETRIUM_EXALLC.gz	Endometrial cancer	MEOX1	Weighted median	4	0.192414	1.04662	0.854137	-1.85897	2.24379	1.21217	0.155834	9.42904
eqtl-a-ENSG00000005102	finngen_R11_CD2_INSITU_ENDOMETRIUM_EXALLC.gz	Endometrial cancer	MEOX1	Inverse variance weighted	4	-0.875523	0.890759	0.325659	-2.62141	0.870364	0.416644	0.0727002	2.38778
eqtl-a-ENSG00000005102	finngen_R11_CD2_INSITU_ENDOMETRIUM_EXALLC.gz	Endometrial cancer	MEOX1	Simple mode	4	0.116359	1.62208	0.947328	-3.06292	3.29564	1.1234	0.0467509	26.9947
eqtl-a-ENSG00000005102	finngen_R11_CD2_INSITU_ENDOMETRIUM_EXALLC.gz	Endometrial cancer	MEOX1	Weighted mode	4	0.244875	1.38678	0.871088	-2.47322	2.96297	1.27746	0.0843132	19.3553
eqtl-a-ENSG00000005156	finngen_R11_CD2_INSITU_ENDOMETRIUM_EXALLC.gz	Endometrial cancer	LIG3	MR Egger	4	1.01584	0.721141	0.294287	-0.397597	2.42928	2.76168	0.671933	11.3507
eqtl-a-ENSG00000005156	finngen_R11_CD2_INSITU_ENDOMETRIUM_EXALLC.gz	Endometrial cancer	LIG3	Weighted median	4	0.504567	0.314141	0.108234	-0.111149	1.12028	1.65627	0.894805	3.06572
eqtl-a-ENSG00000005156	finngen_R11_CD2_INSITU_ENDOMETRIUM_EXALLC.gz	Endometrial cancer	LIG3	Inverse variance weighted	4	0.34609	0.290748	0.233911	-0.223776	0.915956	1.41353	0.799494	2.49916
eqtl-a-ENSG00000005156	finngen_R11_CD2_INSITU_ENDOMETRIUM_EXALLC.gz	Endometrial cancer	LIG3	Simple mode	4	0.442358	0.520004	0.457454	-0.576849	1.46157	1.55637	0.561666	4.31271
eqtl-a-ENSG00000005156	finngen_R11_CD2_INSITU_ENDOMETRIUM_EXALLC.gz	Endometrial cancer	LIG3	Weighted mode	4	0.52558	0.315254	0.194073	-0.0923182	1.14348	1.69144	0.911815	3.13766
eqtl-a-ENSG00000005175	finngen_R11_CD2_INSITU_ENDOMETRIUM_EXALLC.gz	Endometrial cancer	RPAP3	MR Egger	3	-0.146094	0.379031	0.765792	-0.888994	0.596806	0.864077	0.411069	1.81631
eqtl-a-ENSG00000005175	finngen_R11_CD2_INSITU_ENDOMETRIUM_EXALLC.gz	Endometrial cancer	RPAP3	Weighted median	3	-0.0284201	0.249226	0.909211	-0.516903	0.460063	0.97198	0.596365	1.58417
eqtl-a-ENSG00000005175	finngen_R11_CD2_INSITU_ENDOMETRIUM_EXALLC.gz	Endometrial cancer	RPAP3	Inverse variance weighted	3	-0.0196098	0.243159	0.935724	-0.496202	0.456982	0.980581	0.608839	1.5793
eqtl-a-ENSG00000005175	finngen_R11_CD2_INSITU_ENDOMETRIUM_EXALLC.gz	Endometrial cancer	RPAP3	Simple mode	3	0.118972	0.494915	0.832423	-0.851062	1.08901	1.12634	0.426961	2.97132
eqtl-a-ENSG00000005175	finngen_R11_CD2_INSITU_ENDOMETRIUM_EXALLC.gz	Endometrial cancer	RPAP3	Weighted mode	3	-0.0384122	0.225792	0.880567	-0.480964	0.40414	0.962316	0.618187	1.49801
eqtl-a-ENSG00000005238	finngen_R11_CD2_INSITU_ENDOMETRIUM_EXALLC.gz	Endometrial cancer	ATOSB	Inverse variance weighted	2	1.68723	1.11695	0.130898	-0.501987	3.87644	5.40448	0.605327	48.2522
eqtl-a-ENSG00000005249	finngen_R11_CD2_INSITU_ENDOMETRIUM_EXALLC.gz	Endometrial cancer	PRKAR2B	MR Egger	5	-0.115463	0.67413	0.874907	-1.43676	1.20583	0.890954	0.237697	3.33953
eqtl-a-ENSG00000005249	finngen_R11_CD2_INSITU_ENDOMETRIUM_EXALLC.gz	Endometrial cancer	PRKAR2B	Weighted median	5	-0.336519	0.366225	0.358156	-1.05432	0.381282	0.714253	0.348429	1.46416
eqtl-a-ENSG00000005249	finngen_R11_CD2_INSITU_ENDOMETRIUM_EXALLC.gz	Endometrial cancer	PRKAR2B	Inverse variance weighted	5	-0.396807	0.339482	0.24246	-1.06219	0.268578	0.672464	0.345698	1.3081
eqtl-a-ENSG00000005249	finngen_R11_CD2_INSITU_ENDOMETRIUM_EXALLC.gz	Endometrial cancer	PRKAR2B	Simple mode	5	-0.193918	0.56309	0.747903	-1.29757	0.909738	0.823726	0.273194	2.48367
eqtl-a-ENSG00000005249	finngen_R11_CD2_INSITU_ENDOMETRIUM_EXALLC.gz	Endometrial cancer	PRKAR2B	Weighted mode	5	-0.319502	0.392281	0.461084	-1.08837	0.449369	0.726511	0.336764	1.56732
eqtl-a-ENSG00000005302	finngen_R11_CD2_INSITU_ENDOMETRIUM_EXALLC.gz	Endometrial cancer	MSL3	Inverse variance weighted	2	0.0235053	0.769147	0.97562	-1.48402	1.53103	1.02378	0.226724	4.62295
eqtl-a-ENSG00000005379	finngen_R11_CD2_INSITU_ENDOMETRIUM_EXALLC.gz	Endometrial cancer	TSPOAP1	MR Egger	4	-1.15756	1.33989	0.478689	-3.78374	1.46861	0.314251	0.0227375	4.34321
eqtl-a-ENSG00000005379	finngen_R11_CD2_INSITU_ENDOMETRIUM_EXALLC.gz	Endometrial cancer	TSPOAP1	Weighted median	4	-0.698073	0.668483	0.296364	-2.0083	0.612155	0.497543	0.134217	1.8444
eqtl-a-ENSG00000005379	finngen_R11_CD2_INSITU_ENDOMETRIUM_EXALLC.gz	Endometrial cancer	TSPOAP1	Inverse variance weighted	4	-0.438655	0.609567	0.471761	-1.63341	0.756097	0.644903	0.195263	2.12995
eqtl-a-ENSG00000005379	finngen_R11_CD2_INSITU_ENDOMETRIUM_EXALLC.gz	Endometrial cancer	TSPOAP1	Simple mode	4	-0.63701	1.01301	0.574081	-2.6225	1.34848	0.528871	0.0726208	3.85158
eqtl-a-ENSG00000005379	finngen_R11_CD2_INSITU_ENDOMETRIUM_EXALLC.gz	Endometrial cancer	TSPOAP1	Weighted mode	4	-0.694053	0.763711	0.430462	-2.19093	0.802821	0.499547	0.111813	2.23183
eqtl-a-ENSG00000005381	finngen_R11_CD2_INSITU_ENDOMETRIUM_EXALLC.gz	Endometrial cancer	MPO	MR Egger	8	-0.111774	0.346675	0.758075	-0.791257	0.567709	0.894246	0.453275	1.76422
eqtl-a-ENSG00000005381	finngen_R11_CD2_INSITU_ENDOMETRIUM_EXALLC.gz	Endometrial cancer	MPO	Weighted median	8	-0.0113988	0.266396	0.96587	-0.533534	0.510737	0.988666	0.586528	1.66652
eqtl-a-ENSG00000005381	finngen_R11_CD2_INSITU_ENDOMETRIUM_EXALLC.gz	Endometrial cancer	MPO	Inverse variance weighted	8	0.0869564	0.254569	0.732665	-0.411998	0.585911	1.09085	0.662325	1.79663
eqtl-a-ENSG00000005381	finngen_R11_CD2_INSITU_ENDOMETRIUM_EXALLC.gz	Endometrial cancer	MPO	Simple mode	8	0.19084	0.810178	0.820522	-1.39711	1.77879	1.21027	0.247311	5.92268
eqtl-a-ENSG00000005381	finngen_R11_CD2_INSITU_ENDOMETRIUM_EXALLC.gz	Endometrial cancer	MPO	Weighted mode	8	-0.0135787	0.280061	0.962684	-0.562498	0.535341	0.986513	0.569784	1.70803
eqtl-a-ENSG00000005471	finngen_R11_CD2_INSITU_ENDOMETRIUM_EXALLC.gz	Endometrial cancer	ABCB4	MR Egger	3	-0.43821	0.739276	0.659361	-1.88719	1.01077	0.64519	0.151497	2.74772
eqtl-a-ENSG00000005471	finngen_R11_CD2_INSITU_ENDOMETRIUM_EXALLC.gz	Endometrial cancer	ABCB4	Weighted median	3	-0.0218391	0.443307	0.960709	-0.890721	0.847043	0.978398	0.41036	2.33274
eqtl-a-ENSG00000005471	finngen_R11_CD2_INSITU_ENDOMETRIUM_EXALLC.gz	Endometrial cancer	ABCB4	Inverse variance weighted	3	-0.0609988	0.422186	0.885119	-0.888484	0.766486	0.940824	0.411279	2.15219
eqtl-a-ENSG00000005471	finngen_R11_CD2_INSITU_ENDOMETRIUM_EXALLC.gz	Endometrial cancer	ABCB4	Simple mode	3	0.41363	0.749375	0.636413	-1.05515	1.8824	1.5123	0.348142	6.56928
eqtl-a-ENSG00000005471	finngen_R11_CD2_INSITU_ENDOMETRIUM_EXALLC.gz	Endometrial cancer	ABCB4	Weighted mode	3	-0.0361023	0.429847	0.940715	-0.878602	0.806397	0.964542	0.415363	2.23982
eqtl-a-ENSG00000005513	finngen_R11_CD2_INSITU_ENDOMETRIUM_EXALLC.gz	Endometrial cancer	SOX8	MR Egger	3	0.442185	1.81877	0.848169	-3.1226	4.00697	1.5561	0.0440424	54.9801
eqtl-a-ENSG00000005513	finngen_R11_CD2_INSITU_ENDOMETRIUM_EXALLC.gz	Endometrial cancer	SOX8	Weighted median	3	-0.204206	0.686363	0.766071	-1.54948	1.14107	0.815295	0.212359	3.1301
eqtl-a-ENSG00000005513	finngen_R11_CD2_INSITU_ENDOMETRIUM_EXALLC.gz	Endometrial cancer	SOX8	Inverse variance weighted	3	-0.32399	0.662274	0.624694	-1.62205	0.974067	0.723258	0.197494	2.64869
eqtl-a-ENSG00000005513	finngen_R11_CD2_INSITU_ENDOMETRIUM_EXALLC.gz	Endometrial cancer	SOX8	Simple mode	3	-0.179475	0.901214	0.860557	-1.94585	1.58691	0.835709	0.142865	4.8886
eqtl-a-ENSG00000005513	finngen_R11_CD2_INSITU_ENDOMETRIUM_EXALLC.gz	Endometrial cancer	SOX8	Weighted mode	3	-0.187895	0.842666	0.844255	-1.83952	1.46373	0.828702	0.158894	4.32205
eqtl-a-ENSG00000005844	finngen_R11_CD2_INSITU_ENDOMETRIUM_EXALLC.gz	Endometrial cancer	ITGAL	Inverse variance weighted	2	0.428832	1.30784	0.742993	-2.13454	2.9922	1.53546	0.118299	19.9295
eqtl-a-ENSG00000005961	finngen_R11_CD2_INSITU_ENDOMETRIUM_EXALLC.gz	Endometrial cancer	ITGA2B	MR Egger	14	-0.135343	0.264733	0.618457	-0.654218	0.383533	0.873417	0.519848	1.46746
eqtl-a-ENSG00000005961	finngen_R11_CD2_INSITU_ENDOMETRIUM_EXALLC.gz	Endometrial cancer	ITGA2B	Weighted median	14	-0.180627	0.204837	0.377879	-0.582107	0.220853	0.834746	0.55872	1.24714
eqtl-a-ENSG00000005961	finngen_R11_CD2_INSITU_ENDOMETRIUM_EXALLC.gz	Endometrial cancer	ITGA2B	Inverse variance weighted	14	-0.217858	0.161268	0.176727	-0.533944	0.0982285	0.80424	0.586288	1.10321
eqtl-a-ENSG00000005961	finngen_R11_CD2_INSITU_ENDOMETRIUM_EXALLC.gz	Endometrial cancer	ITGA2B	Simple mode	14	-0.352684	0.322343	0.293758	-0.984475	0.279108	0.702799	0.373635	1.32195
eqtl-a-ENSG00000005961	finngen_R11_CD2_INSITU_ENDOMETRIUM_EXALLC.gz	Endometrial cancer	ITGA2B	Weighted mode	14	-0.186466	0.190138	0.344645	-0.559136	0.186204	0.829887	0.571703	1.20467
eqtl-a-ENSG00000006007	finngen_R11_CD2_INSITU_ENDOMETRIUM_EXALLC.gz	Endometrial cancer	GDE1	MR Egger	7	-0.209235	0.27787	0.485374	-0.75386	0.33539	0.811205	0.470547	1.39849
eqtl-a-ENSG00000006007	finngen_R11_CD2_INSITU_ENDOMETRIUM_EXALLC.gz	Endometrial cancer	GDE1	Weighted median	7	0.0310551	0.285895	0.913501	-0.529299	0.591409	1.03154	0.589018	1.80653
eqtl-a-ENSG00000006007	finngen_R11_CD2_INSITU_ENDOMETRIUM_EXALLC.gz	Endometrial cancer	GDE1	Inverse variance weighted	7	-0.112884	0.221863	0.610892	-0.547736	0.321968	0.893254	0.578258	1.37984
eqtl-a-ENSG00000006007	finngen_R11_CD2_INSITU_ENDOMETRIUM_EXALLC.gz	Endometrial cancer	GDE1	Simple mode	7	0.00139941	0.451804	0.997629	-0.884136	0.886935	1.0014	0.413071	2.42768
eqtl-a-ENSG00000006007	finngen_R11_CD2_INSITU_ENDOMETRIUM_EXALLC.gz	Endometrial cancer	GDE1	Weighted mode	7	0.0747434	0.285526	0.80225	-0.484888	0.634375	1.07761	0.615766	1.88584
eqtl-a-ENSG00000006015	finngen_R11_CD2_INSITU_ENDOMETRIUM_EXALLC.gz	Endometrial cancer	REX1BD	MR Egger	3	-0.555512	0.622936	0.536384	-1.77647	0.665443	0.573778	0.169235	1.94535
eqtl-a-ENSG00000006015	finngen_R11_CD2_INSITU_ENDOMETRIUM_EXALLC.gz	Endometrial cancer	REX1BD	Weighted median	3	-0.0240571	0.237659	0.919372	-0.48987	0.441755	0.97623	0.612706	1.55544
eqtl-a-ENSG00000006015	finngen_R11_CD2_INSITU_ENDOMETRIUM_EXALLC.gz	Endometrial cancer	REX1BD	Inverse variance weighted	3	-0.0135012	0.239309	0.955009	-0.482548	0.455545	0.98659	0.617209	1.57703
eqtl-a-ENSG00000006015	finngen_R11_CD2_INSITU_ENDOMETRIUM_EXALLC.gz	Endometrial cancer	REX1BD	Simple mode	3	-0.143734	0.76195	0.867783	-1.63716	1.34969	0.866118	0.194533	3.85622
eqtl-a-ENSG00000006015	finngen_R11_CD2_INSITU_ENDOMETRIUM_EXALLC.gz	Endometrial cancer	REX1BD	Weighted mode	3	-0.0497022	0.251786	0.861758	-0.543203	0.443798	0.951513	0.580885	1.55862
eqtl-a-ENSG00000006282	finngen_R11_CD2_INSITU_ENDOMETRIUM_EXALLC.gz	Endometrial cancer	SPATA20	MR Egger	6	0.274105	0.36006	0.488902	-0.431614	0.979823	1.31535	0.64946	2.66398
eqtl-a-ENSG00000006282	finngen_R11_CD2_INSITU_ENDOMETRIUM_EXALLC.gz	Endometrial cancer	SPATA20	Weighted median	6	0.305077	0.224237	0.17367	-0.134429	0.744582	1.35673	0.874215	2.10556
eqtl-a-ENSG00000006282	finngen_R11_CD2_INSITU_ENDOMETRIUM_EXALLC.gz	Endometrial cancer	SPATA20	Inverse variance weighted	6	0.110854	0.195852	0.571387	-0.273015	0.494723	1.11723	0.761081	1.64004
eqtl-a-ENSG00000006282	finngen_R11_CD2_INSITU_ENDOMETRIUM_EXALLC.gz	Endometrial cancer	SPATA20	Simple mode	6	-0.0964729	0.42548	0.829605	-0.930414	0.737468	0.908035	0.39439	2.09064
eqtl-a-ENSG00000006282	finngen_R11_CD2_INSITU_ENDOMETRIUM_EXALLC.gz	Endometrial cancer	SPATA20	Weighted mode	6	0.351337	0.239245	0.201897	-0.117583	0.820257	1.42097	0.889066	2.27108
eqtl-a-ENSG00000006530	finngen_R11_CD2_INSITU_ENDOMETRIUM_EXALLC.gz	Endometrial cancer	AGK	MR Egger	3	0.688198	1.1889	0.66595	-1.64205	3.01844	1.99013	0.193584	20.4594
eqtl-a-ENSG00000006530	finngen_R11_CD2_INSITU_ENDOMETRIUM_EXALLC.gz	Endometrial cancer	AGK	Weighted median	3	-0.131173	0.5497	0.811395	-1.20858	0.946238	0.877066	0.29862	2.576
eqtl-a-ENSG00000006530	finngen_R11_CD2_INSITU_ENDOMETRIUM_EXALLC.gz	Endometrial cancer	AGK	Inverse variance weighted	3	0.0175006	0.528273	0.973573	-1.01791	1.05292	1.01765	0.361348	2.86599
eqtl-a-ENSG00000006530	finngen_R11_CD2_INSITU_ENDOMETRIUM_EXALLC.gz	Endometrial cancer	AGK	Simple mode	3	-0.34232	0.828085	0.719432	-1.96537	1.28073	0.710121	0.140105	3.59925
eqtl-a-ENSG00000006530	finngen_R11_CD2_INSITU_ENDOMETRIUM_EXALLC.gz	Endometrial cancer	AGK	Weighted mode	3	-0.174566	0.581843	0.792471	-1.31498	0.965847	0.839821	0.26848	2.62701
eqtl-a-ENSG00000006534	finngen_R11_CD2_INSITU_ENDOMETRIUM_EXALLC.gz	Endometrial cancer	ALDH3B1	MR Egger	5	-0.767522	1.12427	0.543796	-2.97108	1.43604	0.464162	0.0512477	4.20401
eqtl-a-ENSG00000006534	finngen_R11_CD2_INSITU_ENDOMETRIUM_EXALLC.gz	Endometrial cancer	ALDH3B1	Weighted median	5	-0.321533	0.575944	0.57666	-1.45038	0.807317	0.725037	0.234481	2.24189
eqtl-a-ENSG00000006534	finngen_R11_CD2_INSITU_ENDOMETRIUM_EXALLC.gz	Endometrial cancer	ALDH3B1	Inverse variance weighted	5	0.0457901	0.695679	0.947521	-1.31774	1.40932	1.04685	0.267739	4.09318
eqtl-a-ENSG00000006534	finngen_R11_CD2_INSITU_ENDOMETRIUM_EXALLC.gz	Endometrial cancer	ALDH3B1	Simple mode	5	-0.828398	1.02803	0.465529	-2.84334	1.18655	0.436749	0.0582306	3.27576
eqtl-a-ENSG00000006534	finngen_R11_CD2_INSITU_ENDOMETRIUM_EXALLC.gz	Endometrial cancer	ALDH3B1	Weighted mode	5	-0.408473	0.585082	0.523542	-1.55523	0.738287	0.664665	0.21114	2.09235
eqtl-a-ENSG00000006607	finngen_R11_CD2_INSITU_ENDOMETRIUM_EXALLC.gz	Endometrial cancer	FARP2	MR Egger	3	-0.854383	0.63084	0.404895	-2.09083	0.382064	0.425546	0.123585	1.46531
eqtl-a-ENSG00000006607	finngen_R11_CD2_INSITU_ENDOMETRIUM_EXALLC.gz	Endometrial cancer	FARP2	Weighted median	3	-0.246179	0.340801	0.470077	-0.914149	0.421791	0.781782	0.400858	1.52469
eqtl-a-ENSG00000006607	finngen_R11_CD2_INSITU_ENDOMETRIUM_EXALLC.gz	Endometrial cancer	FARP2	Inverse variance weighted	3	-0.0744155	0.433254	0.863626	-0.923593	0.774762	0.928286	0.39709	2.17008
eqtl-a-ENSG00000006607	finngen_R11_CD2_INSITU_ENDOMETRIUM_EXALLC.gz	Endometrial cancer	FARP2	Simple mode	3	-0.102202	0.889482	0.91902	-1.84559	1.64118	0.902847	0.157933	5.16127
eqtl-a-ENSG00000006607	finngen_R11_CD2_INSITU_ENDOMETRIUM_EXALLC.gz	Endometrial cancer	FARP2	Weighted mode	3	-0.322096	0.362532	0.468031	-1.03266	0.388466	0.724628	0.356059	1.47472
eqtl-a-ENSG00000006625	finngen_R11_CD2_INSITU_ENDOMETRIUM_EXALLC.gz	Endometrial cancer	GGCT	Inverse variance weighted	2	-0.295898	0.322547	0.358943	-0.92809	0.336294	0.743863	0.395308	1.39975
eqtl-a-ENSG00000006638	finngen_R11_CD2_INSITU_ENDOMETRIUM_EXALLC.gz	Endometrial cancer	TBXA2R	MR Egger	3	1.50807	2.42913	0.646299	-3.25302	6.26915	4.51798	0.0386573	528.029
eqtl-a-ENSG00000006638	finngen_R11_CD2_INSITU_ENDOMETRIUM_EXALLC.gz	Endometrial cancer	TBXA2R	Weighted median	3	-0.373169	0.70272	0.595395	-1.7505	1.00416	0.688549	0.173687	2.72962
eqtl-a-ENSG00000006638	finngen_R11_CD2_INSITU_ENDOMETRIUM_EXALLC.gz	Endometrial cancer	TBXA2R	Inverse variance weighted	3	-0.407335	0.629125	0.517332	-1.64042	0.825749	0.665421	0.193899	2.28359
eqtl-a-ENSG00000006638	finngen_R11_CD2_INSITU_ENDOMETRIUM_EXALLC.gz	Endometrial cancer	TBXA2R	Simple mode	3	-1.08061	1.03324	0.405403	-3.10576	0.944539	0.339388	0.0447904	2.57163
eqtl-a-ENSG00000006638	finngen_R11_CD2_INSITU_ENDOMETRIUM_EXALLC.gz	Endometrial cancer	TBXA2R	Weighted mode	3	-0.312421	0.921308	0.766826	-2.11818	1.49334	0.731674	0.12025	4.45196
eqtl-a-ENSG00000006652	finngen_R11_CD2_INSITU_ENDOMETRIUM_EXALLC.gz	Endometrial cancer	IFRD1	MR Egger	7	0.0389603	0.345541	0.914615	-0.638301	0.716221	1.03973	0.528189	2.04668
eqtl-a-ENSG00000006652	finngen_R11_CD2_INSITU_ENDOMETRIUM_EXALLC.gz	Endometrial cancer	IFRD1	Weighted median	7	0.0213293	0.199908	0.91503	-0.37049	0.413148	1.02156	0.690396	1.51157
eqtl-a-ENSG00000006652	finngen_R11_CD2_INSITU_ENDOMETRIUM_EXALLC.gz	Endometrial cancer	IFRD1	Inverse variance weighted	7	0.0344417	0.185967	0.85307	-0.330053	0.398937	1.03504	0.718885	1.49024
eqtl-a-ENSG00000006652	finngen_R11_CD2_INSITU_ENDOMETRIUM_EXALLC.gz	Endometrial cancer	IFRD1	Simple mode	7	0.00725724	0.385371	0.985586	-0.74807	0.762584	1.00728	0.473279	2.14381
eqtl-a-ENSG00000006652	finngen_R11_CD2_INSITU_ENDOMETRIUM_EXALLC.gz	Endometrial cancer	IFRD1	Weighted mode	7	0.0192701	0.206381	0.928648	-0.385236	0.423776	1.01946	0.68029	1.52772
eqtl-a-ENSG00000006715	finngen_R11_CD2_INSITU_ENDOMETRIUM_EXALLC.gz	Endometrial cancer	VPS41	MR Egger	3	-1.00962	0.929622	0.473754	-2.83167	0.812443	0.364359	0.0589141	2.25341
eqtl-a-ENSG00000006715	finngen_R11_CD2_INSITU_ENDOMETRIUM_EXALLC.gz	Endometrial cancer	VPS41	Weighted median	3	-0.366895	0.41743	0.379434	-1.18506	0.451267	0.692882	0.305728	1.5703
eqtl-a-ENSG00000006715	finngen_R11_CD2_INSITU_ENDOMETRIUM_EXALLC.gz	Endometrial cancer	VPS41	Inverse variance weighted	3	-0.265436	0.397455	0.504236	-1.04445	0.513576	0.766872	0.351886	1.67126
eqtl-a-ENSG00000006715	finngen_R11_CD2_INSITU_ENDOMETRIUM_EXALLC.gz	Endometrial cancer	VPS41	Simple mode	3	-0.317581	0.620554	0.65972	-1.53387	0.898705	0.727908	0.2157	2.45642
eqtl-a-ENSG00000006715	finngen_R11_CD2_INSITU_ENDOMETRIUM_EXALLC.gz	Endometrial cancer	VPS41	Weighted mode	3	-0.421282	0.484687	0.476384	-1.37127	0.528704	0.656205	0.253785	1.69673
eqtl-a-ENSG00000006744	finngen_R11_CD2_INSITU_ENDOMETRIUM_EXALLC.gz	Endometrial cancer	ELAC2	MR Egger	3	-0.186931	0.929371	0.873638	-2.0085	1.63464	0.829501	0.13419	5.12759
eqtl-a-ENSG00000006744	finngen_R11_CD2_INSITU_ENDOMETRIUM_EXALLC.gz	Endometrial cancer	ELAC2	Weighted median	3	0.138113	0.333117	0.678428	-0.514796	0.791022	1.14811	0.597623	2.20565
eqtl-a-ENSG00000006744	finngen_R11_CD2_INSITU_ENDOMETRIUM_EXALLC.gz	Endometrial cancer	ELAC2	Inverse variance weighted	3	0.134527	0.318584	0.672831	-0.489897	0.758951	1.144	0.612689	2.13603
eqtl-a-ENSG00000006744	finngen_R11_CD2_INSITU_ENDOMETRIUM_EXALLC.gz	Endometrial cancer	ELAC2	Simple mode	3	0.195163	0.486403	0.727055	-0.758186	1.14851	1.21551	0.468515	3.1535
eqtl-a-ENSG00000006744	finngen_R11_CD2_INSITU_ENDOMETRIUM_EXALLC.gz	Endometrial cancer	ELAC2	Weighted mode	3	0.124466	0.315155	0.73103	-0.493237	0.742169	1.13254	0.610646	2.10049
eqtl-a-ENSG00000007047	finngen_R11_CD2_INSITU_ENDOMETRIUM_EXALLC.gz	Endometrial cancer	MARK4	MR Egger	4	-1.96639	1.542	0.33033	-4.9887	1.05592	0.139961	0.00681449	2.87462
eqtl-a-ENSG00000007047	finngen_R11_CD2_INSITU_ENDOMETRIUM_EXALLC.gz	Endometrial cancer	MARK4	Weighted median	4	-0.512786	0.300312	0.0877265	-1.1014	0.0758245	0.598825	0.332406	1.07877
eqtl-a-ENSG00000007047	finngen_R11_CD2_INSITU_ENDOMETRIUM_EXALLC.gz	Endometrial cancer	MARK4	Inverse variance weighted	4	-0.418365	0.437669	0.339125	-1.2762	0.439465	0.658122	0.279097	1.55188
eqtl-a-ENSG00000007047	finngen_R11_CD2_INSITU_ENDOMETRIUM_EXALLC.gz	Endometrial cancer	MARK4	Simple mode	4	0.277742	1.11099	0.818732	-1.89979	2.45528	1.32015	0.149599	11.6497
eqtl-a-ENSG00000007047	finngen_R11_CD2_INSITU_ENDOMETRIUM_EXALLC.gz	Endometrial cancer	MARK4	Weighted mode	4	-0.59416	0.286788	0.130022	-1.15627	-0.0320547	0.552026	0.314659	0.968454
eqtl-a-ENSG00000007129	finngen_R11_CD2_INSITU_ENDOMETRIUM_EXALLC.gz	Endometrial cancer	CEACAM21	MR Egger	4	0.345664	0.703505	0.67181	-1.03321	1.72453	1.41293	0.355864	5.60991
eqtl-a-ENSG00000007129	finngen_R11_CD2_INSITU_ENDOMETRIUM_EXALLC.gz	Endometrial cancer	CEACAM21	Weighted median	4	-0.175212	0.324898	0.589692	-0.812011	0.461588	0.839279	0.443964	1.58659
eqtl-a-ENSG00000007129	finngen_R11_CD2_INSITU_ENDOMETRIUM_EXALLC.gz	Endometrial cancer	CEACAM21	Inverse variance weighted	4	-0.153759	0.350636	0.661013	-0.841005	0.533487	0.857479	0.431277	1.70487
eqtl-a-ENSG00000007129	finngen_R11_CD2_INSITU_ENDOMETRIUM_EXALLC.gz	Endometrial cancer	CEACAM21	Simple mode	4	-1.23339	0.777518	0.210857	-2.75732	0.290549	0.291304	0.0634615	1.33716
eqtl-a-ENSG00000007129	finngen_R11_CD2_INSITU_ENDOMETRIUM_EXALLC.gz	Endometrial cancer	CEACAM21	Weighted mode	4	-0.10152	0.328876	0.777754	-0.746116	0.543076	0.903463	0.474205	1.72129
eqtl-a-ENSG00000007168	finngen_R11_CD2_INSITU_ENDOMETRIUM_EXALLC.gz	Endometrial cancer	PAFAH1B1	MR Egger	3	0.589214	1.53342	0.766454	-2.41629	3.59472	1.80257	0.0892522	36.4054
eqtl-a-ENSG00000007168	finngen_R11_CD2_INSITU_ENDOMETRIUM_EXALLC.gz	Endometrial cancer	PAFAH1B1	Weighted median	3	0.0477155	0.548762	0.93071	-1.02786	1.12329	1.04887	0.357772	3.07495
eqtl-a-ENSG00000007168	finngen_R11_CD2_INSITU_ENDOMETRIUM_EXALLC.gz	Endometrial cancer	PAFAH1B1	Inverse variance weighted	3	-0.047936	0.526291	0.927427	-1.07947	0.983594	0.953195	0.339777	2.67405
eqtl-a-ENSG00000007168	finngen_R11_CD2_INSITU_ENDOMETRIUM_EXALLC.gz	Endometrial cancer	PAFAH1B1	Simple mode	3	0.0437809	0.786548	0.960671	-1.49785	1.58541	1.04475	0.22361	4.88131
eqtl-a-ENSG00000007168	finngen_R11_CD2_INSITU_ENDOMETRIUM_EXALLC.gz	Endometrial cancer	PAFAH1B1	Weighted mode	3	0.0517705	0.628724	0.941874	-1.18053	1.28407	1.05313	0.307116	3.61131
eqtl-a-ENSG00000007237	finngen_R11_CD2_INSITU_ENDOMETRIUM_EXALLC.gz	Endometrial cancer	GAS7	MR Egger	10	-0.266949	0.78135	0.741414	-1.7984	1.2645	0.765712	0.165564	3.54131
eqtl-a-ENSG00000007237	finngen_R11_CD2_INSITU_ENDOMETRIUM_EXALLC.gz	Endometrial cancer	GAS7	Weighted median	10	-0.00266041	0.350326	0.993941	-0.689299	0.683978	0.997343	0.501928	1.98175
eqtl-a-ENSG00000007237	finngen_R11_CD2_INSITU_ENDOMETRIUM_EXALLC.gz	Endometrial cancer	GAS7	Inverse variance weighted	10	0.172139	0.402895	0.669194	-0.617535	0.961813	1.18784	0.539272	2.61644
eqtl-a-ENSG00000007237	finngen_R11_CD2_INSITU_ENDOMETRIUM_EXALLC.gz	Endometrial cancer	GAS7	Simple mode	10	0.304501	0.745443	0.692467	-1.15657	1.76557	1.35595	0.314564	5.84489
eqtl-a-ENSG00000007237	finngen_R11_CD2_INSITU_ENDOMETRIUM_EXALLC.gz	Endometrial cancer	GAS7	Weighted mode	10	-0.0680611	0.379516	0.861646	-0.811913	0.67579	0.934203	0.444008	1.96559
eqtl-a-ENSG00000007264	finngen_R11_CD2_INSITU_ENDOMETRIUM_EXALLC.gz	Endometrial cancer	MATK	MR Egger	6	0.523206	1.31833	0.711727	-2.06072	3.10713	1.68743	0.127362	22.3569
eqtl-a-ENSG00000007264	finngen_R11_CD2_INSITU_ENDOMETRIUM_EXALLC.gz	Endometrial cancer	MATK	Weighted median	6	0.0927595	0.727766	0.898578	-1.33366	1.51918	1.0972	0.26351	4.56849
eqtl-a-ENSG00000007264	finngen_R11_CD2_INSITU_ENDOMETRIUM_EXALLC.gz	Endometrial cancer	MATK	Inverse variance weighted	6	0.492962	0.526342	0.348974	-0.538669	1.52459	1.63716	0.583525	4.59327
eqtl-a-ENSG00000007264	finngen_R11_CD2_INSITU_ENDOMETRIUM_EXALLC.gz	Endometrial cancer	MATK	Simple mode	6	-0.579657	1.10192	0.621346	-2.73941	1.5801	0.56009	0.0646083	4.85543
eqtl-a-ENSG00000007264	finngen_R11_CD2_INSITU_ENDOMETRIUM_EXALLC.gz	Endometrial cancer	MATK	Weighted mode	6	-0.530707	1.18298	0.67248	-2.84934	1.78793	0.588189	0.0578824	5.97706
eqtl-a-ENSG00000007312	finngen_R11_CD2_INSITU_ENDOMETRIUM_EXALLC.gz	Endometrial cancer	CD79B	MR Egger	6	-0.375749	1.74107	0.83969	-3.78825	3.03675	0.686774	0.0226351	20.8375
eqtl-a-ENSG00000007312	finngen_R11_CD2_INSITU_ENDOMETRIUM_EXALLC.gz	Endometrial cancer	CD79B	Weighted median	6	0.000228467	0.62321	0.999707	-1.22126	1.22172	1.00023	0.294857	3.39302
eqtl-a-ENSG00000007312	finngen_R11_CD2_INSITU_ENDOMETRIUM_EXALLC.gz	Endometrial cancer	CD79B	Inverse variance weighted	6	-0.164111	0.50769	0.746506	-1.15918	0.830961	0.848648	0.313742	2.29552
eqtl-a-ENSG00000007312	finngen_R11_CD2_INSITU_ENDOMETRIUM_EXALLC.gz	Endometrial cancer	CD79B	Simple mode	6	0.19204	0.925395	0.843789	-1.62173	2.00581	1.21172	0.197556	7.43214
eqtl-a-ENSG00000007312	finngen_R11_CD2_INSITU_ENDOMETRIUM_EXALLC.gz	Endometrial cancer	CD79B	Weighted mode	6	0.05835	0.772614	0.942727	-1.45597	1.57267	1.06009	0.233173	4.81952
eqtl-a-ENSG00000007341	finngen_R11_CD2_INSITU_ENDOMETRIUM_EXALLC.gz	Endometrial cancer	ST7L	MR Egger	3	-0.553447	1.96735	0.825421	-4.40946	3.30257	0.574965	0.0121617	27.1823
eqtl-a-ENSG00000007341	finngen_R11_CD2_INSITU_ENDOMETRIUM_EXALLC.gz	Endometrial cancer	ST7L	Weighted median	3	0.4096	0.331896	0.217158	-0.240917	1.06012	1.50621	0.785907	2.88671
eqtl-a-ENSG00000007341	finngen_R11_CD2_INSITU_ENDOMETRIUM_EXALLC.gz	Endometrial cancer	ST7L	Inverse variance weighted	3	0.470607	0.3213	0.143003	-0.15914	1.10036	1.60097	0.852877	3.00523
eqtl-a-ENSG00000007341	finngen_R11_CD2_INSITU_ENDOMETRIUM_EXALLC.gz	Endometrial cancer	ST7L	Simple mode	3	0.483825	0.604118	0.507224	-0.700245	1.6679	1.62227	0.496464	5.301
eqtl-a-ENSG00000007341	finngen_R11_CD2_INSITU_ENDOMETRIUM_EXALLC.gz	Endometrial cancer	ST7L	Weighted mode	3	0.397592	0.342179	0.365174	-0.273079	1.06826	1.48824	0.761033	2.91032
eqtl-a-ENSG00000007516	finngen_R11_CD2_INSITU_ENDOMETRIUM_EXALLC.gz	Endometrial cancer	BAIAP3	MR Egger	4	-0.0800547	0.431822	0.870023	-0.926426	0.766317	0.923066	0.395966	2.15183
eqtl-a-ENSG00000007516	finngen_R11_CD2_INSITU_ENDOMETRIUM_EXALLC.gz	Endometrial cancer	BAIAP3	Weighted median	4	-0.103147	0.307897	0.737621	-0.706626	0.500331	0.901994	0.493306	1.64927
eqtl-a-ENSG00000007516	finngen_R11_CD2_INSITU_ENDOMETRIUM_EXALLC.gz	Endometrial cancer	BAIAP3	Inverse variance weighted	4	-0.0844796	0.292644	0.772828	-0.658062	0.489102	0.91899	0.517854	1.63085
eqtl-a-ENSG00000007516	finngen_R11_CD2_INSITU_ENDOMETRIUM_EXALLC.gz	Endometrial cancer	BAIAP3	Simple mode	4	-0.653395	0.596761	0.353591	-1.82305	0.516255	0.520276	0.161533	1.67574
eqtl-a-ENSG00000007516	finngen_R11_CD2_INSITU_ENDOMETRIUM_EXALLC.gz	Endometrial cancer	BAIAP3	Weighted mode	4	-0.0930788	0.30611	0.780945	-0.693053	0.506896	0.911122	0.500047	1.66013
eqtl-a-ENSG00000007541	finngen_R11_CD2_INSITU_ENDOMETRIUM_EXALLC.gz	Endometrial cancer	PIGQ	Inverse variance weighted	2	0.460748	0.331626	0.164723	-0.189239	1.11074	1.58526	0.827589	3.03659
eqtl-a-ENSG00000007944	finngen_R11_CD2_INSITU_ENDOMETRIUM_EXALLC.gz	Endometrial cancer	MYLIP	MR Egger	5	-0.706769	0.790106	0.436953	-2.25538	0.841838	0.493235	0.104834	2.32063
eqtl-a-ENSG00000007944	finngen_R11_CD2_INSITU_ENDOMETRIUM_EXALLC.gz	Endometrial cancer	MYLIP	Weighted median	5	-0.0463722	0.397889	0.90722	-0.826235	0.733491	0.954687	0.437694	2.08234
eqtl-a-ENSG00000007944	finngen_R11_CD2_INSITU_ENDOMETRIUM_EXALLC.gz	Endometrial cancer	MYLIP	Inverse variance weighted	5	0.0390155	0.5627	0.944722	-1.06388	1.14191	1.03979	0.345115	3.13274
eqtl-a-ENSG00000007944	finngen_R11_CD2_INSITU_ENDOMETRIUM_EXALLC.gz	Endometrial cancer	MYLIP	Simple mode	5	2.62897	1.55926	0.167067	-0.427172	5.68512	13.8595	0.652351	294.452
eqtl-a-ENSG00000007944	finngen_R11_CD2_INSITU_ENDOMETRIUM_EXALLC.gz	Endometrial cancer	MYLIP	Weighted mode	5	-0.423309	0.381472	0.329355	-1.17099	0.324375	0.654876	0.310059	1.38317
eqtl-a-ENSG00000007968	finngen_R11_CD2_INSITU_ENDOMETRIUM_EXALLC.gz	Endometrial cancer	E2F2	MR Egger	11	-0.224666	1.53595	0.886931	-3.23513	2.7858	0.798783	0.0393551	16.2128
eqtl-a-ENSG00000007968	finngen_R11_CD2_INSITU_ENDOMETRIUM_EXALLC.gz	Endometrial cancer	E2F2	Weighted median	11	-0.200364	0.599011	0.738009	-1.37443	0.973697	0.818433	0.252985	2.64772
eqtl-a-ENSG00000007968	finngen_R11_CD2_INSITU_ENDOMETRIUM_EXALLC.gz	Endometrial cancer	E2F2	Inverse variance weighted	11	-0.171755	0.450472	0.702997	-1.05468	0.711171	0.842186	0.348304	2.03637
eqtl-a-ENSG00000007968	finngen_R11_CD2_INSITU_ENDOMETRIUM_EXALLC.gz	Endometrial cancer	E2F2	Simple mode	11	-0.426536	0.879433	0.638117	-2.15023	1.29715	0.652766	0.116458	3.65887
eqtl-a-ENSG00000007968	finngen_R11_CD2_INSITU_ENDOMETRIUM_EXALLC.gz	Endometrial cancer	E2F2	Weighted mode	11	-0.20666	0.788665	0.798611	-1.75244	1.33912	0.813296	0.17335	3.8157
eqtl-a-ENSG00000008018	finngen_R11_CD2_INSITU_ENDOMETRIUM_EXALLC.gz	Endometrial cancer	PSMB1	Wald ratio	1	0.301837	0.332431	0.363895	-0.349729	0.953402	1.35234	0.704879	2.59452
eqtl-a-ENSG00000008083	finngen_R11_CD2_INSITU_ENDOMETRIUM_EXALLC.gz	Endometrial cancer	JARID2	MR Egger	7	-0.584787	0.350249	0.155861	-1.27127	0.101701	0.557225	0.280474	1.10705
eqtl-a-ENSG00000008083	finngen_R11_CD2_INSITU_ENDOMETRIUM_EXALLC.gz	Endometrial cancer	JARID2	Weighted median	7	-0.420091	0.268642	0.117874	-0.946629	0.106447	0.656987	0.388047	1.11232
eqtl-a-ENSG00000008083	finngen_R11_CD2_INSITU_ENDOMETRIUM_EXALLC.gz	Endometrial cancer	JARID2	Inverse variance weighted	7	-0.305572	0.239697	0.20237	-0.775378	0.164233	0.736702	0.46053	1.17849
eqtl-a-ENSG00000008083	finngen_R11_CD2_INSITU_ENDOMETRIUM_EXALLC.gz	Endometrial cancer	JARID2	Simple mode	7	-0.163478	0.597006	0.793399	-1.33361	1.00665	0.849186	0.263525	2.73643
eqtl-a-ENSG00000008083	finngen_R11_CD2_INSITU_ENDOMETRIUM_EXALLC.gz	Endometrial cancer	JARID2	Weighted mode	7	-0.410283	0.239881	0.13805	-0.880449	0.0598837	0.663463	0.414597	1.06171
eqtl-a-ENSG00000008256	finngen_R11_CD2_INSITU_ENDOMETRIUM_EXALLC.gz	Endometrial cancer	CYTH3	MR Egger	5	-0.240821	1.85613	0.90498	-3.87883	3.39719	0.785982	0.020675	29.88
eqtl-a-ENSG00000008256	finngen_R11_CD2_INSITU_ENDOMETRIUM_EXALLC.gz	Endometrial cancer	CYTH3	Weighted median	5	-0.121042	0.760806	0.873592	-1.61222	1.37014	0.885996	0.199444	3.93589
eqtl-a-ENSG00000008256	finngen_R11_CD2_INSITU_ENDOMETRIUM_EXALLC.gz	Endometrial cancer	CYTH3	Inverse variance weighted	5	-0.0548803	0.62429	0.92995	-1.27849	1.16873	0.946598	0.278458	3.2179
eqtl-a-ENSG00000008256	finngen_R11_CD2_INSITU_ENDOMETRIUM_EXALLC.gz	Endometrial cancer	CYTH3	Simple mode	5	-0.581873	1.06675	0.614427	-2.67271	1.50896	0.558851	0.0690649	4.52204
eqtl-a-ENSG00000008256	finngen_R11_CD2_INSITU_ENDOMETRIUM_EXALLC.gz	Endometrial cancer	CYTH3	Weighted mode	5	-0.407551	1.06247	0.7208	-2.49	1.67489	0.665277	0.0829102	5.33823
eqtl-a-ENSG00000008283	finngen_R11_CD2_INSITU_ENDOMETRIUM_EXALLC.gz	Endometrial cancer	CYB561	MR Egger	4	2.56017	3.9511	0.583461	-5.18399	10.3043	12.938	0.00560561	29861.6
eqtl-a-ENSG00000008283	finngen_R11_CD2_INSITU_ENDOMETRIUM_EXALLC.gz	Endometrial cancer	CYB561	Weighted median	4	0.613531	0.924151	0.506763	-1.1978	2.42487	1.84694	0.301856	11.3007
eqtl-a-ENSG00000008283	finngen_R11_CD2_INSITU_ENDOMETRIUM_EXALLC.gz	Endometrial cancer	CYB561	Inverse variance weighted	4	0.853647	0.810326	0.292129	-0.734591	2.44189	2.3482	0.479702	11.4947
eqtl-a-ENSG00000008283	finngen_R11_CD2_INSITU_ENDOMETRIUM_EXALLC.gz	Endometrial cancer	CYB561	Simple mode	4	0.592119	1.33849	0.688165	-2.03132	3.21556	1.80782	0.131162	24.9172
eqtl-a-ENSG00000008283	finngen_R11_CD2_INSITU_ENDOMETRIUM_EXALLC.gz	Endometrial cancer	CYB561	Weighted mode	4	0.552443	1.17475	0.670242	-1.75007	2.85495	1.73749	0.173763	17.3736
eqtl-a-ENSG00000008294	finngen_R11_CD2_INSITU_ENDOMETRIUM_EXALLC.gz	Endometrial cancer	SPAG9	MR Egger	5	-0.313585	1.18024	0.807685	-2.62685	1.99968	0.730822	0.072306	7.38667
eqtl-a-ENSG00000008294	finngen_R11_CD2_INSITU_ENDOMETRIUM_EXALLC.gz	Endometrial cancer	SPAG9	Weighted median	5	0.108873	0.550702	0.843281	-0.970502	1.18825	1.11502	0.378893	3.28133
eqtl-a-ENSG00000008294	finngen_R11_CD2_INSITU_ENDOMETRIUM_EXALLC.gz	Endometrial cancer	SPAG9	Inverse variance weighted	5	-0.174155	0.546986	0.750189	-1.24625	0.897937	0.840167	0.287582	2.45454
eqtl-a-ENSG00000008294	finngen_R11_CD2_INSITU_ENDOMETRIUM_EXALLC.gz	Endometrial cancer	SPAG9	Simple mode	5	0.535723	0.81545	0.547081	-1.06256	2.13401	1.70868	0.34557	8.44864
eqtl-a-ENSG00000008294	finngen_R11_CD2_INSITU_ENDOMETRIUM_EXALLC.gz	Endometrial cancer	SPAG9	Weighted mode	5	-0.50119	0.657824	0.488572	-1.79053	0.788145	0.605809	0.166873	2.19931
eqtl-a-ENSG00000008300	finngen_R11_CD2_INSITU_ENDOMETRIUM_EXALLC.gz	Endometrial cancer	CELSR3	MR Egger	3	-0.741701	0.758612	0.507175	-2.22858	0.745177	0.476303	0.107681	2.10682
eqtl-a-ENSG00000008300	finngen_R11_CD2_INSITU_ENDOMETRIUM_EXALLC.gz	Endometrial cancer	CELSR3	Weighted median	3	-0.278748	0.48459	0.56514	-1.22854	0.671049	0.756731	0.292718	1.95629
eqtl-a-ENSG00000008300	finngen_R11_CD2_INSITU_ENDOMETRIUM_EXALLC.gz	Endometrial cancer	CELSR3	Inverse variance weighted	3	-0.181209	0.45411	0.689862	-1.07126	0.708846	0.834261	0.342575	2.03165
eqtl-a-ENSG00000008300	finngen_R11_CD2_INSITU_ENDOMETRIUM_EXALLC.gz	Endometrial cancer	CELSR3	Simple mode	3	0.0327169	0.86795	0.973355	-1.66846	1.7339	1.03326	0.188536	5.66269
eqtl-a-ENSG00000008300	finngen_R11_CD2_INSITU_ENDOMETRIUM_EXALLC.gz	Endometrial cancer	CELSR3	Weighted mode	3	-0.354244	0.496979	0.549915	-1.32832	0.619834	0.701704	0.264921	1.85862
eqtl-a-ENSG00000008394	finngen_R11_CD2_INSITU_ENDOMETRIUM_EXALLC.gz	Endometrial cancer	MGST1	MR Egger	5	-1.85312	3.45283	0.628727	-8.62067	4.91443	0.156748	0.00018034	136.242
eqtl-a-ENSG00000008394	finngen_R11_CD2_INSITU_ENDOMETRIUM_EXALLC.gz	Endometrial cancer	MGST1	Weighted median	5	-0.527483	0.724376	0.466498	-1.94726	0.892293	0.590089	0.142665	2.44072
eqtl-a-ENSG00000008394	finngen_R11_CD2_INSITU_ENDOMETRIUM_EXALLC.gz	Endometrial cancer	MGST1	Inverse variance weighted	5	0.0622545	0.757789	0.934525	-1.42301	1.54752	1.06423	0.240987	4.6998
eqtl-a-ENSG00000008394	finngen_R11_CD2_INSITU_ENDOMETRIUM_EXALLC.gz	Endometrial cancer	MGST1	Simple mode	5	-0.584293	0.932901	0.565073	-2.41278	1.24419	0.5575	0.089566	3.47014
eqtl-a-ENSG00000008394	finngen_R11_CD2_INSITU_ENDOMETRIUM_EXALLC.gz	Endometrial cancer	MGST1	Weighted mode	5	-0.716049	0.771718	0.405998	-2.22862	0.796518	0.488679	0.107677	2.21781
eqtl-a-ENSG00000008438	finngen_R11_CD2_INSITU_ENDOMETRIUM_EXALLC.gz	Endometrial cancer	PGLYRP1	MR Egger	6	-0.839507	0.531328	0.189254	-1.88091	0.201897	0.431924	0.152451	1.22372
eqtl-a-ENSG00000008438	finngen_R11_CD2_INSITU_ENDOMETRIUM_EXALLC.gz	Endometrial cancer	PGLYRP1	Weighted median	6	-0.240324	0.308526	0.436014	-0.845034	0.364387	0.786373	0.429543	1.43963
eqtl-a-ENSG00000008438	finngen_R11_CD2_INSITU_ENDOMETRIUM_EXALLC.gz	Endometrial cancer	PGLYRP1	Inverse variance weighted	6	-0.0584317	0.309722	0.850361	-0.665487	0.548624	0.943243	0.514023	1.73087
eqtl-a-ENSG00000008438	finngen_R11_CD2_INSITU_ENDOMETRIUM_EXALLC.gz	Endometrial cancer	PGLYRP1	Simple mode	6	-0.25585	0.565981	0.67017	-1.36517	0.853472	0.774258	0.255337	2.34779
eqtl-a-ENSG00000008438	finngen_R11_CD2_INSITU_ENDOMETRIUM_EXALLC.gz	Endometrial cancer	PGLYRP1	Weighted mode	6	-0.25585	0.304279	0.438786	-0.852236	0.340536	0.774258	0.42646	1.4057
eqtl-a-ENSG00000008441	finngen_R11_CD2_INSITU_ENDOMETRIUM_EXALLC.gz	Endometrial cancer	NFIX	Inverse variance weighted	2	-0.0708677	1.36991	0.958742	-2.75589	2.61415	0.931585	0.0635526	13.6556
eqtl-a-ENSG00000008513	finngen_R11_CD2_INSITU_ENDOMETRIUM_EXALLC.gz	Endometrial cancer	ST3GAL1	MR Egger	3	-0.545389	2.31358	0.852618	-5.08001	3.98923	0.579617	0.00621987	54.0132
eqtl-a-ENSG00000008513	finngen_R11_CD2_INSITU_ENDOMETRIUM_EXALLC.gz	Endometrial cancer	ST3GAL1	Weighted median	3	-0.254777	0.356126	0.474354	-0.952783	0.443229	0.775089	0.385666	1.55773
eqtl-a-ENSG00000008513	finngen_R11_CD2_INSITU_ENDOMETRIUM_EXALLC.gz	Endometrial cancer	ST3GAL1	Inverse variance weighted	3	-0.258284	0.332651	0.437488	-0.910279	0.393711	0.772376	0.402412	1.48247
eqtl-a-ENSG00000008513	finngen_R11_CD2_INSITU_ENDOMETRIUM_EXALLC.gz	Endometrial cancer	ST3GAL1	Simple mode	3	-0.0462885	0.48907	0.933225	-1.00487	0.912288	0.954766	0.366094	2.49001
eqtl-a-ENSG00000008513	finngen_R11_CD2_INSITU_ENDOMETRIUM_EXALLC.gz	Endometrial cancer	ST3GAL1	Weighted mode	3	-0.189496	0.385149	0.671416	-0.944388	0.565396	0.827376	0.388918	1.76014
eqtl-a-ENSG00000008516	finngen_R11_CD2_INSITU_ENDOMETRIUM_EXALLC.gz	Endometrial cancer	MMP25	MR Egger	7	-0.454964	0.412902	0.320711	-1.26425	0.354324	0.634471	0.28245	1.42522
eqtl-a-ENSG00000008516	finngen_R11_CD2_INSITU_ENDOMETRIUM_EXALLC.gz	Endometrial cancer	MMP25	Weighted median	7	-0.235741	0.254529	0.35435	-0.734618	0.263136	0.789985	0.479689	1.301
eqtl-a-ENSG00000008516	finngen_R11_CD2_INSITU_ENDOMETRIUM_EXALLC.gz	Endometrial cancer	MMP25	Inverse variance weighted	7	-0.187928	0.261821	0.472896	-0.701097	0.32524	0.828674	0.496041	1.38436
eqtl-a-ENSG00000008516	finngen_R11_CD2_INSITU_ENDOMETRIUM_EXALLC.gz	Endometrial cancer	MMP25	Simple mode	7	-0.3858	0.392966	0.36413	-1.15601	0.384413	0.679906	0.314738	1.46875
eqtl-a-ENSG00000008516	finngen_R11_CD2_INSITU_ENDOMETRIUM_EXALLC.gz	Endometrial cancer	MMP25	Weighted mode	7	-0.274086	0.281332	0.367561	-0.825496	0.277325	0.760267	0.438018	1.3196
eqtl-a-ENSG00000008517	finngen_R11_CD2_INSITU_ENDOMETRIUM_EXALLC.gz	Endometrial cancer	IL32	MR Egger	3	0.153505	0.742857	0.870274	-1.30249	1.6095	1.16591	0.271853	5.00033
eqtl-a-ENSG00000008517	finngen_R11_CD2_INSITU_ENDOMETRIUM_EXALLC.gz	Endometrial cancer	IL32	Weighted median	3	0.20339	0.299125	0.496536	-0.382894	0.789674	1.22555	0.681885	2.20268
eqtl-a-ENSG00000008517	finngen_R11_CD2_INSITU_ENDOMETRIUM_EXALLC.gz	Endometrial cancer	IL32	Inverse variance weighted	3	0.239809	0.323729	0.458833	-0.394701	0.874318	1.27101	0.673882	2.39724
eqtl-a-ENSG00000008517	finngen_R11_CD2_INSITU_ENDOMETRIUM_EXALLC.gz	Endometrial cancer	IL32	Simple mode	3	-0.197302	0.666596	0.795146	-1.50383	1.10923	0.820943	0.222277	3.03201
eqtl-a-ENSG00000008517	finngen_R11_CD2_INSITU_ENDOMETRIUM_EXALLC.gz	Endometrial cancer	IL32	Weighted mode	3	0.157529	0.3168	0.668296	-0.463398	0.778457	1.17062	0.629142	2.17811
eqtl-a-ENSG00000009335	finngen_R11_CD2_INSITU_ENDOMETRIUM_EXALLC.gz	Endometrial cancer	UBE3C	MR Egger	4	-1.15534	0.604415	0.196099	-2.33999	0.0293156	0.314951	0.0963286	1.02975
eqtl-a-ENSG00000009335	finngen_R11_CD2_INSITU_ENDOMETRIUM_EXALLC.gz	Endometrial cancer	UBE3C	Weighted median	4	-0.79655	0.286587	0.00544532	-1.35826	-0.23484	0.450882	0.257108	0.790697
eqtl-a-ENSG00000009335	finngen_R11_CD2_INSITU_ENDOMETRIUM_EXALLC.gz	Endometrial cancer	UBE3C	Inverse variance weighted	4	-0.784813	0.271512	0.00384599	-1.31698	-0.252649	0.456205	0.267944	0.776741
eqtl-a-ENSG00000009335	finngen_R11_CD2_INSITU_ENDOMETRIUM_EXALLC.gz	Endometrial cancer	UBE3C	Simple mode	4	-0.225115	0.569611	0.719114	-1.34155	0.891322	0.798424	0.26144	2.43835
eqtl-a-ENSG00000009335	finngen_R11_CD2_INSITU_ENDOMETRIUM_EXALLC.gz	Endometrial cancer	UBE3C	Weighted mode	4	-0.863283	0.293759	0.0605712	-1.43905	-0.287517	0.421775	0.237153	0.750124
eqtl-a-ENSG00000009790	finngen_R11_CD2_INSITU_ENDOMETRIUM_EXALLC.gz	Endometrial cancer	TRAF3IP3	MR Egger	3	-0.299851	1.27204	0.852623	-2.79304	2.19334	0.740928	0.0612347	8.96509
eqtl-a-ENSG00000009790	finngen_R11_CD2_INSITU_ENDOMETRIUM_EXALLC.gz	Endometrial cancer	TRAF3IP3	Weighted median	3	-0.326057	0.286381	0.254894	-0.887363	0.23525	0.721764	0.41174	1.26522
eqtl-a-ENSG00000009790	finngen_R11_CD2_INSITU_ENDOMETRIUM_EXALLC.gz	Endometrial cancer	TRAF3IP3	Inverse variance weighted	3	-0.321274	0.463038	0.487784	-1.22883	0.586281	0.725225	0.292635	1.79729
eqtl-a-ENSG00000009790	finngen_R11_CD2_INSITU_ENDOMETRIUM_EXALLC.gz	Endometrial cancer	TRAF3IP3	Simple mode	3	-0.20657	0.537218	0.737629	-1.25952	0.846376	0.813369	0.283791	2.33118
eqtl-a-ENSG00000009790	finngen_R11_CD2_INSITU_ENDOMETRIUM_EXALLC.gz	Endometrial cancer	TRAF3IP3	Weighted mode	3	-0.243954	0.336201	0.543493	-0.902908	0.415	0.783524	0.405389	1.51437
eqtl-a-ENSG00000009830	finngen_R11_CD2_INSITU_ENDOMETRIUM_EXALLC.gz	Endometrial cancer	POMT2	Inverse variance weighted	2	-0.265438	0.851147	0.755147	-1.93369	1.40281	0.76687	0.144614	4.06661
eqtl-a-ENSG00000010030	finngen_R11_CD2_INSITU_ENDOMETRIUM_EXALLC.gz	Endometrial cancer	ETV7	MR Egger	3	-0.285682	0.569877	0.704168	-1.40264	0.831276	0.751501	0.245947	2.29625
eqtl-a-ENSG00000010030	finngen_R11_CD2_INSITU_ENDOMETRIUM_EXALLC.gz	Endometrial cancer	ETV7	Weighted median	3	-0.0935276	0.213871	0.661888	-0.512715	0.32566	0.910713	0.598868	1.38494
eqtl-a-ENSG00000010030	finngen_R11_CD2_INSITU_ENDOMETRIUM_EXALLC.gz	Endometrial cancer	ETV7	Inverse variance weighted	3	-0.0875658	0.207631	0.673217	-0.494523	0.319392	0.916159	0.609861	1.37629
eqtl-a-ENSG00000010030	finngen_R11_CD2_INSITU_ENDOMETRIUM_EXALLC.gz	Endometrial cancer	ETV7	Simple mode	3	-0.105052	0.267073	0.732035	-0.628515	0.418411	0.900278	0.533383	1.51955
eqtl-a-ENSG00000010030	finngen_R11_CD2_INSITU_ENDOMETRIUM_EXALLC.gz	Endometrial cancer	ETV7	Weighted mode	3	-0.0921221	0.223175	0.719812	-0.529546	0.345302	0.911994	0.588872	1.41242
eqtl-a-ENSG00000010165	finngen_R11_CD2_INSITU_ENDOMETRIUM_EXALLC.gz	Endometrial cancer	METTL13	MR Egger	4	1.06126	0.631455	0.234848	-0.176394	2.29891	2.89	0.838288	9.96331
eqtl-a-ENSG00000010165	finngen_R11_CD2_INSITU_ENDOMETRIUM_EXALLC.gz	Endometrial cancer	METTL13	Weighted median	4	0.574923	0.297795	0.0535326	-0.00875542	1.1586	1.77699	0.991283	3.18547
eqtl-a-ENSG00000010165	finngen_R11_CD2_INSITU_ENDOMETRIUM_EXALLC.gz	Endometrial cancer	METTL13	Inverse variance weighted	4	0.52614	0.313177	0.0929557	-0.087687	1.13997	1.69239	0.916048	3.12667
eqtl-a-ENSG00000010165	finngen_R11_CD2_INSITU_ENDOMETRIUM_EXALLC.gz	Endometrial cancer	METTL13	Simple mode	4	-0.244567	0.795277	0.778557	-1.80331	1.31418	0.783043	0.164753	3.72168
eqtl-a-ENSG00000010165	finngen_R11_CD2_INSITU_ENDOMETRIUM_EXALLC.gz	Endometrial cancer	METTL13	Weighted mode	4	0.775728	0.317523	0.0922482	0.153382	1.39807	2.17217	1.16577	4.04739
eqtl-a-ENSG00000010219	finngen_R11_CD2_INSITU_ENDOMETRIUM_EXALLC.gz	Endometrial cancer	DYRK4	Inverse variance weighted	2	-0.0851637	0.402717	0.832518	-0.874488	0.704161	0.918362	0.417075	2.02215
eqtl-a-ENSG00000010270	finngen_R11_CD2_INSITU_ENDOMETRIUM_EXALLC.gz	Endometrial cancer	STARD3NL	MR Egger	3	-0.698799	0.985172	0.607237	-2.62973	1.23214	0.497182	0.0720976	3.42855
eqtl-a-ENSG00000010270	finngen_R11_CD2_INSITU_ENDOMETRIUM_EXALLC.gz	Endometrial cancer	STARD3NL	Weighted median	3	-0.449985	0.46942	0.337761	-1.37005	0.470079	0.637637	0.254094	1.60012
eqtl-a-ENSG00000010270	finngen_R11_CD2_INSITU_ENDOMETRIUM_EXALLC.gz	Endometrial cancer	STARD3NL	Inverse variance weighted	3	-0.362333	0.442616	0.413005	-1.22986	0.505195	0.69605	0.292333	1.65731
eqtl-a-ENSG00000010270	finngen_R11_CD2_INSITU_ENDOMETRIUM_EXALLC.gz	Endometrial cancer	STARD3NL	Simple mode	3	-0.434809	0.658476	0.576925	-1.72542	0.855804	0.647388	0.178098	2.35327
eqtl-a-ENSG00000010270	finngen_R11_CD2_INSITU_ENDOMETRIUM_EXALLC.gz	Endometrial cancer	STARD3NL	Weighted mode	3	-0.470882	0.477658	0.428149	-1.40709	0.465328	0.624451	0.244854	1.59254
eqtl-a-ENSG00000010278	finngen_R11_CD2_INSITU_ENDOMETRIUM_EXALLC.gz	Endometrial cancer	CD9	MR Egger	6	0.0246878	0.290663	0.936393	-0.545012	0.594388	1.025	0.579835	1.81192
eqtl-a-ENSG00000010278	finngen_R11_CD2_INSITU_ENDOMETRIUM_EXALLC.gz	Endometrial cancer	CD9	Weighted median	6	-0.275463	0.19487	0.157486	-0.657408	0.106481	0.75922	0.518193	1.11236
eqtl-a-ENSG00000010278	finngen_R11_CD2_INSITU_ENDOMETRIUM_EXALLC.gz	Endometrial cancer	CD9	Inverse variance weighted	6	-0.25124	0.175334	0.15188	-0.594893	0.0924142	0.777836	0.551621	1.09682
eqtl-a-ENSG00000010278	finngen_R11_CD2_INSITU_ENDOMETRIUM_EXALLC.gz	Endometrial cancer	CD9	Simple mode	6	-0.081429	0.279642	0.782599	-0.629527	0.466669	0.921798	0.532844	1.59467
eqtl-a-ENSG00000010278	finngen_R11_CD2_INSITU_ENDOMETRIUM_EXALLC.gz	Endometrial cancer	CD9	Weighted mode	6	-0.234846	0.182246	0.253933	-0.592048	0.122357	0.790693	0.553193	1.13016
eqtl-a-ENSG00000010292	finngen_R11_CD2_INSITU_ENDOMETRIUM_EXALLC.gz	Endometrial cancer	NCAPD2	MR Egger	4	-0.0695702	0.308855	0.842706	-0.674926	0.535786	0.932795	0.509194	1.70879
eqtl-a-ENSG00000010292	finngen_R11_CD2_INSITU_ENDOMETRIUM_EXALLC.gz	Endometrial cancer	NCAPD2	Weighted median	4	0.191783	0.184193	0.29778	-0.169235	0.552801	1.21141	0.84431	1.73811
eqtl-a-ENSG00000010292	finngen_R11_CD2_INSITU_ENDOMETRIUM_EXALLC.gz	Endometrial cancer	NCAPD2	Inverse variance weighted	4	0.221225	0.17997	0.218984	-0.131516	0.573966	1.2476	0.876765	1.77529
eqtl-a-ENSG00000010292	finngen_R11_CD2_INSITU_ENDOMETRIUM_EXALLC.gz	Endometrial cancer	NCAPD2	Simple mode	4	0.155287	0.337382	0.676634	-0.505983	0.816556	1.16799	0.602913	2.26269
eqtl-a-ENSG00000010292	finngen_R11_CD2_INSITU_ENDOMETRIUM_EXALLC.gz	Endometrial cancer	NCAPD2	Weighted mode	4	0.155287	0.200833	0.495732	-0.238346	0.548919	1.16799	0.78793	1.73138
eqtl-a-ENSG00000010295	finngen_R11_CD2_INSITU_ENDOMETRIUM_EXALLC.gz	Endometrial cancer	IFFO1	Inverse variance weighted	2	0.835318	0.60188	0.165184	-0.344368	2.015	2.30555	0.708668	7.50075
eqtl-a-ENSG00000010327	finngen_R11_CD2_INSITU_ENDOMETRIUM_EXALLC.gz	Endometrial cancer	STAB1	MR Egger	12	0.273719	0.402963	0.512384	-0.516089	1.06353	1.31485	0.59685	2.89657
eqtl-a-ENSG00000010327	finngen_R11_CD2_INSITU_ENDOMETRIUM_EXALLC.gz	Endometrial cancer	STAB1	Weighted median	12	-0.0185462	0.353969	0.958214	-0.712325	0.675233	0.981625	0.490502	1.96449
eqtl-a-ENSG00000010327	finngen_R11_CD2_INSITU_ENDOMETRIUM_EXALLC.gz	Endometrial cancer	STAB1	Inverse variance weighted	12	-0.0342823	0.269775	0.898879	-0.563042	0.494478	0.966299	0.569474	1.63964
eqtl-a-ENSG00000010327	finngen_R11_CD2_INSITU_ENDOMETRIUM_EXALLC.gz	Endometrial cancer	STAB1	Simple mode	12	-0.478223	0.531368	0.387406	-1.5197	0.563258	0.619884	0.218777	1.75638
eqtl-a-ENSG00000010327	finngen_R11_CD2_INSITU_ENDOMETRIUM_EXALLC.gz	Endometrial cancer	STAB1	Weighted mode	12	-0.00617361	0.371452	0.987037	-0.734219	0.721872	0.993845	0.47988	2.05828
eqtl-a-ENSG00000010539	finngen_R11_CD2_INSITU_ENDOMETRIUM_EXALLC.gz	Endometrial cancer	ZNF200	MR Egger	3	-0.312188	0.623492	0.704471	-1.53423	0.909856	0.731844	0.215621	2.48396
eqtl-a-ENSG00000010539	finngen_R11_CD2_INSITU_ENDOMETRIUM_EXALLC.gz	Endometrial cancer	ZNF200	Weighted median	3	-0.142004	0.333847	0.670578	-0.796344	0.512336	0.867618	0.450975	1.66919
eqtl-a-ENSG00000010539	finngen_R11_CD2_INSITU_ENDOMETRIUM_EXALLC.gz	Endometrial cancer	ZNF200	Inverse variance weighted	3	-0.125042	0.333069	0.707345	-0.777858	0.527773	0.88246	0.459389	1.69515
eqtl-a-ENSG00000010539	finngen_R11_CD2_INSITU_ENDOMETRIUM_EXALLC.gz	Endometrial cancer	ZNF200	Simple mode	3	0.114467	0.568522	0.859052	-0.999837	1.22877	1.12128	0.367939	3.41703
eqtl-a-ENSG00000010539	finngen_R11_CD2_INSITU_ENDOMETRIUM_EXALLC.gz	Endometrial cancer	ZNF200	Weighted mode	3	-0.169114	0.350014	0.676699	-0.855142	0.516913	0.844412	0.425223	1.67684
eqtl-a-ENSG00000010610	finngen_R11_CD2_INSITU_ENDOMETRIUM_EXALLC.gz	Endometrial cancer	CD4	MR Egger	3	0.564209	0.882691	0.637929	-1.16586	2.29428	1.75806	0.311653	9.91732
eqtl-a-ENSG00000010610	finngen_R11_CD2_INSITU_ENDOMETRIUM_EXALLC.gz	Endometrial cancer	CD4	Weighted median	3	0.479413	0.577126	0.406149	-0.651754	1.61058	1.61513	0.521131	5.00571
eqtl-a-ENSG00000010610	finngen_R11_CD2_INSITU_ENDOMETRIUM_EXALLC.gz	Endometrial cancer	CD4	Inverse variance weighted	3	0.566013	0.525859	0.281767	-0.464671	1.5967	1.76123	0.628342	4.9367
eqtl-a-ENSG00000010610	finngen_R11_CD2_INSITU_ENDOMETRIUM_EXALLC.gz	Endometrial cancer	CD4	Simple mode	3	0.478869	0.695825	0.562427	-0.884948	1.84269	1.61425	0.412736	6.31348
eqtl-a-ENSG00000010610	finngen_R11_CD2_INSITU_ENDOMETRIUM_EXALLC.gz	Endometrial cancer	CD4	Weighted mode	3	0.442739	0.631013	0.555563	-0.794047	1.67953	1.55697	0.452012	5.36301
eqtl-a-ENSG00000010626	finngen_R11_CD2_INSITU_ENDOMETRIUM_EXALLC.gz	Endometrial cancer	LRRC23	Inverse variance weighted	2	0.113245	0.964745	0.906557	-1.77766	2.00414	1.11991	0.169034	7.41974
eqtl-a-ENSG00000010810	finngen_R11_CD2_INSITU_ENDOMETRIUM_EXALLC.gz	Endometrial cancer	FYN	MR Egger	3	-2.13749	2.40378	0.537288	-6.8489	2.57392	0.117951	0.00106063	13.1172
eqtl-a-ENSG00000010810	finngen_R11_CD2_INSITU_ENDOMETRIUM_EXALLC.gz	Endometrial cancer	FYN	Weighted median	3	-0.146688	0.754824	0.845914	-1.62614	1.33277	0.863563	0.196687	3.79152
eqtl-a-ENSG00000010810	finngen_R11_CD2_INSITU_ENDOMETRIUM_EXALLC.gz	Endometrial cancer	FYN	Inverse variance weighted	3	0.051793	0.692155	0.940351	-1.30483	1.40842	1.05316	0.271219	4.08947
eqtl-a-ENSG00000010810	finngen_R11_CD2_INSITU_ENDOMETRIUM_EXALLC.gz	Endometrial cancer	FYN	Simple mode	3	-0.507816	1.05551	0.677932	-2.57662	1.56099	0.601809	0.0760303	4.76354
eqtl-a-ENSG00000010810	finngen_R11_CD2_INSITU_ENDOMETRIUM_EXALLC.gz	Endometrial cancer	FYN	Weighted mode	3	-0.24582	0.855947	0.800988	-1.92348	1.43184	0.782063	0.146098	4.18638
eqtl-a-ENSG00000011007	finngen_R11_CD2_INSITU_ENDOMETRIUM_EXALLC.gz	Endometrial cancer	ELOA	Inverse variance weighted	2	-0.182899	0.966429	0.849895	-2.0771	1.7113	0.832852	0.125293	5.53616
eqtl-a-ENSG00000011021	finngen_R11_CD2_INSITU_ENDOMETRIUM_EXALLC.gz	Endometrial cancer	CLCN6	MR Egger	3	-0.350131	0.469064	0.591785	-1.2695	0.569234	0.704596	0.280973	1.76691
eqtl-a-ENSG00000011021	finngen_R11_CD2_INSITU_ENDOMETRIUM_EXALLC.gz	Endometrial cancer	CLCN6	Weighted median	3	-0.100333	0.289742	0.729128	-0.668229	0.467562	0.904536	0.512616	1.5961
eqtl-a-ENSG00000011021	finngen_R11_CD2_INSITU_ENDOMETRIUM_EXALLC.gz	Endometrial cancer	CLCN6	Inverse variance weighted	3	-0.05138	0.287105	0.85797	-0.614107	0.511346	0.949918	0.541124	1.66753
eqtl-a-ENSG00000011021	finngen_R11_CD2_INSITU_ENDOMETRIUM_EXALLC.gz	Endometrial cancer	CLCN6	Simple mode	3	-0.0442352	0.396435	0.921344	-0.821248	0.732777	0.956729	0.439883	2.08085
eqtl-a-ENSG00000011021	finngen_R11_CD2_INSITU_ENDOMETRIUM_EXALLC.gz	Endometrial cancer	CLCN6	Weighted mode	3	-0.120527	0.303481	0.729632	-0.715349	0.474295	0.886453	0.489021	1.60688
eqtl-a-ENSG00000011105	finngen_R11_CD2_INSITU_ENDOMETRIUM_EXALLC.gz	Endometrial cancer	TSPAN9	MR Egger	14	-0.134542	0.324767	0.685984	-0.771086	0.502002	0.874116	0.46251	1.65203
eqtl-a-ENSG00000011105	finngen_R11_CD2_INSITU_ENDOMETRIUM_EXALLC.gz	Endometrial cancer	TSPAN9	Weighted median	14	-0.229376	0.227837	0.314054	-0.675937	0.217185	0.79503	0.50868	1.24257
eqtl-a-ENSG00000011105	finngen_R11_CD2_INSITU_ENDOMETRIUM_EXALLC.gz	Endometrial cancer	TSPAN9	Inverse variance weighted	14	-0.247539	0.185657	0.18243	-0.611427	0.116349	0.78072	0.542576	1.12339
eqtl-a-ENSG00000011105	finngen_R11_CD2_INSITU_ENDOMETRIUM_EXALLC.gz	Endometrial cancer	TSPAN9	Simple mode	14	-0.515001	0.373584	0.191297	-1.24722	0.217223	0.5975	0.287301	1.24262
eqtl-a-ENSG00000011105	finngen_R11_CD2_INSITU_ENDOMETRIUM_EXALLC.gz	Endometrial cancer	TSPAN9	Weighted mode	14	-0.220852	0.214964	0.322976	-0.642182	0.200479	0.801836	0.526143	1.22199
eqtl-a-ENSG00000011114	finngen_R11_CD2_INSITU_ENDOMETRIUM_EXALLC.gz	Endometrial cancer	BTBD7	MR Egger	3	0.176317	0.914938	0.878803	-1.61696	1.9696	1.19282	0.198501	7.16778
eqtl-a-ENSG00000011114	finngen_R11_CD2_INSITU_ENDOMETRIUM_EXALLC.gz	Endometrial cancer	BTBD7	Weighted median	3	0.0123287	0.416626	0.976393	-0.804259	0.828917	1.01241	0.447419	2.29084
eqtl-a-ENSG00000011114	finngen_R11_CD2_INSITU_ENDOMETRIUM_EXALLC.gz	Endometrial cancer	BTBD7	Inverse variance weighted	3	0.0045311	0.399776	0.990957	-0.779029	0.788092	1.00454	0.458851	2.1992
eqtl-a-ENSG00000011114	finngen_R11_CD2_INSITU_ENDOMETRIUM_EXALLC.gz	Endometrial cancer	BTBD7	Simple mode	3	-0.133018	0.532612	0.826093	-1.17694	0.910901	0.875449	0.308221	2.48656
eqtl-a-ENSG00000011114	finngen_R11_CD2_INSITU_ENDOMETRIUM_EXALLC.gz	Endometrial cancer	BTBD7	Weighted mode	3	0.049845	0.453243	0.922471	-0.838512	0.938202	1.05111	0.432353	2.55538
eqtl-a-ENSG00000011198	finngen_R11_CD2_INSITU_ENDOMETRIUM_EXALLC.gz	Endometrial cancer	ABHD5	MR Egger	4	-0.143534	1.3788	0.926588	-2.84598	2.55891	0.866291	0.0580771	12.9218
eqtl-a-ENSG00000011198	finngen_R11_CD2_INSITU_ENDOMETRIUM_EXALLC.gz	Endometrial cancer	ABHD5	Weighted median	4	0.185759	0.480655	0.699148	-0.756324	1.12784	1.20413	0.469389	3.08899
eqtl-a-ENSG00000011198	finngen_R11_CD2_INSITU_ENDOMETRIUM_EXALLC.gz	Endometrial cancer	ABHD5	Inverse variance weighted	4	0.0188574	0.46485	0.967641	-0.892248	0.929963	1.01904	0.409734	2.53441
eqtl-a-ENSG00000011198	finngen_R11_CD2_INSITU_ENDOMETRIUM_EXALLC.gz	Endometrial cancer	ABHD5	Simple mode	4	-1.85054	0.889989	0.129091	-3.59491	-0.106159	0.157153	0.027463	0.899281
eqtl-a-ENSG00000011198	finngen_R11_CD2_INSITU_ENDOMETRIUM_EXALLC.gz	Endometrial cancer	ABHD5	Weighted mode	4	0.227276	0.540694	0.702528	-0.832484	1.28704	1.25518	0.434967	3.62204
eqtl-a-ENSG00000011295	finngen_R11_CD2_INSITU_ENDOMETRIUM_EXALLC.gz	Endometrial cancer	TTC19	Inverse variance weighted	2	0.0358928	0.411306	0.930461	-0.770268	0.842053	1.03654	0.462889	2.32113
eqtl-a-ENSG00000011376	finngen_R11_CD2_INSITU_ENDOMETRIUM_EXALLC.gz	Endometrial cancer	LARS2	MR Egger	3	-0.291298	3.86553	0.952116	-7.86773	7.28514	0.747293	0.000382901	1458.46
eqtl-a-ENSG00000011376	finngen_R11_CD2_INSITU_ENDOMETRIUM_EXALLC.gz	Endometrial cancer	LARS2	Weighted median	3	0.0763459	0.353404	0.828964	-0.616326	0.769018	1.07934	0.539924	2.15765
eqtl-a-ENSG00000011376	finngen_R11_CD2_INSITU_ENDOMETRIUM_EXALLC.gz	Endometrial cancer	LARS2	Inverse variance weighted	3	0.0491874	0.397357	0.901484	-0.729633	0.828008	1.05042	0.482086	2.28875
eqtl-a-ENSG00000011376	finngen_R11_CD2_INSITU_ENDOMETRIUM_EXALLC.gz	Endometrial cancer	LARS2	Simple mode	3	0.460286	0.695658	0.576226	-0.903204	1.82378	1.58453	0.405269	6.19521
eqtl-a-ENSG00000011376	finngen_R11_CD2_INSITU_ENDOMETRIUM_EXALLC.gz	Endometrial cancer	LARS2	Weighted mode	3	0.0980326	0.386106	0.82329	-0.658735	0.8548	1.103	0.517506	2.3509
eqtl-a-ENSG00000011405	finngen_R11_CD2_INSITU_ENDOMETRIUM_EXALLC.gz	Endometrial cancer	PIK3C2A	Inverse variance weighted	2	-1.31345	0.927824	0.156885	-3.13199	0.505082	0.26889	0.043631	1.65712
eqtl-a-ENSG00000011422	finngen_R11_CD2_INSITU_ENDOMETRIUM_EXALLC.gz	Endometrial cancer	PLAUR	MR Egger	7	0.625904	1.31683	0.654603	-1.95508	3.20689	1.86994	0.141554	24.702
eqtl-a-ENSG00000011422	finngen_R11_CD2_INSITU_ENDOMETRIUM_EXALLC.gz	Endometrial cancer	PLAUR	Weighted median	7	-0.0943679	0.50645	0.852184	-1.08701	0.898274	0.909948	0.337223	2.45536
eqtl-a-ENSG00000011422	finngen_R11_CD2_INSITU_ENDOMETRIUM_EXALLC.gz	Endometrial cancer	PLAUR	Inverse variance weighted	7	-0.202424	0.407908	0.619718	-1.00192	0.597075	0.816748	0.367172	1.8168
eqtl-a-ENSG00000011422	finngen_R11_CD2_INSITU_ENDOMETRIUM_EXALLC.gz	Endometrial cancer	PLAUR	Simple mode	7	-0.435641	0.67486	0.542467	-1.75837	0.887083	0.64685	0.172326	2.42804
eqtl-a-ENSG00000011422	finngen_R11_CD2_INSITU_ENDOMETRIUM_EXALLC.gz	Endometrial cancer	PLAUR	Weighted mode	7	0.0969155	0.588939	0.874695	-1.0574	1.25124	1.10177	0.347356	3.49466
eqtl-a-ENSG00000012061	finngen_R11_CD2_INSITU_ENDOMETRIUM_EXALLC.gz	Endometrial cancer	ERCC1	Inverse variance weighted	2	-0.944452	1.53832	0.539248	-3.95956	2.07066	0.388893	0.0190715	7.93003
eqtl-a-ENSG00000012124	finngen_R11_CD2_INSITU_ENDOMETRIUM_EXALLC.gz	Endometrial cancer	CD22	MR Egger	5	-1.18783	0.895545	0.27665	-2.9431	0.56744	0.304883	0.0527022	1.76375
eqtl-a-ENSG00000012124	finngen_R11_CD2_INSITU_ENDOMETRIUM_EXALLC.gz	Endometrial cancer	CD22	Weighted median	5	-0.936274	0.52917	0.0768395	-1.97345	0.100899	0.392086	0.138977	1.10616
eqtl-a-ENSG00000012124	finngen_R11_CD2_INSITU_ENDOMETRIUM_EXALLC.gz	Endometrial cancer	CD22	Inverse variance weighted	5	-0.688062	0.46903	0.142379	-1.60736	0.231237	0.502549	0.200416	1.26016
eqtl-a-ENSG00000012124	finngen_R11_CD2_INSITU_ENDOMETRIUM_EXALLC.gz	Endometrial cancer	CD22	Simple mode	5	-0.840253	0.894074	0.400529	-2.59264	0.912132	0.431601	0.0748224	2.48962
eqtl-a-ENSG00000012124	finngen_R11_CD2_INSITU_ENDOMETRIUM_EXALLC.gz	Endometrial cancer	CD22	Weighted mode	5	-0.961179	0.649118	0.212787	-2.23345	0.311092	0.382442	0.107158	1.36491
eqtl-a-ENSG00000012223	finngen_R11_CD2_INSITU_ENDOMETRIUM_EXALLC.gz	Endometrial cancer	LTF	MR Egger	6	1.15972	3.84792	0.778136	-6.38221	8.70165	3.18905	0.00169139	6012.85
eqtl-a-ENSG00000012223	finngen_R11_CD2_INSITU_ENDOMETRIUM_EXALLC.gz	Endometrial cancer	LTF	Weighted median	6	0.980666	0.665243	0.140442	-0.323211	2.28454	2.66623	0.723821	9.8212
eqtl-a-ENSG00000012223	finngen_R11_CD2_INSITU_ENDOMETRIUM_EXALLC.gz	Endometrial cancer	LTF	Inverse variance weighted	6	0.770072	0.580574	0.184708	-0.367853	1.908	2.15992	0.692219	6.73958
eqtl-a-ENSG00000012223	finngen_R11_CD2_INSITU_ENDOMETRIUM_EXALLC.gz	Endometrial cancer	LTF	Simple mode	6	0.993114	0.936228	0.337327	-0.841892	2.82812	2.69963	0.430894	16.9137
eqtl-a-ENSG00000012223	finngen_R11_CD2_INSITU_ENDOMETRIUM_EXALLC.gz	Endometrial cancer	LTF	Weighted mode	6	1.19548	0.785499	0.188515	-0.3441	2.73505	3.30514	0.708858	15.4106
eqtl-a-ENSG00000012232	finngen_R11_CD2_INSITU_ENDOMETRIUM_EXALLC.gz	Endometrial cancer	EXTL3	MR Egger	7	0.165789	1.37424	0.908674	-2.52772	2.8593	1.18032	0.0798408	17.4493
eqtl-a-ENSG00000012232	finngen_R11_CD2_INSITU_ENDOMETRIUM_EXALLC.gz	Endometrial cancer	EXTL3	Weighted median	7	-0.309254	0.5195	0.551649	-1.32747	0.708967	0.733994	0.265146	2.03189
eqtl-a-ENSG00000012232	finngen_R11_CD2_INSITU_ENDOMETRIUM_EXALLC.gz	Endometrial cancer	EXTL3	Inverse variance weighted	7	-0.164087	0.415365	0.692812	-0.978203	0.650029	0.848668	0.375986	1.9156
eqtl-a-ENSG00000012232	finngen_R11_CD2_INSITU_ENDOMETRIUM_EXALLC.gz	Endometrial cancer	EXTL3	Simple mode	7	-0.19305	0.694016	0.790224	-1.55332	1.16722	0.824441	0.211544	3.21306
eqtl-a-ENSG00000012232	finngen_R11_CD2_INSITU_ENDOMETRIUM_EXALLC.gz	Endometrial cancer	EXTL3	Weighted mode	7	-0.288682	0.604599	0.649918	-1.4737	0.896331	0.74925	0.229077	2.45059
eqtl-a-ENSG00000012660	finngen_R11_CD2_INSITU_ENDOMETRIUM_EXALLC.gz	Endometrial cancer	ELOVL5	MR Egger	3	2.3191	1.86589	0.431325	-1.33805	5.97625	10.1665	0.262358	393.958
eqtl-a-ENSG00000012660	finngen_R11_CD2_INSITU_ENDOMETRIUM_EXALLC.gz	Endometrial cancer	ELOVL5	Weighted median	3	-0.165651	0.511425	0.746013	-1.16804	0.836742	0.847342	0.310975	2.30883
eqtl-a-ENSG00000012660	finngen_R11_CD2_INSITU_ENDOMETRIUM_EXALLC.gz	Endometrial cancer	ELOVL5	Inverse variance weighted	3	-0.190243	0.513645	0.711101	-1.19699	0.816502	0.826759	0.302103	2.26257
eqtl-a-ENSG00000012660	finngen_R11_CD2_INSITU_ENDOMETRIUM_EXALLC.gz	Endometrial cancer	ELOVL5	Simple mode	3	-2.69472	1.75779	0.264988	-6.13999	0.750558	0.0675616	0.00215494	2.11818
eqtl-a-ENSG00000012660	finngen_R11_CD2_INSITU_ENDOMETRIUM_EXALLC.gz	Endometrial cancer	ELOVL5	Weighted mode	3	0.00223917	0.551476	0.997129	-1.07865	1.08313	1.00224	0.340053	2.95392
eqtl-a-ENSG00000012779	finngen_R11_CD2_INSITU_ENDOMETRIUM_EXALLC.gz	Endometrial cancer	ALOX5	MR Egger	6	0.928677	0.558628	0.171763	-0.166235	2.02359	2.53116	0.846847	7.56542
eqtl-a-ENSG00000012779	finngen_R11_CD2_INSITU_ENDOMETRIUM_EXALLC.gz	Endometrial cancer	ALOX5	Weighted median	6	0.435725	0.334563	0.19279	-0.220019	1.09147	1.54608	0.802504	2.97864
eqtl-a-ENSG00000012779	finngen_R11_CD2_INSITU_ENDOMETRIUM_EXALLC.gz	Endometrial cancer	ALOX5	Inverse variance weighted	6	0.348325	0.30429	0.252328	-0.248084	0.944734	1.41669	0.780294	2.57213
eqtl-a-ENSG00000012779	finngen_R11_CD2_INSITU_ENDOMETRIUM_EXALLC.gz	Endometrial cancer	ALOX5	Simple mode	6	0.577172	0.482844	0.285544	-0.369202	1.52355	1.78099	0.691285	4.58847
eqtl-a-ENSG00000012779	finngen_R11_CD2_INSITU_ENDOMETRIUM_EXALLC.gz	Endometrial cancer	ALOX5	Weighted mode	6	0.446961	0.358924	0.268205	-0.256529	1.15045	1.56355	0.773733	3.15962
eqtl-a-ENSG00000012822	finngen_R11_CD2_INSITU_ENDOMETRIUM_EXALLC.gz	Endometrial cancer	CALCOCO1	MR Egger	4	-1.43805	1.54988	0.45144	-4.47581	1.59972	0.237391	0.011381	4.95163
eqtl-a-ENSG00000012822	finngen_R11_CD2_INSITU_ENDOMETRIUM_EXALLC.gz	Endometrial cancer	CALCOCO1	Weighted median	4	-0.104135	0.726162	0.88597	-1.52741	1.31914	0.901103	0.217097	3.74021
eqtl-a-ENSG00000012822	finngen_R11_CD2_INSITU_ENDOMETRIUM_EXALLC.gz	Endometrial cancer	CALCOCO1	Inverse variance weighted	4	-0.192302	0.60829	0.751899	-1.38455	0.999946	0.825058	0.250436	2.71813
eqtl-a-ENSG00000012822	finngen_R11_CD2_INSITU_ENDOMETRIUM_EXALLC.gz	Endometrial cancer	CALCOCO1	Simple mode	4	0.185784	0.983589	0.86224	-1.74205	2.11362	1.20416	0.175161	8.27813
eqtl-a-ENSG00000012822	finngen_R11_CD2_INSITU_ENDOMETRIUM_EXALLC.gz	Endometrial cancer	CALCOCO1	Weighted mode	4	0.216298	0.896977	0.824987	-1.54178	1.97437	1.24147	0.214	7.20211
eqtl-a-ENSG00000013016	finngen_R11_CD2_INSITU_ENDOMETRIUM_EXALLC.gz	Endometrial cancer	EHD3	MR Egger	5	-1.14227	0.836325	0.265378	-2.78147	0.496926	0.319093	0.0619475	1.64366
eqtl-a-ENSG00000013016	finngen_R11_CD2_INSITU_ENDOMETRIUM_EXALLC.gz	Endometrial cancer	EHD3	Weighted median	5	-0.437534	0.334263	0.19055	-1.09269	0.217621	0.645627	0.335314	1.24312
eqtl-a-ENSG00000013016	finngen_R11_CD2_INSITU_ENDOMETRIUM_EXALLC.gz	Endometrial cancer	EHD3	Inverse variance weighted	5	-0.453213	0.288909	0.116717	-1.01948	0.113049	0.635583	0.360784	1.11969
eqtl-a-ENSG00000013016	finngen_R11_CD2_INSITU_ENDOMETRIUM_EXALLC.gz	Endometrial cancer	EHD3	Simple mode	5	-0.0506085	0.45046	0.915959	-0.93351	0.832293	0.950651	0.393171	2.29858
eqtl-a-ENSG00000013016	finngen_R11_CD2_INSITU_ENDOMETRIUM_EXALLC.gz	Endometrial cancer	EHD3	Weighted mode	5	-0.472904	0.393303	0.295521	-1.24378	0.29797	0.62319	0.288293	1.34712
eqtl-a-ENSG00000013288	finngen_R11_CD2_INSITU_ENDOMETRIUM_EXALLC.gz	Endometrial cancer	MAN2B2	Inverse variance weighted	2	0.0615836	0.451734	0.891563	-0.823814	0.946981	1.06352	0.438755	2.57792
eqtl-a-ENSG00000013306	finngen_R11_CD2_INSITU_ENDOMETRIUM_EXALLC.gz	Endometrial cancer	SLC25A39	MR Egger	6	0.603269	1.49103	0.706473	-2.31914	3.52568	1.82808	0.0983577	33.9769
eqtl-a-ENSG00000013306	finngen_R11_CD2_INSITU_ENDOMETRIUM_EXALLC.gz	Endometrial cancer	SLC25A39	Weighted median	6	0.1939	0.588834	0.741933	-0.960215	1.34801	1.21397	0.382811	3.84977
eqtl-a-ENSG00000013306	finngen_R11_CD2_INSITU_ENDOMETRIUM_EXALLC.gz	Endometrial cancer	SLC25A39	Inverse variance weighted	6	0.15551	0.498949	0.755288	-0.82243	1.13345	1.16825	0.439363	3.10635
eqtl-a-ENSG00000013306	finngen_R11_CD2_INSITU_ENDOMETRIUM_EXALLC.gz	Endometrial cancer	SLC25A39	Simple mode	6	0.0310703	0.790867	0.970182	-1.51903	1.58117	1.03156	0.218924	4.86064
eqtl-a-ENSG00000013306	finngen_R11_CD2_INSITU_ENDOMETRIUM_EXALLC.gz	Endometrial cancer	SLC25A39	Weighted mode	6	0.317573	0.626664	0.633869	-0.910688	1.54584	1.37379	0.402247	4.69189
eqtl-a-ENSG00000013374	finngen_R11_CD2_INSITU_ENDOMETRIUM_EXALLC.gz	Endometrial cancer	NUB1	MR Egger	5	0.237479	0.712116	0.760717	-1.15827	1.63323	1.26805	0.31403	5.12036
eqtl-a-ENSG00000013374	finngen_R11_CD2_INSITU_ENDOMETRIUM_EXALLC.gz	Endometrial cancer	NUB1	Weighted median	5	0.477202	0.424106	0.260506	-0.354045	1.30845	1.61156	0.701843	3.70043
eqtl-a-ENSG00000013374	finngen_R11_CD2_INSITU_ENDOMETRIUM_EXALLC.gz	Endometrial cancer	NUB1	Inverse variance weighted	5	0.568246	0.348153	0.102643	-0.114135	1.25063	1.76517	0.892138	3.49253
eqtl-a-ENSG00000013374	finngen_R11_CD2_INSITU_ENDOMETRIUM_EXALLC.gz	Endometrial cancer	NUB1	Simple mode	5	0.936145	0.600647	0.194104	-0.241123	2.11341	2.55013	0.785745	8.27645
eqtl-a-ENSG00000013374	finngen_R11_CD2_INSITU_ENDOMETRIUM_EXALLC.gz	Endometrial cancer	NUB1	Weighted mode	5	0.475569	0.408895	0.30946	-0.325866	1.277	1.60893	0.721902	3.58588
eqtl-a-ENSG00000013523	finngen_R11_CD2_INSITU_ENDOMETRIUM_EXALLC.gz	Endometrial cancer	ANGEL1	Inverse variance weighted	2	0.34955	0.280305	0.212384	-0.199847	0.898947	1.41843	0.818856	2.45702
eqtl-a-ENSG00000013561	finngen_R11_CD2_INSITU_ENDOMETRIUM_EXALLC.gz	Endometrial cancer	RNF14	MR Egger	3	-0.412477	0.635745	0.633602	-1.65854	0.833583	0.662009	0.190417	2.30155
eqtl-a-ENSG00000013561	finngen_R11_CD2_INSITU_ENDOMETRIUM_EXALLC.gz	Endometrial cancer	RNF14	Weighted median	3	-0.138632	0.230853	0.548161	-0.591105	0.313841	0.870549	0.553715	1.36867
eqtl-a-ENSG00000013561	finngen_R11_CD2_INSITU_ENDOMETRIUM_EXALLC.gz	Endometrial cancer	RNF14	Inverse variance weighted	3	-0.120235	0.226804	0.596026	-0.564771	0.324302	0.886712	0.56849	1.38307
eqtl-a-ENSG00000013561	finngen_R11_CD2_INSITU_ENDOMETRIUM_EXALLC.gz	Endometrial cancer	RNF14	Simple mode	3	-0.127499	0.285803	0.699166	-0.687674	0.432675	0.880294	0.502744	1.54137
eqtl-a-ENSG00000013561	finngen_R11_CD2_INSITU_ENDOMETRIUM_EXALLC.gz	Endometrial cancer	RNF14	Weighted mode	3	-0.142764	0.245424	0.619597	-0.623794	0.338266	0.866959	0.535907	1.40251
eqtl-a-ENSG00000013573	finngen_R11_CD2_INSITU_ENDOMETRIUM_EXALLC.gz	Endometrial cancer	DDX11	MR Egger	4	0.552356	0.560182	0.428065	-0.5456	1.65031	1.73734	0.579494	5.2086
eqtl-a-ENSG00000013573	finngen_R11_CD2_INSITU_ENDOMETRIUM_EXALLC.gz	Endometrial cancer	DDX11	Weighted median	4	0.421782	0.328859	0.199647	-0.222783	1.06635	1.52468	0.800288	2.90475
eqtl-a-ENSG00000013573	finngen_R11_CD2_INSITU_ENDOMETRIUM_EXALLC.gz	Endometrial cancer	DDX11	Inverse variance weighted	4	0.405287	0.3047	0.183479	-0.191924	1.0025	1.49973	0.825369	2.72508
eqtl-a-ENSG00000013573	finngen_R11_CD2_INSITU_ENDOMETRIUM_EXALLC.gz	Endometrial cancer	DDX11	Simple mode	4	0.393094	0.439792	0.437277	-0.468898	1.25509	1.48156	0.625691	3.50814
eqtl-a-ENSG00000013573	finngen_R11_CD2_INSITU_ENDOMETRIUM_EXALLC.gz	Endometrial cancer	DDX11	Weighted mode	4	0.418407	0.328613	0.292634	-0.225676	1.06249	1.51954	0.797977	2.89356
eqtl-a-ENSG00000013725	finngen_R11_CD2_INSITU_ENDOMETRIUM_EXALLC.gz	Endometrial cancer	CD6	MR Egger	6	1.19669	0.599991	0.116847	0.0207069	2.37267	3.30915	1.02092	10.726
eqtl-a-ENSG00000013725	finngen_R11_CD2_INSITU_ENDOMETRIUM_EXALLC.gz	Endometrial cancer	CD6	Weighted median	6	0.759923	0.339969	0.0253997	0.0935828	1.42626	2.13811	1.0981	4.16311
eqtl-a-ENSG00000013725	finngen_R11_CD2_INSITU_ENDOMETRIUM_EXALLC.gz	Endometrial cancer	CD6	Inverse variance weighted	6	0.66619	0.309308	0.0312554	0.0599459	1.27243	1.94681	1.06178	3.56953
eqtl-a-ENSG00000013725	finngen_R11_CD2_INSITU_ENDOMETRIUM_EXALLC.gz	Endometrial cancer	CD6	Simple mode	6	0.403889	0.615573	0.540736	-0.802634	1.61041	1.49764	0.448147	5.00487
eqtl-a-ENSG00000013725	finngen_R11_CD2_INSITU_ENDOMETRIUM_EXALLC.gz	Endometrial cancer	CD6	Weighted mode	6	0.834717	0.37198	0.0748399	0.105635	1.5638	2.30416	1.11142	4.77693
eqtl-a-ENSG00000013810	finngen_R11_CD2_INSITU_ENDOMETRIUM_EXALLC.gz	Endometrial cancer	TACC3	MR Egger	3	-2.03046	2.1853	0.523371	-6.31365	2.25272	0.131274	0.00181142	9.51355
eqtl-a-ENSG00000013810	finngen_R11_CD2_INSITU_ENDOMETRIUM_EXALLC.gz	Endometrial cancer	TACC3	Weighted median	3	-0.156093	0.326132	0.632209	-0.795311	0.483125	0.85548	0.451441	1.62113
eqtl-a-ENSG00000013810	finngen_R11_CD2_INSITU_ENDOMETRIUM_EXALLC.gz	Endometrial cancer	TACC3	Inverse variance weighted	3	-0.129554	0.326828	0.691812	-0.770136	0.511028	0.878487	0.46295	1.667
eqtl-a-ENSG00000013810	finngen_R11_CD2_INSITU_ENDOMETRIUM_EXALLC.gz	Endometrial cancer	TACC3	Simple mode	3	0.233178	1.09471	0.851063	-1.91245	2.3788	1.26261	0.147719	10.792
eqtl-a-ENSG00000013810	finngen_R11_CD2_INSITU_ENDOMETRIUM_EXALLC.gz	Endometrial cancer	TACC3	Weighted mode	3	-0.163465	0.327471	0.667156	-0.805308	0.478377	0.849196	0.44695	1.61345
eqtl-a-ENSG00000014216	finngen_R11_CD2_INSITU_ENDOMETRIUM_EXALLC.gz	Endometrial cancer	CAPN1	Wald ratio	1	0.145462	0.356959	0.683638	-0.554177	0.845101	1.15657	0.574545	2.32821
eqtl-a-ENSG00000014257	finngen_R11_CD2_INSITU_ENDOMETRIUM_EXALLC.gz	Endometrial cancer	ACP3	MR Egger	7	0.393267	0.530268	0.491651	-0.646058	1.43259	1.48181	0.524108	4.18954
eqtl-a-ENSG00000014257	finngen_R11_CD2_INSITU_ENDOMETRIUM_EXALLC.gz	Endometrial cancer	ACP3	Weighted median	7	0.671113	0.37375	0.0725547	-0.0614362	1.40366	1.95641	0.940413	4.07008
eqtl-a-ENSG00000014257	finngen_R11_CD2_INSITU_ENDOMETRIUM_EXALLC.gz	Endometrial cancer	ACP3	Inverse variance weighted	7	0.534378	0.308965	0.0837062	-0.0711933	1.13995	1.70639	0.931282	3.12661
eqtl-a-ENSG00000014257	finngen_R11_CD2_INSITU_ENDOMETRIUM_EXALLC.gz	Endometrial cancer	ACP3	Simple mode	7	0.423318	0.615909	0.517561	-0.783863	1.6305	1.52702	0.456638	5.10643
eqtl-a-ENSG00000014257	finngen_R11_CD2_INSITU_ENDOMETRIUM_EXALLC.gz	Endometrial cancer	ACP3	Weighted mode	7	0.759721	0.402788	0.108228	-0.0297448	1.54919	2.13768	0.970693	4.70764
eqtl-a-ENSG00000014824	finngen_R11_CD2_INSITU_ENDOMETRIUM_EXALLC.gz	Endometrial cancer	SLC30A9	MR Egger	3	-0.837052	1.21731	0.616519	-3.22299	1.54889	0.432985	0.0398358	4.70622
eqtl-a-ENSG00000014824	finngen_R11_CD2_INSITU_ENDOMETRIUM_EXALLC.gz	Endometrial cancer	SLC30A9	Weighted median	3	-0.291796	0.425502	0.492858	-1.12578	0.542187	0.746921	0.324399	1.71976
eqtl-a-ENSG00000014824	finngen_R11_CD2_INSITU_ENDOMETRIUM_EXALLC.gz	Endometrial cancer	SLC30A9	Inverse variance weighted	3	-0.113822	0.616539	0.853532	-1.32224	1.09459	0.892417	0.266538	2.98797
eqtl-a-ENSG00000014824	finngen_R11_CD2_INSITU_ENDOMETRIUM_EXALLC.gz	Endometrial cancer	SLC30A9	Simple mode	3	-0.464687	0.820857	0.628375	-2.07357	1.14419	0.628332	0.125736	3.13991
eqtl-a-ENSG00000014824	finngen_R11_CD2_INSITU_ENDOMETRIUM_EXALLC.gz	Endometrial cancer	SLC30A9	Weighted mode	3	-0.415193	0.428426	0.434723	-1.25491	0.424522	0.660213	0.285102	1.52886
eqtl-a-ENSG00000014914	finngen_R11_CD2_INSITU_ENDOMETRIUM_EXALLC.gz	Endometrial cancer	MTMR11	MR Egger	17	0.745032	0.947304	0.443837	-1.11168	2.60175	2.10651	0.329004	13.4873
eqtl-a-ENSG00000014914	finngen_R11_CD2_INSITU_ENDOMETRIUM_EXALLC.gz	Endometrial cancer	MTMR11	Weighted median	17	0.140992	0.421811	0.738187	-0.685757	0.967742	1.15142	0.503709	2.63199
eqtl-a-ENSG00000014914	finngen_R11_CD2_INSITU_ENDOMETRIUM_EXALLC.gz	Endometrial cancer	MTMR11	Inverse variance weighted	17	0.289244	0.322656	0.370013	-0.343161	0.92165	1.33542	0.709524	2.51343
eqtl-a-ENSG00000014914	finngen_R11_CD2_INSITU_ENDOMETRIUM_EXALLC.gz	Endometrial cancer	MTMR11	Simple mode	17	0.272732	0.641878	0.676571	-0.985349	1.53081	1.31355	0.373309	4.62193
eqtl-a-ENSG00000014914	finngen_R11_CD2_INSITU_ENDOMETRIUM_EXALLC.gz	Endometrial cancer	MTMR11	Weighted mode	17	0.272732	0.567794	0.637489	-0.840144	1.38561	1.31355	0.431648	3.99726
eqtl-a-ENSG00000017483	finngen_R11_CD2_INSITU_ENDOMETRIUM_EXALLC.gz	Endometrial cancer	SLC38A5	MR Egger	3	0.257698	0.524267	0.709156	-0.769865	1.28526	1.29395	0.463075	3.61561
eqtl-a-ENSG00000017483	finngen_R11_CD2_INSITU_ENDOMETRIUM_EXALLC.gz	Endometrial cancer	SLC38A5	Weighted median	3	-0.00879633	0.315841	0.977781	-0.627844	0.610252	0.991242	0.533741	1.84089
eqtl-a-ENSG00000017483	finngen_R11_CD2_INSITU_ENDOMETRIUM_EXALLC.gz	Endometrial cancer	SLC38A5	Inverse variance weighted	3	-0.068747	0.306235	0.822376	-0.668968	0.531474	0.933563	0.512237	1.70144
eqtl-a-ENSG00000017483	finngen_R11_CD2_INSITU_ENDOMETRIUM_EXALLC.gz	Endometrial cancer	SLC38A5	Simple mode	3	-0.242427	0.568783	0.711437	-1.35724	0.872388	0.784721	0.25737	2.39262
eqtl-a-ENSG00000017483	finngen_R11_CD2_INSITU_ENDOMETRIUM_EXALLC.gz	Endometrial cancer	SLC38A5	Weighted mode	3	0.0510345	0.335214	0.892965	-0.605985	0.708054	1.05236	0.545537	2.03004
eqtl-a-ENSG00000017797	finngen_R11_CD2_INSITU_ENDOMETRIUM_EXALLC.gz	Endometrial cancer	RALBP1	MR Egger	6	-0.110922	0.251998	0.682554	-0.604838	0.382994	0.895008	0.546163	1.46667
eqtl-a-ENSG00000017797	finngen_R11_CD2_INSITU_ENDOMETRIUM_EXALLC.gz	Endometrial cancer	RALBP1	Weighted median	6	-0.0745818	0.200722	0.710215	-0.467997	0.318833	0.928132	0.626256	1.37552
eqtl-a-ENSG00000017797	finngen_R11_CD2_INSITU_ENDOMETRIUM_EXALLC.gz	Endometrial cancer	RALBP1	Inverse variance weighted	6	-0.139	0.195299	0.476632	-0.521785	0.243785	0.870228	0.59346	1.27607
eqtl-a-ENSG00000017797	finngen_R11_CD2_INSITU_ENDOMETRIUM_EXALLC.gz	Endometrial cancer	RALBP1	Simple mode	6	-0.83533	0.550288	0.189474	-1.9139	0.243235	0.433731	0.147505	1.27537
eqtl-a-ENSG00000017797	finngen_R11_CD2_INSITU_ENDOMETRIUM_EXALLC.gz	Endometrial cancer	RALBP1	Weighted mode	6	-0.0770883	0.210796	0.72955	-0.490248	0.336071	0.925808	0.612475	1.39944
eqtl-a-ENSG00000018280	finngen_R11_CD2_INSITU_ENDOMETRIUM_EXALLC.gz	Endometrial cancer	SLC11A1	MR Egger	11	0.399464	0.312727	0.233442	-0.213481	1.01241	1.49102	0.807767	2.75222
eqtl-a-ENSG00000018280	finngen_R11_CD2_INSITU_ENDOMETRIUM_EXALLC.gz	Endometrial cancer	SLC11A1	Weighted median	11	0.299204	0.298071	0.315474	-0.285015	0.883422	1.34878	0.752003	2.41916
eqtl-a-ENSG00000018280	finngen_R11_CD2_INSITU_ENDOMETRIUM_EXALLC.gz	Endometrial cancer	SLC11A1	Inverse variance weighted	11	0.362895	0.228926	0.112919	-0.0857994	0.811589	1.43748	0.917778	2.25148
eqtl-a-ENSG00000018280	finngen_R11_CD2_INSITU_ENDOMETRIUM_EXALLC.gz	Endometrial cancer	SLC11A1	Simple mode	11	-0.0316842	0.477672	0.948422	-0.967922	0.904553	0.968812	0.379872	2.47083
eqtl-a-ENSG00000018280	finngen_R11_CD2_INSITU_ENDOMETRIUM_EXALLC.gz	Endometrial cancer	SLC11A1	Weighted mode	11	0.398907	0.305692	0.221144	-0.200248	0.998063	1.4902	0.818527	2.71302
eqtl-a-ENSG00000018699	finngen_R11_CD2_INSITU_ENDOMETRIUM_EXALLC.gz	Endometrial cancer	TTC27	MR Egger	3	-0.274739	0.966781	0.823733	-2.16963	1.62015	0.75977	0.11422	5.05386
eqtl-a-ENSG00000018699	finngen_R11_CD2_INSITU_ENDOMETRIUM_EXALLC.gz	Endometrial cancer	TTC27	Weighted median	3	-0.0588412	0.352896	0.867576	-0.750518	0.632835	0.942856	0.472122	1.88294
eqtl-a-ENSG00000018699	finngen_R11_CD2_INSITU_ENDOMETRIUM_EXALLC.gz	Endometrial cancer	TTC27	Inverse variance weighted	3	-0.0971705	0.378889	0.797594	-0.839793	0.645451	0.907401	0.4318	1.90685
eqtl-a-ENSG00000018699	finngen_R11_CD2_INSITU_ENDOMETRIUM_EXALLC.gz	Endometrial cancer	TTC27	Simple mode	3	0.107889	0.515967	0.853734	-0.903407	1.11918	1.11392	0.405187	3.06235
eqtl-a-ENSG00000018699	finngen_R11_CD2_INSITU_ENDOMETRIUM_EXALLC.gz	Endometrial cancer	TTC27	Weighted mode	3	-0.0790263	0.370489	0.850859	-0.805184	0.647132	0.924016	0.447005	1.91005
eqtl-a-ENSG00000019102	finngen_R11_CD2_INSITU_ENDOMETRIUM_EXALLC.gz	Endometrial cancer	VSIG2	MR Egger	4	0.404693	1.6152	0.825549	-2.7611	3.57048	1.49884	0.0632224	35.5338
eqtl-a-ENSG00000019102	finngen_R11_CD2_INSITU_ENDOMETRIUM_EXALLC.gz	Endometrial cancer	VSIG2	Weighted median	4	-0.317498	0.585423	0.587584	-1.46493	0.829931	0.727968	0.231095	2.29316
eqtl-a-ENSG00000019102	finngen_R11_CD2_INSITU_ENDOMETRIUM_EXALLC.gz	Endometrial cancer	VSIG2	Inverse variance weighted	4	-0.322681	0.503788	0.521841	-1.31011	0.664743	0.724205	0.269792	1.94399
eqtl-a-ENSG00000019102	finngen_R11_CD2_INSITU_ENDOMETRIUM_EXALLC.gz	Endometrial cancer	VSIG2	Simple mode	4	0.38937	0.843341	0.675717	-1.26358	2.04232	1.47605	0.282641	7.70846
eqtl-a-ENSG00000019102	finngen_R11_CD2_INSITU_ENDOMETRIUM_EXALLC.gz	Endometrial cancer	VSIG2	Weighted mode	4	-0.421679	0.665244	0.571193	-1.72556	0.882198	0.655944	0.178074	2.41621
eqtl-a-ENSG00000019169	finngen_R11_CD2_INSITU_ENDOMETRIUM_EXALLC.gz	Endometrial cancer	MARCO	MR Egger	10	-0.399132	0.46306	0.413808	-1.30673	0.508467	0.670902	0.270704	1.66274
eqtl-a-ENSG00000019169	finngen_R11_CD2_INSITU_ENDOMETRIUM_EXALLC.gz	Endometrial cancer	MARCO	Weighted median	10	-0.0795477	0.360536	0.825375	-0.786198	0.627103	0.923534	0.455573	1.87218
eqtl-a-ENSG00000019169	finngen_R11_CD2_INSITU_ENDOMETRIUM_EXALLC.gz	Endometrial cancer	MARCO	Inverse variance weighted	10	0.0871023	0.273372	0.750014	-0.448708	0.622912	1.09101	0.638453	1.86435
eqtl-a-ENSG00000019169	finngen_R11_CD2_INSITU_ENDOMETRIUM_EXALLC.gz	Endometrial cancer	MARCO	Simple mode	10	-0.113636	0.553208	0.841821	-1.19792	0.970651	0.892583	0.301821	2.63966
eqtl-a-ENSG00000019169	finngen_R11_CD2_INSITU_ENDOMETRIUM_EXALLC.gz	Endometrial cancer	MARCO	Weighted mode	10	-0.271156	0.467645	0.576252	-1.18774	0.645427	0.762497	0.30491	1.9068
eqtl-a-ENSG00000019485	finngen_R11_CD2_INSITU_ENDOMETRIUM_EXALLC.gz	Endometrial cancer	PRDM11	Inverse variance weighted	2	-0.734443	1.36248	0.589853	-3.4049	1.93601	0.479772	0.0332101	6.93108
eqtl-a-ENSG00000019582	finngen_R11_CD2_INSITU_ENDOMETRIUM_EXALLC.gz	Endometrial cancer	CD74	MR Egger	3	6.74702	12.4777	0.684431	-17.7093	31.2034	851.52	2.03671e-08	3.56009e+13
eqtl-a-ENSG00000019582	finngen_R11_CD2_INSITU_ENDOMETRIUM_EXALLC.gz	Endometrial cancer	CD74	Weighted median	3	-0.74519	1.20468	0.536195	-3.10637	1.61599	0.474644	0.0447632	5.03286
eqtl-a-ENSG00000019582	finngen_R11_CD2_INSITU_ENDOMETRIUM_EXALLC.gz	Endometrial cancer	CD74	Inverse variance weighted	3	-0.572912	0.999083	0.566348	-2.53111	1.38529	0.563881	0.0795703	3.99599
eqtl-a-ENSG00000019582	finngen_R11_CD2_INSITU_ENDOMETRIUM_EXALLC.gz	Endometrial cancer	CD74	Simple mode	3	-1.02352	1.3333	0.522937	-3.6368	1.58976	0.359328	0.0263366	4.90257
eqtl-a-ENSG00000019582	finngen_R11_CD2_INSITU_ENDOMETRIUM_EXALLC.gz	Endometrial cancer	CD74	Weighted mode	3	-1.001	1.42577	0.555335	-3.79551	1.7935	0.36751	0.0224715	6.01046
eqtl-a-ENSG00000019995	finngen_R11_CD2_INSITU_ENDOMETRIUM_EXALLC.gz	Endometrial cancer	ZRANB1	Inverse variance weighted	2	0.533954	1.77267	0.763251	-2.94048	4.00839	1.70566	0.0528404	55.0579
eqtl-a-ENSG00000020922	finngen_R11_CD2_INSITU_ENDOMETRIUM_EXALLC.gz	Endometrial cancer	MRE11	MR Egger	4	-0.339836	0.396095	0.481315	-1.11618	0.43651	0.711887	0.327528	1.5473
eqtl-a-ENSG00000020922	finngen_R11_CD2_INSITU_ENDOMETRIUM_EXALLC.gz	Endometrial cancer	MRE11	Weighted median	4	-0.25956	0.242081	0.283628	-0.734038	0.214918	0.771391	0.479967	1.23976
eqtl-a-ENSG00000020922	finngen_R11_CD2_INSITU_ENDOMETRIUM_EXALLC.gz	Endometrial cancer	MRE11	Inverse variance weighted	4	-0.226392	0.234347	0.334016	-0.685711	0.232927	0.797406	0.503732	1.26229
eqtl-a-ENSG00000020922	finngen_R11_CD2_INSITU_ENDOMETRIUM_EXALLC.gz	Endometrial cancer	MRE11	Simple mode	4	-0.254661	0.542467	0.670761	-1.3179	0.808574	0.775179	0.267698	2.24471
eqtl-a-ENSG00000020922	finngen_R11_CD2_INSITU_ENDOMETRIUM_EXALLC.gz	Endometrial cancer	MRE11	Weighted mode	4	-0.262518	0.248954	0.369081	-0.750467	0.225431	0.769113	0.472146	1.25286
eqtl-a-ENSG00000021300	finngen_R11_CD2_INSITU_ENDOMETRIUM_EXALLC.gz	Endometrial cancer	PLEKHB1	MR Egger	8	-0.180897	0.48191	0.720293	-1.12544	0.763646	0.834521	0.324509	2.14609
eqtl-a-ENSG00000021300	finngen_R11_CD2_INSITU_ENDOMETRIUM_EXALLC.gz	Endometrial cancer	PLEKHB1	Weighted median	8	-0.176947	0.337727	0.600324	-0.838891	0.484997	0.837824	0.43219	1.62417
eqtl-a-ENSG00000021300	finngen_R11_CD2_INSITU_ENDOMETRIUM_EXALLC.gz	Endometrial cancer	PLEKHB1	Inverse variance weighted	8	-0.242419	0.303091	0.423814	-0.836478	0.35164	0.784727	0.433234	1.4214
eqtl-a-ENSG00000021300	finngen_R11_CD2_INSITU_ENDOMETRIUM_EXALLC.gz	Endometrial cancer	PLEKHB1	Simple mode	8	-0.308695	0.664838	0.656516	-1.61178	0.994388	0.734405	0.199532	2.70307
eqtl-a-ENSG00000021300	finngen_R11_CD2_INSITU_ENDOMETRIUM_EXALLC.gz	Endometrial cancer	PLEKHB1	Weighted mode	8	-0.172954	0.359225	0.644874	-0.877036	0.531128	0.841176	0.416014	1.70085
eqtl-a-ENSG00000021355	finngen_R11_CD2_INSITU_ENDOMETRIUM_EXALLC.gz	Endometrial cancer	SERPINB1	MR Egger	5	0.00947258	0.510557	0.986362	-0.991218	1.01016	1.00952	0.371124	2.74605
eqtl-a-ENSG00000021355	finngen_R11_CD2_INSITU_ENDOMETRIUM_EXALLC.gz	Endometrial cancer	SERPINB1	Weighted median	5	-0.00214054	0.258907	0.993403	-0.509598	0.505317	0.997862	0.600737	1.65751
eqtl-a-ENSG00000021355	finngen_R11_CD2_INSITU_ENDOMETRIUM_EXALLC.gz	Endometrial cancer	SERPINB1	Inverse variance weighted	5	-0.0589261	0.282941	0.835024	-0.613491	0.495638	0.942776	0.541458	1.64155
eqtl-a-ENSG00000021355	finngen_R11_CD2_INSITU_ENDOMETRIUM_EXALLC.gz	Endometrial cancer	SERPINB1	Simple mode	5	-0.667822	0.685362	0.38503	-2.01113	0.675487	0.512824	0.133837	1.96499
eqtl-a-ENSG00000021355	finngen_R11_CD2_INSITU_ENDOMETRIUM_EXALLC.gz	Endometrial cancer	SERPINB1	Weighted mode	5	0.0527371	0.267047	0.853079	-0.470675	0.576149	1.05415	0.624581	1.77917
eqtl-a-ENSG00000021488	finngen_R11_CD2_INSITU_ENDOMETRIUM_EXALLC.gz	Endometrial cancer	SLC7A9	MR Egger	5	1.00034	0.865155	0.331294	-0.695363	2.69605	2.71921	0.498894	14.821
eqtl-a-ENSG00000021488	finngen_R11_CD2_INSITU_ENDOMETRIUM_EXALLC.gz	Endometrial cancer	SLC7A9	Weighted median	5	-0.0335398	0.285685	0.906542	-0.593483	0.526404	0.967016	0.5524	1.69283
eqtl-a-ENSG00000021488	finngen_R11_CD2_INSITU_ENDOMETRIUM_EXALLC.gz	Endometrial cancer	SLC7A9	Inverse variance weighted	5	-0.182463	0.259419	0.481837	-0.690925	0.325999	0.833216	0.501112	1.38541
eqtl-a-ENSG00000021488	finngen_R11_CD2_INSITU_ENDOMETRIUM_EXALLC.gz	Endometrial cancer	SLC7A9	Simple mode	5	-0.159142	0.486736	0.760094	-1.11314	0.794861	0.852875	0.328524	2.21413
eqtl-a-ENSG00000021488	finngen_R11_CD2_INSITU_ENDOMETRIUM_EXALLC.gz	Endometrial cancer	SLC7A9	Weighted mode	5	-0.0364761	0.277714	0.901844	-0.580796	0.507843	0.964181	0.559453	1.6617
eqtl-a-ENSG00000021762	finngen_R11_CD2_INSITU_ENDOMETRIUM_EXALLC.gz	Endometrial cancer	OSBPL5	Inverse variance weighted	2	0.254249	0.384378	0.508319	-0.499131	1.00763	1.28949	0.607058	2.7391
eqtl-a-ENSG00000022277	finngen_R11_CD2_INSITU_ENDOMETRIUM_EXALLC.gz	Endometrial cancer	RTF2	Inverse variance weighted	2	-0.384075	0.465461	0.409286	-1.29638	0.528228	0.68108	0.273521	1.69592
eqtl-a-ENSG00000022556	finngen_R11_CD2_INSITU_ENDOMETRIUM_EXALLC.gz	Endometrial cancer	NLRP2	MR Egger	5	-0.854272	0.751632	0.338296	-2.32747	0.618926	0.425593	0.0975422	1.85693
eqtl-a-ENSG00000022556	finngen_R11_CD2_INSITU_ENDOMETRIUM_EXALLC.gz	Endometrial cancer	NLRP2	Weighted median	5	-0.503015	0.266516	0.0591099	-1.02539	0.0193558	0.604705	0.358658	1.01954
eqtl-a-ENSG00000022556	finngen_R11_CD2_INSITU_ENDOMETRIUM_EXALLC.gz	Endometrial cancer	NLRP2	Inverse variance weighted	5	-0.310608	0.224192	0.165912	-0.750024	0.128807	0.733001	0.472355	1.13747
eqtl-a-ENSG00000022556	finngen_R11_CD2_INSITU_ENDOMETRIUM_EXALLC.gz	Endometrial cancer	NLRP2	Simple mode	5	-0.397074	0.459073	0.435857	-1.29686	0.502708	0.672284	0.27339	1.65319
eqtl-a-ENSG00000022556	finngen_R11_CD2_INSITU_ENDOMETRIUM_EXALLC.gz	Endometrial cancer	NLRP2	Weighted mode	5	-0.599364	0.293252	0.110459	-1.17414	-0.0245899	0.549161	0.309085	0.97571
eqtl-a-ENSG00000022567	finngen_R11_CD2_INSITU_ENDOMETRIUM_EXALLC.gz	Endometrial cancer	SLC45A4	MR Egger	7	-0.881124	0.568199	0.181661	-1.99479	0.232545	0.414317	0.136042	1.26181
eqtl-a-ENSG00000022567	finngen_R11_CD2_INSITU_ENDOMETRIUM_EXALLC.gz	Endometrial cancer	SLC45A4	Weighted median	7	-0.607023	0.269541	0.0243184	-1.13532	-0.0787224	0.544971	0.321318	0.924297
eqtl-a-ENSG00000022567	finngen_R11_CD2_INSITU_ENDOMETRIUM_EXALLC.gz	Endometrial cancer	SLC45A4	Inverse variance weighted	7	-0.475539	0.357807	0.183836	-1.17684	0.225763	0.62155	0.308251	1.25328
eqtl-a-ENSG00000022567	finngen_R11_CD2_INSITU_ENDOMETRIUM_EXALLC.gz	Endometrial cancer	SLC45A4	Simple mode	7	-0.378706	0.630143	0.569841	-1.61379	0.856373	0.684747	0.199132	2.35461
eqtl-a-ENSG00000022567	finngen_R11_CD2_INSITU_ENDOMETRIUM_EXALLC.gz	Endometrial cancer	SLC45A4	Weighted mode	7	-0.649543	0.263658	0.0488811	-1.16631	-0.132774	0.522284	0.311514	0.875663
eqtl-a-ENSG00000022840	finngen_R11_CD2_INSITU_ENDOMETRIUM_EXALLC.gz	Endometrial cancer	RNF10	MR Egger	6	-0.0718169	0.491557	0.890909	-1.03527	0.891634	0.930701	0.355131	2.43911
eqtl-a-ENSG00000022840	finngen_R11_CD2_INSITU_ENDOMETRIUM_EXALLC.gz	Endometrial cancer	RNF10	Weighted median	6	-0.266622	0.332643	0.422827	-0.918601	0.385358	0.765963	0.399077	1.47014
eqtl-a-ENSG00000022840	finngen_R11_CD2_INSITU_ENDOMETRIUM_EXALLC.gz	Endometrial cancer	RNF10	Inverse variance weighted	6	-0.371442	0.318734	0.24387	-0.99616	0.253276	0.689739	0.369295	1.28824
eqtl-a-ENSG00000022840	finngen_R11_CD2_INSITU_ENDOMETRIUM_EXALLC.gz	Endometrial cancer	RNF10	Simple mode	6	-1.46795	0.664902	0.0783244	-2.77116	-0.16474	0.230398	0.0625896	0.848114
eqtl-a-ENSG00000022840	finngen_R11_CD2_INSITU_ENDOMETRIUM_EXALLC.gz	Endometrial cancer	RNF10	Weighted mode	6	-0.259156	0.350719	0.493158	-0.946566	0.428254	0.771703	0.388072	1.53458
eqtl-a-ENSG00000022976	finngen_R11_CD2_INSITU_ENDOMETRIUM_EXALLC.gz	Endometrial cancer	ZNF839	MR Egger	3	-3.32683	3.0778	0.475259	-9.35933	2.70566	0.0359066	8.61582e-05	14.9641
eqtl-a-ENSG00000022976	finngen_R11_CD2_INSITU_ENDOMETRIUM_EXALLC.gz	Endometrial cancer	ZNF839	Weighted median	3	-0.486078	0.828284	0.557305	-2.10951	1.13736	0.615034	0.121297	3.11852
eqtl-a-ENSG00000022976	finngen_R11_CD2_INSITU_ENDOMETRIUM_EXALLC.gz	Endometrial cancer	ZNF839	Inverse variance weighted	3	-0.201116	0.73108	0.783243	-1.63403	1.2318	0.817817	0.195141	3.4274
eqtl-a-ENSG00000022976	finngen_R11_CD2_INSITU_ENDOMETRIUM_EXALLC.gz	Endometrial cancer	ZNF839	Simple mode	3	-0.512892	1.07021	0.67905	-2.61049	1.58471	0.598761	0.0734982	4.87788
eqtl-a-ENSG00000022976	finngen_R11_CD2_INSITU_ENDOMETRIUM_EXALLC.gz	Endometrial cancer	ZNF839	Weighted mode	3	-0.609143	0.929943	0.579716	-2.43183	1.21355	0.543817	0.0878758	3.36539
eqtl-a-ENSG00000023171	finngen_R11_CD2_INSITU_ENDOMETRIUM_EXALLC.gz	Endometrial cancer	GRAMD1B	MR Egger	3	0.858615	2.31907	0.774259	-3.68676	5.40399	2.35989	0.0250532	222.291
eqtl-a-ENSG00000023171	finngen_R11_CD2_INSITU_ENDOMETRIUM_EXALLC.gz	Endometrial cancer	GRAMD1B	Weighted median	3	-0.190914	0.397547	0.631063	-0.970105	0.588277	0.826204	0.379043	1.80088
eqtl-a-ENSG00000023171	finngen_R11_CD2_INSITU_ENDOMETRIUM_EXALLC.gz	Endometrial cancer	GRAMD1B	Inverse variance weighted	3	-0.19367	0.365994	0.596693	-0.911018	0.523678	0.82393	0.402115	1.68823
eqtl-a-ENSG00000023171	finngen_R11_CD2_INSITU_ENDOMETRIUM_EXALLC.gz	Endometrial cancer	GRAMD1B	Simple mode	3	-0.438611	0.495139	0.46916	-1.40908	0.531861	0.644931	0.244367	1.7021
eqtl-a-ENSG00000023171	finngen_R11_CD2_INSITU_ENDOMETRIUM_EXALLC.gz	Endometrial cancer	GRAMD1B	Weighted mode	3	-0.122432	0.434929	0.80478	-0.974893	0.730029	0.884766	0.377233	2.07514
eqtl-a-ENSG00000023892	finngen_R11_CD2_INSITU_ENDOMETRIUM_EXALLC.gz	Endometrial cancer	DEF6	MR Egger	5	0.374872	0.622055	0.589259	-0.844355	1.5941	1.4548	0.429834	4.92389
eqtl-a-ENSG00000023892	finngen_R11_CD2_INSITU_ENDOMETRIUM_EXALLC.gz	Endometrial cancer	DEF6	Weighted median	5	0.0427611	0.340175	0.899967	-0.623982	0.709505	1.04369	0.535806	2.03298
eqtl-a-ENSG00000023892	finngen_R11_CD2_INSITU_ENDOMETRIUM_EXALLC.gz	Endometrial cancer	DEF6	Inverse variance weighted	5	-0.0617764	0.418185	0.88256	-0.88142	0.757867	0.940093	0.414195	2.13372
eqtl-a-ENSG00000023892	finngen_R11_CD2_INSITU_ENDOMETRIUM_EXALLC.gz	Endometrial cancer	DEF6	Simple mode	5	0.0438734	0.565142	0.941849	-1.0638	1.15155	1.04485	0.34514	3.1631
eqtl-a-ENSG00000023892	finngen_R11_CD2_INSITU_ENDOMETRIUM_EXALLC.gz	Endometrial cancer	DEF6	Weighted mode	5	0.0438734	0.339334	0.903367	-0.621221	0.708968	1.04485	0.537288	2.03189
eqtl-a-ENSG00000023902	finngen_R11_CD2_INSITU_ENDOMETRIUM_EXALLC.gz	Endometrial cancer	PLEKHO1	MR Egger	3	4.15634	3.35073	0.431943	-2.4111	10.7238	63.8375	0.089717	45423.2
eqtl-a-ENSG00000023902	finngen_R11_CD2_INSITU_ENDOMETRIUM_EXALLC.gz	Endometrial cancer	PLEKHO1	Weighted median	3	0.309352	1.29302	0.810914	-2.22497	2.84368	1.36254	0.10807	17.1788
eqtl-a-ENSG00000023902	finngen_R11_CD2_INSITU_ENDOMETRIUM_EXALLC.gz	Endometrial cancer	PLEKHO1	Inverse variance weighted	3	0.0805444	1.10476	0.94188	-2.08478	2.24587	1.08388	0.124335	9.4486
eqtl-a-ENSG00000023902	finngen_R11_CD2_INSITU_ENDOMETRIUM_EXALLC.gz	Endometrial cancer	PLEKHO1	Simple mode	3	1.30068	1.7545	0.535718	-2.13814	4.73949	3.67178	0.117874	114.376
eqtl-a-ENSG00000023902	finngen_R11_CD2_INSITU_ENDOMETRIUM_EXALLC.gz	Endometrial cancer	PLEKHO1	Weighted mode	3	1.17393	1.81596	0.584264	-2.38535	4.73321	3.23469	0.0920567	113.66
eqtl-a-ENSG00000024048	finngen_R11_CD2_INSITU_ENDOMETRIUM_EXALLC.gz	Endometrial cancer	UBR2	MR Egger	4	0.268019	1.15938	0.838676	-2.00437	2.5404	1.30737	0.134746	12.6848
eqtl-a-ENSG00000024048	finngen_R11_CD2_INSITU_ENDOMETRIUM_EXALLC.gz	Endometrial cancer	UBR2	Weighted median	4	-0.0267391	0.653525	0.967364	-1.30765	1.25417	0.973615	0.270455	3.50493
eqtl-a-ENSG00000024048	finngen_R11_CD2_INSITU_ENDOMETRIUM_EXALLC.gz	Endometrial cancer	UBR2	Inverse variance weighted	4	-0.0782777	0.559287	0.888692	-1.17448	1.01793	0.924708	0.308979	2.76745
eqtl-a-ENSG00000024048	finngen_R11_CD2_INSITU_ENDOMETRIUM_EXALLC.gz	Endometrial cancer	UBR2	Simple mode	4	-0.026315	0.853908	0.977351	-1.69997	1.64734	0.974028	0.182688	5.19317
eqtl-a-ENSG00000024048	finngen_R11_CD2_INSITU_ENDOMETRIUM_EXALLC.gz	Endometrial cancer	UBR2	Weighted mode	4	-0.0677267	0.684012	0.927372	-1.40839	1.27294	0.934516	0.244537	3.57132
eqtl-a-ENSG00000024862	finngen_R11_CD2_INSITU_ENDOMETRIUM_EXALLC.gz	Endometrial cancer	CCDC28A	Inverse variance weighted	2	0.216603	0.455525	0.634429	-0.676226	1.10943	1.24185	0.508533	3.03263
eqtl-a-ENSG00000025039	finngen_R11_CD2_INSITU_ENDOMETRIUM_EXALLC.gz	Endometrial cancer	RRAGD	MR Egger	4	0.630891	0.65861	0.439193	-0.659985	1.92177	1.87928	0.516859	6.83302
eqtl-a-ENSG00000025039	finngen_R11_CD2_INSITU_ENDOMETRIUM_EXALLC.gz	Endometrial cancer	RRAGD	Weighted median	4	0.38153	0.447511	0.393903	-0.495591	1.25865	1.46452	0.609211	3.52067
eqtl-a-ENSG00000025039	finngen_R11_CD2_INSITU_ENDOMETRIUM_EXALLC.gz	Endometrial cancer	RRAGD	Inverse variance weighted	4	0.271439	0.433443	0.531158	-0.578109	1.12099	1.31185	0.560958	3.06788
eqtl-a-ENSG00000025039	finngen_R11_CD2_INSITU_ENDOMETRIUM_EXALLC.gz	Endometrial cancer	RRAGD	Simple mode	4	0.438839	0.883404	0.65348	-1.29263	2.17031	1.55091	0.274547	8.761
eqtl-a-ENSG00000025039	finngen_R11_CD2_INSITU_ENDOMETRIUM_EXALLC.gz	Endometrial cancer	RRAGD	Weighted mode	4	0.497089	0.498583	0.392243	-0.480133	1.47431	1.64393	0.618701	4.36803
eqtl-a-ENSG00000025156	finngen_R11_CD2_INSITU_ENDOMETRIUM_EXALLC.gz	Endometrial cancer	HSF2	MR Egger	4	-0.139556	0.730536	0.866135	-1.57141	1.29229	0.869744	0.207753	3.64113
eqtl-a-ENSG00000025156	finngen_R11_CD2_INSITU_ENDOMETRIUM_EXALLC.gz	Endometrial cancer	HSF2	Weighted median	4	-0.186927	0.321945	0.561498	-0.817939	0.444085	0.829504	0.44134	1.55906
eqtl-a-ENSG00000025156	finngen_R11_CD2_INSITU_ENDOMETRIUM_EXALLC.gz	Endometrial cancer	HSF2	Inverse variance weighted	4	-0.11064	0.300046	0.71232	-0.698729	0.47745	0.895261	0.497217	1.61196
eqtl-a-ENSG00000025156	finngen_R11_CD2_INSITU_ENDOMETRIUM_EXALLC.gz	Endometrial cancer	HSF2	Simple mode	4	0.156163	0.595353	0.810068	-1.01073	1.32305	1.16902	0.363954	3.75487
eqtl-a-ENSG00000025156	finngen_R11_CD2_INSITU_ENDOMETRIUM_EXALLC.gz	Endometrial cancer	HSF2	Weighted mode	4	-0.265159	0.324451	0.473648	-0.901082	0.370764	0.767084	0.40613	1.44884
eqtl-a-ENSG00000025434	finngen_R11_CD2_INSITU_ENDOMETRIUM_EXALLC.gz	Endometrial cancer	NR1H3	MR Egger	8	0.00219879	0.414866	0.995943	-0.810938	0.815335	1.0022	0.444441	2.25993
eqtl-a-ENSG00000025434	finngen_R11_CD2_INSITU_ENDOMETRIUM_EXALLC.gz	Endometrial cancer	NR1H3	Weighted median	8	-0.0411866	0.246074	0.867075	-0.523492	0.441119	0.95965	0.592448	1.55445
eqtl-a-ENSG00000025434	finngen_R11_CD2_INSITU_ENDOMETRIUM_EXALLC.gz	Endometrial cancer	NR1H3	Inverse variance weighted	8	-0.0846288	0.208886	0.685373	-0.494046	0.324789	0.918853	0.610153	1.38374
eqtl-a-ENSG00000025434	finngen_R11_CD2_INSITU_ENDOMETRIUM_EXALLC.gz	Endometrial cancer	NR1H3	Simple mode	8	-0.0025416	0.372969	0.994753	-0.733561	0.728478	0.997462	0.480196	2.07192
eqtl-a-ENSG00000025434	finngen_R11_CD2_INSITU_ENDOMETRIUM_EXALLC.gz	Endometrial cancer	NR1H3	Weighted mode	8	-0.0283892	0.245393	0.911148	-0.50936	0.452581	0.97201	0.60088	1.57237
eqtl-a-ENSG00000025708	finngen_R11_CD2_INSITU_ENDOMETRIUM_EXALLC.gz	Endometrial cancer	TYMP	MR Egger	5	0.701023	0.937852	0.509031	-1.13717	2.53921	2.01581	0.320726	12.6697
eqtl-a-ENSG00000025708	finngen_R11_CD2_INSITU_ENDOMETRIUM_EXALLC.gz	Endometrial cancer	TYMP	Weighted median	5	0.406408	0.292046	0.164046	-0.166002	0.978818	1.50142	0.847045	2.66131
eqtl-a-ENSG00000025708	finngen_R11_CD2_INSITU_ENDOMETRIUM_EXALLC.gz	Endometrial cancer	TYMP	Inverse variance weighted	5	0.282298	0.271942	0.299231	-0.250708	0.815304	1.32617	0.77825	2.25986
eqtl-a-ENSG00000025708	finngen_R11_CD2_INSITU_ENDOMETRIUM_EXALLC.gz	Endometrial cancer	TYMP	Simple mode	5	0.342504	0.529319	0.552849	-0.694961	1.37997	1.40847	0.499094	3.97478
eqtl-a-ENSG00000025708	finngen_R11_CD2_INSITU_ENDOMETRIUM_EXALLC.gz	Endometrial cancer	TYMP	Weighted mode	5	0.443525	0.31895	0.236723	-0.181618	1.06867	1.55819	0.83392	2.9115
eqtl-a-ENSG00000025772	finngen_R11_CD2_INSITU_ENDOMETRIUM_EXALLC.gz	Endometrial cancer	TOMM34	MR Egger	3	0.741034	0.723448	0.492356	-0.676924	2.15899	2.0981	0.508178	8.66239
eqtl-a-ENSG00000025772	finngen_R11_CD2_INSITU_ENDOMETRIUM_EXALLC.gz	Endometrial cancer	TOMM34	Weighted median	3	0.393927	0.267199	0.140406	-0.129784	0.917638	1.48279	0.878285	2.50337
eqtl-a-ENSG00000025772	finngen_R11_CD2_INSITU_ENDOMETRIUM_EXALLC.gz	Endometrial cancer	TOMM34	Inverse variance weighted	3	0.346941	0.258575	0.179679	-0.159866	0.853748	1.41473	0.852258	2.34843
eqtl-a-ENSG00000025772	finngen_R11_CD2_INSITU_ENDOMETRIUM_EXALLC.gz	Endometrial cancer	TOMM34	Simple mode	3	0.368346	0.409917	0.463705	-0.43509	1.17178	1.44534	0.647206	3.22774
eqtl-a-ENSG00000025772	finngen_R11_CD2_INSITU_ENDOMETRIUM_EXALLC.gz	Endometrial cancer	TOMM34	Weighted mode	3	0.422363	0.313827	0.31062	-0.192738	1.03746	1.52556	0.824698	2.82205
eqtl-a-ENSG00000026025	finngen_R11_CD2_INSITU_ENDOMETRIUM_EXALLC.gz	Endometrial cancer	VIM	MR Egger	6	-0.538457	1.24222	0.687031	-2.97321	1.8963	0.583648	0.0511387	6.66121
eqtl-a-ENSG00000026025	finngen_R11_CD2_INSITU_ENDOMETRIUM_EXALLC.gz	Endometrial cancer	VIM	Weighted median	6	0.0265039	0.492059	0.957044	-0.937932	0.99094	1.02686	0.391437	2.69376
eqtl-a-ENSG00000026025	finngen_R11_CD2_INSITU_ENDOMETRIUM_EXALLC.gz	Endometrial cancer	VIM	Inverse variance weighted	6	0.189874	0.497932	0.702961	-0.786072	1.16582	1.2091	0.455631	3.20856
eqtl-a-ENSG00000026025	finngen_R11_CD2_INSITU_ENDOMETRIUM_EXALLC.gz	Endometrial cancer	VIM	Simple mode	6	0.475307	0.735656	0.546695	-0.966579	1.91719	1.60851	0.380382	6.80185
eqtl-a-ENSG00000026025	finngen_R11_CD2_INSITU_ENDOMETRIUM_EXALLC.gz	Endometrial cancer	VIM	Weighted mode	6	0.0259377	0.478382	0.95886	-0.911691	0.963566	1.02628	0.401844	2.62103
eqtl-a-ENSG00000026103	finngen_R11_CD2_INSITU_ENDOMETRIUM_EXALLC.gz	Endometrial cancer	FAS	MR Egger	4	0.293706	0.460549	0.58892	-0.60897	1.19638	1.34139	0.543911	3.30813
eqtl-a-ENSG00000026103	finngen_R11_CD2_INSITU_ENDOMETRIUM_EXALLC.gz	Endometrial cancer	FAS	Weighted median	4	0.336677	0.25294	0.183171	-0.159085	0.832438	1.40029	0.852924	2.29892
eqtl-a-ENSG00000026103	finngen_R11_CD2_INSITU_ENDOMETRIUM_EXALLC.gz	Endometrial cancer	FAS	Inverse variance weighted	4	0.348647	0.250797	0.164481	-0.142915	0.840209	1.41715	0.866828	2.31685
eqtl-a-ENSG00000026103	finngen_R11_CD2_INSITU_ENDOMETRIUM_EXALLC.gz	Endometrial cancer	FAS	Simple mode	4	0.348777	0.421635	0.468778	-0.477627	1.17518	1.41733	0.620254	3.23873
eqtl-a-ENSG00000026103	finngen_R11_CD2_INSITU_ENDOMETRIUM_EXALLC.gz	Endometrial cancer	FAS	Weighted mode	4	0.335876	0.274339	0.308211	-0.201829	0.873581	1.39917	0.817235	2.39547
eqtl-a-ENSG00000026297	finngen_R11_CD2_INSITU_ENDOMETRIUM_EXALLC.gz	Endometrial cancer	RNASET2	MR Egger	5	-0.0645849	0.302656	0.844699	-0.65779	0.528621	0.937457	0.517995	1.69659
eqtl-a-ENSG00000026297	finngen_R11_CD2_INSITU_ENDOMETRIUM_EXALLC.gz	Endometrial cancer	RNASET2	Weighted median	5	-0.10176	0.160545	0.526186	-0.416429	0.212909	0.903246	0.659397	1.23727
eqtl-a-ENSG00000026297	finngen_R11_CD2_INSITU_ENDOMETRIUM_EXALLC.gz	Endometrial cancer	RNASET2	Inverse variance weighted	5	-0.104491	0.150972	0.488861	-0.400395	0.191414	0.900783	0.670055	1.21096
eqtl-a-ENSG00000026297	finngen_R11_CD2_INSITU_ENDOMETRIUM_EXALLC.gz	Endometrial cancer	RNASET2	Simple mode	5	-0.317597	0.275909	0.31382	-0.858379	0.223184	0.727896	0.423849	1.25005
eqtl-a-ENSG00000026297	finngen_R11_CD2_INSITU_ENDOMETRIUM_EXALLC.gz	Endometrial cancer	RNASET2	Weighted mode	5	-0.110761	0.160004	0.526875	-0.424369	0.202847	0.895153	0.654183	1.22489
eqtl-a-ENSG00000026508	finngen_R11_CD2_INSITU_ENDOMETRIUM_EXALLC.gz	Endometrial cancer	CD44	MR Egger	3	-4.95879	8.34057	0.658521	-21.3063	11.3887	0.00702145	5.58197e-10	88321.5
eqtl-a-ENSG00000026508	finngen_R11_CD2_INSITU_ENDOMETRIUM_EXALLC.gz	Endometrial cancer	CD44	Weighted median	3	-0.22165	0.836754	0.791092	-1.86169	1.41839	0.801196	0.15541	4.13046
eqtl-a-ENSG00000026508	finngen_R11_CD2_INSITU_ENDOMETRIUM_EXALLC.gz	Endometrial cancer	CD44	Inverse variance weighted	3	0.0591123	1.12881	0.958236	-2.15335	2.27157	1.06089	0.116095	9.69461
eqtl-a-ENSG00000026508	finngen_R11_CD2_INSITU_ENDOMETRIUM_EXALLC.gz	Endometrial cancer	CD44	Simple mode	3	-0.978081	1.09159	0.464802	-3.11761	1.16144	0.376032	0.044263	3.19455
eqtl-a-ENSG00000026508	finngen_R11_CD2_INSITU_ENDOMETRIUM_EXALLC.gz	Endometrial cancer	CD44	Weighted mode	3	-0.56519	0.945379	0.610623	-2.41813	1.28775	0.568252	0.0890877	3.62463
eqtl-a-ENSG00000026652	finngen_R11_CD2_INSITU_ENDOMETRIUM_EXALLC.gz	Endometrial cancer	AGPAT4	MR Egger	4	-2.55667	1.24089	0.175532	-4.98882	-0.124531	0.0775623	0.00681373	0.882911
eqtl-a-ENSG00000026652	finngen_R11_CD2_INSITU_ENDOMETRIUM_EXALLC.gz	Endometrial cancer	AGPAT4	Weighted median	4	-0.0722527	0.663524	0.913288	-1.37276	1.22826	0.930296	0.253406	3.41527
eqtl-a-ENSG00000026652	finngen_R11_CD2_INSITU_ENDOMETRIUM_EXALLC.gz	Endometrial cancer	AGPAT4	Inverse variance weighted	4	0.0891945	0.792394	0.910377	-1.4639	1.64229	1.09329	0.231333	5.16697
eqtl-a-ENSG00000026652	finngen_R11_CD2_INSITU_ENDOMETRIUM_EXALLC.gz	Endometrial cancer	AGPAT4	Simple mode	4	0.529618	1.40454	0.73121	-2.22328	3.28251	1.69828	0.108254	26.6426
eqtl-a-ENSG00000026652	finngen_R11_CD2_INSITU_ENDOMETRIUM_EXALLC.gz	Endometrial cancer	AGPAT4	Weighted mode	4	-0.71372	0.703973	0.385316	-2.09351	0.666066	0.489818	0.123254	1.94656
eqtl-a-ENSG00000026950	finngen_R11_CD2_INSITU_ENDOMETRIUM_EXALLC.gz	Endometrial cancer	BTN3A1	Inverse variance weighted	2	-0.986074	0.952811	0.300711	-2.85358	0.881435	0.373038	0.0576374	2.41436
eqtl-a-ENSG00000027075	finngen_R11_CD2_INSITU_ENDOMETRIUM_EXALLC.gz	Endometrial cancer	PRKCH	MR Egger	3	-1.16608	6.60977	0.888833	-14.1212	11.7891	0.311585	7.36587e-07	131804
eqtl-a-ENSG00000027075	finngen_R11_CD2_INSITU_ENDOMETRIUM_EXALLC.gz	Endometrial cancer	PRKCH	Weighted median	3	0.100486	1.00648	0.920472	-1.87221	2.07318	1.10571	0.153784	7.95004
eqtl-a-ENSG00000027075	finngen_R11_CD2_INSITU_ENDOMETRIUM_EXALLC.gz	Endometrial cancer	PRKCH	Inverse variance weighted	3	0.0963714	0.910648	0.915719	-1.6885	1.88124	1.10117	0.184797	6.56165
eqtl-a-ENSG00000027075	finngen_R11_CD2_INSITU_ENDOMETRIUM_EXALLC.gz	Endometrial cancer	PRKCH	Simple mode	3	0.686968	1.28413	0.646189	-1.82993	3.20386	1.98768	0.160425	24.6275
eqtl-a-ENSG00000027075	finngen_R11_CD2_INSITU_ENDOMETRIUM_EXALLC.gz	Endometrial cancer	PRKCH	Weighted mode	3	-0.0927959	1.14819	0.942945	-2.34325	2.15765	0.91138	0.0960154	8.65082
eqtl-a-ENSG00000027697	finngen_R11_CD2_INSITU_ENDOMETRIUM_EXALLC.gz	Endometrial cancer	IFNGR1	MR Egger	4	-0.675538	1.03125	0.579697	-2.69678	1.34571	0.508883	0.067422	3.84091
eqtl-a-ENSG00000027697	finngen_R11_CD2_INSITU_ENDOMETRIUM_EXALLC.gz	Endometrial cancer	IFNGR1	Weighted median	4	-0.540043	0.528623	0.306969	-1.57614	0.496058	0.582723	0.206771	1.64224
eqtl-a-ENSG00000027697	finngen_R11_CD2_INSITU_ENDOMETRIUM_EXALLC.gz	Endometrial cancer	IFNGR1	Inverse variance weighted	4	-0.464607	0.502595	0.35527	-1.44969	0.52048	0.628382	0.234642	1.68284
eqtl-a-ENSG00000027697	finngen_R11_CD2_INSITU_ENDOMETRIUM_EXALLC.gz	Endometrial cancer	IFNGR1	Simple mode	4	-0.605132	0.772493	0.490574	-2.11922	0.908954	0.546002	0.120126	2.48173
eqtl-a-ENSG00000027697	finngen_R11_CD2_INSITU_ENDOMETRIUM_EXALLC.gz	Endometrial cancer	IFNGR1	Weighted mode	4	-0.544458	0.593437	0.426556	-1.70759	0.618678	0.580156	0.181301	1.85647
eqtl-a-ENSG00000027847	finngen_R11_CD2_INSITU_ENDOMETRIUM_EXALLC.gz	Endometrial cancer	B4GALT7	MR Egger	3	-1.96475	3.81572	0.697285	-9.44356	5.51406	0.140191	7.91981e-05	248.156
eqtl-a-ENSG00000027847	finngen_R11_CD2_INSITU_ENDOMETRIUM_EXALLC.gz	Endometrial cancer	B4GALT7	Weighted median	3	0.382638	0.317591	0.228276	-0.239841	1.00512	1.46615	0.786753	2.73223
eqtl-a-ENSG00000027847	finngen_R11_CD2_INSITU_ENDOMETRIUM_EXALLC.gz	Endometrial cancer	B4GALT7	Inverse variance weighted	3	0.402012	0.325757	0.217172	-0.236472	1.0405	1.49483	0.789408	2.83062
eqtl-a-ENSG00000027847	finngen_R11_CD2_INSITU_ENDOMETRIUM_EXALLC.gz	Endometrial cancer	B4GALT7	Simple mode	3	0.225138	0.752389	0.792995	-1.24954	1.69982	1.2525	0.286636	5.47296
eqtl-a-ENSG00000027847	finngen_R11_CD2_INSITU_ENDOMETRIUM_EXALLC.gz	Endometrial cancer	B4GALT7	Weighted mode	3	0.381556	0.341445	0.380017	-0.287676	1.05079	1.46456	0.750004	2.8599
eqtl-a-ENSG00000028137	finngen_R11_CD2_INSITU_ENDOMETRIUM_EXALLC.gz	Endometrial cancer	TNFRSF1B	MR Egger	4	1.08838	0.958869	0.374064	-0.791006	2.96776	2.96945	0.453388	19.4483
eqtl-a-ENSG00000028137	finngen_R11_CD2_INSITU_ENDOMETRIUM_EXALLC.gz	Endometrial cancer	TNFRSF1B	Weighted median	4	0.827771	0.541624	0.126435	-0.233813	1.88935	2.28821	0.79151	6.6151
eqtl-a-ENSG00000028137	finngen_R11_CD2_INSITU_ENDOMETRIUM_EXALLC.gz	Endometrial cancer	TNFRSF1B	Inverse variance weighted	4	0.625003	0.503871	0.214827	-0.362585	1.61259	1.86825	0.695875	5.01579
eqtl-a-ENSG00000028137	finngen_R11_CD2_INSITU_ENDOMETRIUM_EXALLC.gz	Endometrial cancer	TNFRSF1B	Simple mode	4	0.658171	0.923832	0.527606	-1.15254	2.46888	1.93126	0.315834	11.8092
eqtl-a-ENSG00000028137	finngen_R11_CD2_INSITU_ENDOMETRIUM_EXALLC.gz	Endometrial cancer	TNFRSF1B	Weighted mode	4	0.82953	0.540061	0.22212	-0.22899	1.88805	2.29224	0.795336	6.60647
eqtl-a-ENSG00000029534	finngen_R11_CD2_INSITU_ENDOMETRIUM_EXALLC.gz	Endometrial cancer	ANK1	MR Egger	3	-1.0086	2.17116	0.723146	-5.26407	3.24688	0.36473	0.00517419	25.71
eqtl-a-ENSG00000029534	finngen_R11_CD2_INSITU_ENDOMETRIUM_EXALLC.gz	Endometrial cancer	ANK1	Weighted median	3	-0.295489	0.463528	0.523813	-1.204	0.613026	0.744168	0.299991	1.84601
eqtl-a-ENSG00000029534	finngen_R11_CD2_INSITU_ENDOMETRIUM_EXALLC.gz	Endometrial cancer	ANK1	Inverse variance weighted	3	-0.189112	0.688414	0.783541	-1.5384	1.16018	0.827694	0.214723	3.19051
eqtl-a-ENSG00000029534	finngen_R11_CD2_INSITU_ENDOMETRIUM_EXALLC.gz	Endometrial cancer	ANK1	Simple mode	3	-0.954244	0.77651	0.344083	-2.4762	0.567715	0.385103	0.0840618	1.76423
eqtl-a-ENSG00000029534	finngen_R11_CD2_INSITU_ENDOMETRIUM_EXALLC.gz	Endometrial cancer	ANK1	Weighted mode	3	-0.525868	0.558493	0.445799	-1.62051	0.568778	0.591042	0.197797	1.76611
eqtl-a-ENSG00000029639	finngen_R11_CD2_INSITU_ENDOMETRIUM_EXALLC.gz	Endometrial cancer	TFB1M	MR Egger	3	-1.12343	1.01619	0.46812	-3.11516	0.868307	0.325164	0.0443714	2.38287
eqtl-a-ENSG00000029639	finngen_R11_CD2_INSITU_ENDOMETRIUM_EXALLC.gz	Endometrial cancer	TFB1M	Weighted median	3	-0.165284	0.35889	0.645128	-0.868708	0.538141	0.847653	0.419493	1.71282
eqtl-a-ENSG00000029639	finngen_R11_CD2_INSITU_ENDOMETRIUM_EXALLC.gz	Endometrial cancer	TFB1M	Inverse variance weighted	3	-0.094727	0.334319	0.776914	-0.749993	0.560539	0.909621	0.47237	1.75162
eqtl-a-ENSG00000029639	finngen_R11_CD2_INSITU_ENDOMETRIUM_EXALLC.gz	Endometrial cancer	TFB1M	Simple mode	3	0.0441203	0.592176	0.94739	-1.11654	1.20478	1.04511	0.327409	3.33604
eqtl-a-ENSG00000029639	finngen_R11_CD2_INSITU_ENDOMETRIUM_EXALLC.gz	Endometrial cancer	TFB1M	Weighted mode	3	-0.243058	0.374702	0.583085	-0.977474	0.491357	0.784226	0.37626	1.63453
eqtl-a-ENSG00000029725	finngen_R11_CD2_INSITU_ENDOMETRIUM_EXALLC.gz	Endometrial cancer	RABEP1	MR Egger	5	-1.37954	1.59325	0.45026	-4.50232	1.74323	0.251694	0.0110833	5.71578
eqtl-a-ENSG00000029725	finngen_R11_CD2_INSITU_ENDOMETRIUM_EXALLC.gz	Endometrial cancer	RABEP1	Weighted median	5	-0.337877	0.418763	0.419755	-1.15865	0.482898	0.713283	0.313909	1.62076
eqtl-a-ENSG00000029725	finngen_R11_CD2_INSITU_ENDOMETRIUM_EXALLC.gz	Endometrial cancer	RABEP1	Inverse variance weighted	5	-0.22216	0.453697	0.624371	-1.11141	0.667087	0.800787	0.329096	1.94855
eqtl-a-ENSG00000029725	finngen_R11_CD2_INSITU_ENDOMETRIUM_EXALLC.gz	Endometrial cancer	RABEP1	Simple mode	5	0.478471	0.947954	0.640278	-1.37952	2.33646	1.61361	0.2517	10.3446
eqtl-a-ENSG00000029725	finngen_R11_CD2_INSITU_ENDOMETRIUM_EXALLC.gz	Endometrial cancer	RABEP1	Weighted mode	5	-0.622367	0.452588	0.241085	-1.50944	0.264706	0.536673	0.221034	1.30305
eqtl-a-ENSG00000030110	finngen_R11_CD2_INSITU_ENDOMETRIUM_EXALLC.gz	Endometrial cancer	BAK1	MR Egger	5	0.257674	1.51346	0.875644	-2.70871	3.22406	1.29392	0.0666225	25.13
eqtl-a-ENSG00000030110	finngen_R11_CD2_INSITU_ENDOMETRIUM_EXALLC.gz	Endometrial cancer	BAK1	Weighted median	5	0.135513	0.287651	0.637566	-0.428282	0.699309	1.14512	0.651628	2.01236
eqtl-a-ENSG00000030110	finngen_R11_CD2_INSITU_ENDOMETRIUM_EXALLC.gz	Endometrial cancer	BAK1	Inverse variance weighted	5	0.122968	0.261158	0.637743	-0.388902	0.634839	1.13085	0.6778	1.88672
eqtl-a-ENSG00000030110	finngen_R11_CD2_INSITU_ENDOMETRIUM_EXALLC.gz	Endometrial cancer	BAK1	Simple mode	5	0.117397	0.457208	0.810024	-0.778731	1.01352	1.12457	0.458988	2.75529
eqtl-a-ENSG00000030110	finngen_R11_CD2_INSITU_ENDOMETRIUM_EXALLC.gz	Endometrial cancer	BAK1	Weighted mode	5	0.135595	0.301809	0.676501	-0.45595	0.72714	1.14522	0.633845	2.06916
eqtl-a-ENSG00000030582	finngen_R11_CD2_INSITU_ENDOMETRIUM_EXALLC.gz	Endometrial cancer	GRN	MR Egger	5	-0.444833	0.613463	0.520821	-1.64722	0.757553	0.640931	0.192585	2.13305
eqtl-a-ENSG00000030582	finngen_R11_CD2_INSITU_ENDOMETRIUM_EXALLC.gz	Endometrial cancer	GRN	Weighted median	5	-0.272838	0.351131	0.437142	-0.961054	0.415378	0.761216	0.382489	1.51494
eqtl-a-ENSG00000030582	finngen_R11_CD2_INSITU_ENDOMETRIUM_EXALLC.gz	Endometrial cancer	GRN	Inverse variance weighted	5	-0.284375	0.314529	0.365926	-0.900851	0.332101	0.752484	0.406224	1.39389
eqtl-a-ENSG00000030582	finngen_R11_CD2_INSITU_ENDOMETRIUM_EXALLC.gz	Endometrial cancer	GRN	Simple mode	5	-0.16471	0.49052	0.753905	-1.12613	0.796709	0.848139	0.324286	2.21823
eqtl-a-ENSG00000030582	finngen_R11_CD2_INSITU_ENDOMETRIUM_EXALLC.gz	Endometrial cancer	GRN	Weighted mode	5	-0.261259	0.346487	0.492793	-0.940374	0.417857	0.770082	0.390482	1.5187
eqtl-a-ENSG00000031081	finngen_R11_CD2_INSITU_ENDOMETRIUM_EXALLC.gz	Endometrial cancer	ARHGAP31	MR Egger	3	2.47503	1.37841	0.323495	-0.226647	5.1767	11.882	0.797202	177.098
eqtl-a-ENSG00000031081	finngen_R11_CD2_INSITU_ENDOMETRIUM_EXALLC.gz	Endometrial cancer	ARHGAP31	Weighted median	3	0.246939	0.518712	0.634031	-0.769736	1.26361	1.2801	0.463135	3.53818
eqtl-a-ENSG00000031081	finngen_R11_CD2_INSITU_ENDOMETRIUM_EXALLC.gz	Endometrial cancer	ARHGAP31	Inverse variance weighted	3	0.067398	0.662463	0.918964	-1.23103	1.36583	1.06972	0.291992	3.91896
eqtl-a-ENSG00000031081	finngen_R11_CD2_INSITU_ENDOMETRIUM_EXALLC.gz	Endometrial cancer	ARHGAP31	Simple mode	3	-0.0354271	1.09147	0.977055	-2.17472	2.10386	0.965193	0.11364	8.19777
eqtl-a-ENSG00000031081	finngen_R11_CD2_INSITU_ENDOMETRIUM_EXALLC.gz	Endometrial cancer	ARHGAP31	Weighted mode	3	0.30347	0.476907	0.589671	-0.631268	1.23821	1.35455	0.531917	3.44943
eqtl-a-ENSG00000031691	finngen_R11_CD2_INSITU_ENDOMETRIUM_EXALLC.gz	Endometrial cancer	CENPQ	MR Egger	3	-0.471657	1.14083	0.750424	-2.70768	1.76437	0.623968	0.0666913	5.83788
eqtl-a-ENSG00000031691	finngen_R11_CD2_INSITU_ENDOMETRIUM_EXALLC.gz	Endometrial cancer	CENPQ	Weighted median	3	-0.316891	0.320649	0.323015	-0.945363	0.311581	0.72841	0.388539	1.36558
eqtl-a-ENSG00000031691	finngen_R11_CD2_INSITU_ENDOMETRIUM_EXALLC.gz	Endometrial cancer	CENPQ	Inverse variance weighted	3	-0.401727	0.417952	0.336462	-1.22091	0.417459	0.669163	0.294961	1.5181
eqtl-a-ENSG00000031691	finngen_R11_CD2_INSITU_ENDOMETRIUM_EXALLC.gz	Endometrial cancer	CENPQ	Simple mode	3	0.00889703	0.590925	0.989354	-1.14932	1.16711	1.00894	0.316853	3.21269
eqtl-a-ENSG00000031691	finngen_R11_CD2_INSITU_ENDOMETRIUM_EXALLC.gz	Endometrial cancer	CENPQ	Weighted mode	3	-0.295855	0.309654	0.440187	-0.902776	0.311065	0.743895	0.405442	1.36488
eqtl-a-ENSG00000032742	finngen_R11_CD2_INSITU_ENDOMETRIUM_EXALLC.gz	Endometrial cancer	IFT88	Inverse variance weighted	2	0.188966	0.325485	0.561532	-0.448985	0.826917	1.208	0.638276	2.28626
eqtl-a-ENSG00000033122	finngen_R11_CD2_INSITU_ENDOMETRIUM_EXALLC.gz	Endometrial cancer	LRRC7	MR Egger	3	0.591574	1.29077	0.726416	-1.93833	3.12147	1.80683	0.143945	22.6798
eqtl-a-ENSG00000033122	finngen_R11_CD2_INSITU_ENDOMETRIUM_EXALLC.gz	Endometrial cancer	LRRC7	Weighted median	3	-0.492614	0.341674	0.149369	-1.1623	0.177068	0.611027	0.312767	1.19371
eqtl-a-ENSG00000033122	finngen_R11_CD2_INSITU_ENDOMETRIUM_EXALLC.gz	Endometrial cancer	LRRC7	Inverse variance weighted	3	-0.52604	0.354074	0.137365	-1.22003	0.167946	0.59094	0.295223	1.18287
eqtl-a-ENSG00000033122	finngen_R11_CD2_INSITU_ENDOMETRIUM_EXALLC.gz	Endometrial cancer	LRRC7	Simple mode	3	-0.167623	0.526825	0.780502	-1.2002	0.864953	0.845673	0.301134	2.3749
eqtl-a-ENSG00000033122	finngen_R11_CD2_INSITU_ENDOMETRIUM_EXALLC.gz	Endometrial cancer	LRRC7	Weighted mode	3	-0.445966	0.348248	0.328778	-1.12853	0.2366	0.640206	0.323508	1.26693
eqtl-a-ENSG00000033627	finngen_R11_CD2_INSITU_ENDOMETRIUM_EXALLC.gz	Endometrial cancer	ATP6V0A1	MR Egger	4	-0.242991	1.20528	0.858871	-2.60535	2.11936	0.784279	0.0738776	8.32584
eqtl-a-ENSG00000033627	finngen_R11_CD2_INSITU_ENDOMETRIUM_EXALLC.gz	Endometrial cancer	ATP6V0A1	Weighted median	4	-0.260109	0.67123	0.698379	-1.57572	1.0555	0.770968	0.206859	2.87342
eqtl-a-ENSG00000033627	finngen_R11_CD2_INSITU_ENDOMETRIUM_EXALLC.gz	Endometrial cancer	ATP6V0A1	Inverse variance weighted	4	-0.267133	0.580682	0.645492	-1.40527	0.871002	0.765571	0.245301	2.3893
eqtl-a-ENSG00000033627	finngen_R11_CD2_INSITU_ENDOMETRIUM_EXALLC.gz	Endometrial cancer	ATP6V0A1	Simple mode	4	-0.47591	0.777873	0.583909	-2.00054	1.04872	0.621319	0.135262	2.854
eqtl-a-ENSG00000033627	finngen_R11_CD2_INSITU_ENDOMETRIUM_EXALLC.gz	Endometrial cancer	ATP6V0A1	Weighted mode	4	-0.268709	0.703275	0.727859	-1.64713	1.10971	0.764365	0.192602	3.03348
eqtl-a-ENSG00000033800	finngen_R11_CD2_INSITU_ENDOMETRIUM_EXALLC.gz	Endometrial cancer	PIAS1	Inverse variance weighted	2	0.149355	0.330911	0.651741	-0.499231	0.79794	1.16108	0.606998	2.22096
eqtl-a-ENSG00000034053	finngen_R11_CD2_INSITU_ENDOMETRIUM_EXALLC.gz	Endometrial cancer	APBA2	MR Egger	5	-0.50665	0.583737	0.449284	-1.65078	0.637475	0.602511	0.191901	1.8917
eqtl-a-ENSG00000034053	finngen_R11_CD2_INSITU_ENDOMETRIUM_EXALLC.gz	Endometrial cancer	APBA2	Weighted median	5	-0.523657	0.421872	0.214506	-1.35053	0.303212	0.59235	0.259104	1.3542
eqtl-a-ENSG00000034053	finngen_R11_CD2_INSITU_ENDOMETRIUM_EXALLC.gz	Endometrial cancer	APBA2	Inverse variance weighted	5	-0.410783	0.398013	0.302033	-1.19089	0.369323	0.663131	0.303951	1.44675
eqtl-a-ENSG00000034053	finngen_R11_CD2_INSITU_ENDOMETRIUM_EXALLC.gz	Endometrial cancer	APBA2	Simple mode	5	-0.607937	0.85136	0.514635	-2.2766	1.06073	0.544473	0.102632	2.88848
eqtl-a-ENSG00000034053	finngen_R11_CD2_INSITU_ENDOMETRIUM_EXALLC.gz	Endometrial cancer	APBA2	Weighted mode	5	-0.520206	0.432541	0.295422	-1.36799	0.327573	0.594398	0.254619	1.3876
eqtl-a-ENSG00000034152	finngen_R11_CD2_INSITU_ENDOMETRIUM_EXALLC.gz	Endometrial cancer	MAP2K3	MR Egger	10	0.104177	0.507743	0.842559	-0.890999	1.09935	1.1098	0.410246	3.00222
eqtl-a-ENSG00000034152	finngen_R11_CD2_INSITU_ENDOMETRIUM_EXALLC.gz	Endometrial cancer	MAP2K3	Weighted median	10	-0.0435122	0.306736	0.887194	-0.644715	0.557691	0.957421	0.524812	1.74663
eqtl-a-ENSG00000034152	finngen_R11_CD2_INSITU_ENDOMETRIUM_EXALLC.gz	Endometrial cancer	MAP2K3	Inverse variance weighted	10	-0.0592146	0.264182	0.822646	-0.577011	0.458582	0.942504	0.561574	1.58183
eqtl-a-ENSG00000034152	finngen_R11_CD2_INSITU_ENDOMETRIUM_EXALLC.gz	Endometrial cancer	MAP2K3	Simple mode	10	0.0621924	0.499757	0.903698	-0.917331	1.04172	1.06417	0.399584	2.83408
eqtl-a-ENSG00000034152	finngen_R11_CD2_INSITU_ENDOMETRIUM_EXALLC.gz	Endometrial cancer	MAP2K3	Weighted mode	10	-0.0129419	0.322133	0.96883	-0.644322	0.618438	0.987141	0.525018	1.85603
eqtl-a-ENSG00000035115	finngen_R11_CD2_INSITU_ENDOMETRIUM_EXALLC.gz	Endometrial cancer	SH3YL1	MR Egger	4	0.00454734	0.530181	0.993935	-1.03461	1.0437	1.00456	0.355366	2.83971
eqtl-a-ENSG00000035115	finngen_R11_CD2_INSITU_ENDOMETRIUM_EXALLC.gz	Endometrial cancer	SH3YL1	Weighted median	4	-0.155962	0.255292	0.541255	-0.656334	0.34441	0.855592	0.518749	1.41116
eqtl-a-ENSG00000035115	finngen_R11_CD2_INSITU_ENDOMETRIUM_EXALLC.gz	Endometrial cancer	SH3YL1	Inverse variance weighted	4	-0.0510636	0.233336	0.826773	-0.508402	0.406275	0.950218	0.601456	1.50121
eqtl-a-ENSG00000035115	finngen_R11_CD2_INSITU_ENDOMETRIUM_EXALLC.gz	Endometrial cancer	SH3YL1	Simple mode	4	-0.0589117	0.460794	0.906358	-0.962068	0.844244	0.94279	0.382102	2.32622
eqtl-a-ENSG00000035115	finngen_R11_CD2_INSITU_ENDOMETRIUM_EXALLC.gz	Endometrial cancer	SH3YL1	Weighted mode	4	-0.220759	0.285549	0.495788	-0.780435	0.338917	0.80191	0.458206	1.40343
eqtl-a-ENSG00000035403	finngen_R11_CD2_INSITU_ENDOMETRIUM_EXALLC.gz	Endometrial cancer	VCL	MR Egger	12	-0.0971641	0.293493	0.747431	-0.67241	0.478082	0.907407	0.510477	1.61298
eqtl-a-ENSG00000035403	finngen_R11_CD2_INSITU_ENDOMETRIUM_EXALLC.gz	Endometrial cancer	VCL	Weighted median	12	-0.226466	0.233745	0.332615	-0.684607	0.231674	0.797346	0.504288	1.26071
eqtl-a-ENSG00000035403	finngen_R11_CD2_INSITU_ENDOMETRIUM_EXALLC.gz	Endometrial cancer	VCL	Inverse variance weighted	12	-0.24203	0.194065	0.21234	-0.622398	0.138338	0.785033	0.536656	1.14836
eqtl-a-ENSG00000035403	finngen_R11_CD2_INSITU_ENDOMETRIUM_EXALLC.gz	Endometrial cancer	VCL	Simple mode	12	-0.124083	0.408657	0.767071	-0.92505	0.676884	0.883307	0.396512	1.96774
eqtl-a-ENSG00000035403	finngen_R11_CD2_INSITU_ENDOMETRIUM_EXALLC.gz	Endometrial cancer	VCL	Weighted mode	12	-0.159553	0.221356	0.48607	-0.593411	0.274305	0.852525	0.552439	1.31562
eqtl-a-ENSG00000035664	finngen_R11_CD2_INSITU_ENDOMETRIUM_EXALLC.gz	Endometrial cancer	DAPK2	Inverse variance weighted	2	0.784278	0.516815	0.129135	-0.228679	1.79723	2.19082	0.795584	6.03294
eqtl-a-ENSG00000035681	finngen_R11_CD2_INSITU_ENDOMETRIUM_EXALLC.gz	Endometrial cancer	NSMAF	Inverse variance weighted	2	0.301161	0.27222	0.26859	-0.23239	0.834713	1.35143	0.792637	2.30415
eqtl-a-ENSG00000035687	finngen_R11_CD2_INSITU_ENDOMETRIUM_EXALLC.gz	Endometrial cancer	ADSS2	MR Egger	3	-0.114395	0.391549	0.819042	-0.88183	0.653041	0.891906	0.414025	1.92137
eqtl-a-ENSG00000035687	finngen_R11_CD2_INSITU_ENDOMETRIUM_EXALLC.gz	Endometrial cancer	ADSS2	Weighted median	3	-0.0662485	0.253711	0.794001	-0.563521	0.431024	0.935898	0.569201	1.53883
eqtl-a-ENSG00000035687	finngen_R11_CD2_INSITU_ENDOMETRIUM_EXALLC.gz	Endometrial cancer	ADSS2	Inverse variance weighted	3	-0.060676	0.247553	0.806376	-0.545879	0.424527	0.941128	0.579332	1.52887
eqtl-a-ENSG00000035687	finngen_R11_CD2_INSITU_ENDOMETRIUM_EXALLC.gz	Endometrial cancer	ADSS2	Simple mode	3	-0.0968215	0.388135	0.826292	-0.857566	0.663923	0.907718	0.424193	1.9424
eqtl-a-ENSG00000035687	finngen_R11_CD2_INSITU_ENDOMETRIUM_EXALLC.gz	Endometrial cancer	ADSS2	Weighted mode	3	-0.0821107	0.277807	0.795423	-0.626613	0.462392	0.92117	0.534399	1.58787
eqtl-a-ENSG00000035720	finngen_R11_CD2_INSITU_ENDOMETRIUM_EXALLC.gz	Endometrial cancer	STAP1	MR Egger	3	0.752186	2.36796	0.804195	-3.88902	5.39339	2.12163	0.0204653	219.949
eqtl-a-ENSG00000035720	finngen_R11_CD2_INSITU_ENDOMETRIUM_EXALLC.gz	Endometrial cancer	STAP1	Weighted median	3	-0.0201088	0.676829	0.976298	-1.34669	1.30648	0.980092	0.260099	3.69314
eqtl-a-ENSG00000035720	finngen_R11_CD2_INSITU_ENDOMETRIUM_EXALLC.gz	Endometrial cancer	STAP1	Inverse variance weighted	3	-0.168855	0.610949	0.782255	-1.36631	1.0286	0.844631	0.255045	2.79716
eqtl-a-ENSG00000035720	finngen_R11_CD2_INSITU_ENDOMETRIUM_EXALLC.gz	Endometrial cancer	STAP1	Simple mode	3	0.190169	0.947323	0.859462	-1.66658	2.04692	1.20945	0.188891	7.74402
eqtl-a-ENSG00000035720	finngen_R11_CD2_INSITU_ENDOMETRIUM_EXALLC.gz	Endometrial cancer	STAP1	Weighted mode	3	0.165065	0.753422	0.846908	-1.31164	1.64177	1.17947	0.269377	5.16432
eqtl-a-ENSG00000035862	finngen_R11_CD2_INSITU_ENDOMETRIUM_EXALLC.gz	Endometrial cancer	TIMP2	MR Egger	5	0.649951	0.50524	0.288583	-0.340319	1.64022	1.91545	0.711543	5.15631
eqtl-a-ENSG00000035862	finngen_R11_CD2_INSITU_ENDOMETRIUM_EXALLC.gz	Endometrial cancer	TIMP2	Weighted median	5	-0.0264353	0.345165	0.938952	-0.702958	0.650087	0.973911	0.495119	1.91571
eqtl-a-ENSG00000035862	finngen_R11_CD2_INSITU_ENDOMETRIUM_EXALLC.gz	Endometrial cancer	TIMP2	Inverse variance weighted	5	-0.0336229	0.35016	0.923503	-0.719936	0.65269	0.966936	0.486783	1.9207
eqtl-a-ENSG00000035862	finngen_R11_CD2_INSITU_ENDOMETRIUM_EXALLC.gz	Endometrial cancer	TIMP2	Simple mode	5	-1.38636	1.20371	0.313584	-3.74563	0.97291	0.249984	0.0236208	2.64563
eqtl-a-ENSG00000035862	finngen_R11_CD2_INSITU_ENDOMETRIUM_EXALLC.gz	Endometrial cancer	TIMP2	Weighted mode	5	0.296072	0.379135	0.478486	-0.447034	1.03918	1.34457	0.639522	2.82689
eqtl-a-ENSG00000036448	finngen_R11_CD2_INSITU_ENDOMETRIUM_EXALLC.gz	Endometrial cancer	MYOM2	MR Egger	10	-0.326425	0.280187	0.27757	-0.875592	0.222743	0.721499	0.416615	1.2495
eqtl-a-ENSG00000036448	finngen_R11_CD2_INSITU_ENDOMETRIUM_EXALLC.gz	Endometrial cancer	MYOM2	Weighted median	10	-0.46377	0.210552	0.0276202	-0.876451	-0.0510881	0.628908	0.416257	0.950195
eqtl-a-ENSG00000036448	finngen_R11_CD2_INSITU_ENDOMETRIUM_EXALLC.gz	Endometrial cancer	MYOM2	Inverse variance weighted	10	-0.32897	0.197087	0.0950855	-0.715261	0.0573207	0.719664	0.489064	1.059
eqtl-a-ENSG00000036448	finngen_R11_CD2_INSITU_ENDOMETRIUM_EXALLC.gz	Endometrial cancer	MYOM2	Simple mode	10	-0.335005	0.318605	0.320452	-0.95947	0.28946	0.715335	0.383096	1.33571
eqtl-a-ENSG00000036448	finngen_R11_CD2_INSITU_ENDOMETRIUM_EXALLC.gz	Endometrial cancer	MYOM2	Weighted mode	10	-0.373158	0.196317	0.0897732	-0.757939	0.011622	0.688556	0.468631	1.01169
eqtl-a-ENSG00000036565	finngen_R11_CD2_INSITU_ENDOMETRIUM_EXALLC.gz	Endometrial cancer	SLC18A1	Inverse variance weighted	2	0.624029	0.28391	0.0279502	0.0675662	1.18049	1.86643	1.0699	3.25598
eqtl-a-ENSG00000037474	finngen_R11_CD2_INSITU_ENDOMETRIUM_EXALLC.gz	Endometrial cancer	NSUN2	MR Egger	6	-0.187942	0.421374	0.678661	-1.01383	0.637951	0.828663	0.362825	1.8926
eqtl-a-ENSG00000037474	finngen_R11_CD2_INSITU_ENDOMETRIUM_EXALLC.gz	Endometrial cancer	NSUN2	Weighted median	6	-0.00133594	0.177912	0.994009	-0.350044	0.347372	0.998665	0.704657	1.41534
eqtl-a-ENSG00000037474	finngen_R11_CD2_INSITU_ENDOMETRIUM_EXALLC.gz	Endometrial cancer	NSUN2	Inverse variance weighted	6	0.144321	0.21601	0.504057	-0.27906	0.567702	1.15525	0.756495	1.76421
eqtl-a-ENSG00000037474	finngen_R11_CD2_INSITU_ENDOMETRIUM_EXALLC.gz	Endometrial cancer	NSUN2	Simple mode	6	1.1113	0.421543	0.0461826	0.285081	1.93753	3.03832	1.32987	6.94157
eqtl-a-ENSG00000037474	finngen_R11_CD2_INSITU_ENDOMETRIUM_EXALLC.gz	Endometrial cancer	NSUN2	Weighted mode	6	-0.0460616	0.173382	0.801103	-0.38589	0.293767	0.954983	0.679845	1.34147
eqtl-a-ENSG00000037757	finngen_R11_CD2_INSITU_ENDOMETRIUM_EXALLC.gz	Endometrial cancer	MRI1	Wald ratio	1	0.116517	0.43828	0.790354	-0.742511	0.975546	1.12358	0.475917	2.65261
eqtl-a-ENSG00000038002	finngen_R11_CD2_INSITU_ENDOMETRIUM_EXALLC.gz	Endometrial cancer	AGA	MR Egger	5	-0.123846	0.372325	0.761302	-0.853603	0.605911	0.883516	0.425878	1.83292
eqtl-a-ENSG00000038002	finngen_R11_CD2_INSITU_ENDOMETRIUM_EXALLC.gz	Endometrial cancer	AGA	Weighted median	5	-0.256777	0.208309	0.217697	-0.665063	0.151508	0.77354	0.514241	1.16359
eqtl-a-ENSG00000038002	finngen_R11_CD2_INSITU_ENDOMETRIUM_EXALLC.gz	Endometrial cancer	AGA	Inverse variance weighted	5	-0.0671816	0.178227	0.706215	-0.416507	0.282144	0.935025	0.659346	1.32597
eqtl-a-ENSG00000038002	finngen_R11_CD2_INSITU_ENDOMETRIUM_EXALLC.gz	Endometrial cancer	AGA	Simple mode	5	-0.0880864	0.309908	0.790338	-0.695506	0.519333	0.915682	0.498822	1.68091
eqtl-a-ENSG00000038002	finngen_R11_CD2_INSITU_ENDOMETRIUM_EXALLC.gz	Endometrial cancer	AGA	Weighted mode	5	-0.145869	0.217211	0.538659	-0.571604	0.279865	0.864271	0.564619	1.32295
eqtl-a-ENSG00000038427	finngen_R11_CD2_INSITU_ENDOMETRIUM_EXALLC.gz	Endometrial cancer	VCAN	MR Egger	7	-0.948559	2.07677	0.66701	-5.01903	3.12191	0.387299	0.00661096	22.6896
eqtl-a-ENSG00000038427	finngen_R11_CD2_INSITU_ENDOMETRIUM_EXALLC.gz	Endometrial cancer	VCAN	Weighted median	7	0.242089	0.68972	0.725592	-1.10976	1.59394	1.27391	0.329637	4.92311
eqtl-a-ENSG00000038427	finngen_R11_CD2_INSITU_ENDOMETRIUM_EXALLC.gz	Endometrial cancer	VCAN	Inverse variance weighted	7	0.398795	0.532247	0.453696	-0.644408	1.442	1.49003	0.524973	4.22914
eqtl-a-ENSG00000038427	finngen_R11_CD2_INSITU_ENDOMETRIUM_EXALLC.gz	Endometrial cancer	VCAN	Simple mode	7	-0.428956	1.06773	0.70179	-2.52171	1.6638	0.651188	0.0803222	5.27932
eqtl-a-ENSG00000038427	finngen_R11_CD2_INSITU_ENDOMETRIUM_EXALLC.gz	Endometrial cancer	VCAN	Weighted mode	7	-0.26214	1.08361	0.816904	-2.38602	1.86174	0.769403	0.091995	6.43493
eqtl-a-ENSG00000038945	finngen_R11_CD2_INSITU_ENDOMETRIUM_EXALLC.gz	Endometrial cancer	MSR1	MR Egger	4	0.751758	1.36675	0.637517	-1.92706	3.43058	2.12073	0.145575	30.8945
eqtl-a-ENSG00000038945	finngen_R11_CD2_INSITU_ENDOMETRIUM_EXALLC.gz	Endometrial cancer	MSR1	Weighted median	4	-0.323887	0.289711	0.263582	-0.891721	0.243947	0.723332	0.40995	1.27628
eqtl-a-ENSG00000038945	finngen_R11_CD2_INSITU_ENDOMETRIUM_EXALLC.gz	Endometrial cancer	MSR1	Inverse variance weighted	4	-0.39138	0.295667	0.185596	-0.970887	0.188127	0.676123	0.378747	1.20699
eqtl-a-ENSG00000038945	finngen_R11_CD2_INSITU_ENDOMETRIUM_EXALLC.gz	Endometrial cancer	MSR1	Simple mode	4	-0.41023	0.473892	0.450356	-1.33906	0.518598	0.663498	0.262092	1.67967
eqtl-a-ENSG00000038945	finngen_R11_CD2_INSITU_ENDOMETRIUM_EXALLC.gz	Endometrial cancer	MSR1	Weighted mode	4	-0.321733	0.322636	0.392161	-0.9541	0.310633	0.724891	0.385159	1.36429
eqtl-a-ENSG00000039068	finngen_R11_CD2_INSITU_ENDOMETRIUM_EXALLC.gz	Endometrial cancer	CDH1	MR Egger	3	-0.844775	1.01535	0.558217	-2.83487	1.14532	0.429654	0.0587261	3.14345
eqtl-a-ENSG00000039068	finngen_R11_CD2_INSITU_ENDOMETRIUM_EXALLC.gz	Endometrial cancer	CDH1	Weighted median	3	-0.470729	0.359972	0.190982	-1.17627	0.234817	0.624547	0.308426	1.26468
eqtl-a-ENSG00000039068	finngen_R11_CD2_INSITU_ENDOMETRIUM_EXALLC.gz	Endometrial cancer	CDH1	Inverse variance weighted	3	-0.509888	0.355435	0.151416	-1.20654	0.186764	0.600563	0.299231	1.20534
eqtl-a-ENSG00000039068	finngen_R11_CD2_INSITU_ENDOMETRIUM_EXALLC.gz	Endometrial cancer	CDH1	Simple mode	3	-0.0697955	0.688779	0.928531	-1.4198	1.28021	0.932585	0.241762	3.5974
eqtl-a-ENSG00000039068	finngen_R11_CD2_INSITU_ENDOMETRIUM_EXALLC.gz	Endometrial cancer	CDH1	Weighted mode	3	-0.462885	0.352926	0.320003	-1.15462	0.228849	0.629465	0.315178	1.25715
eqtl-a-ENSG00000039523	finngen_R11_CD2_INSITU_ENDOMETRIUM_EXALLC.gz	Endometrial cancer	RIPOR1	MR Egger	3	-0.785584	0.505215	0.363838	-1.77581	0.204638	0.455854	0.169347	1.22708
eqtl-a-ENSG00000039523	finngen_R11_CD2_INSITU_ENDOMETRIUM_EXALLC.gz	Endometrial cancer	RIPOR1	Weighted median	3	-0.475605	0.353806	0.178866	-1.16906	0.217854	0.621509	0.310658	1.24341
eqtl-a-ENSG00000039523	finngen_R11_CD2_INSITU_ENDOMETRIUM_EXALLC.gz	Endometrial cancer	RIPOR1	Inverse variance weighted	3	-0.413391	0.338201	0.221585	-1.07626	0.249482	0.661403	0.340866	1.28336
eqtl-a-ENSG00000039523	finngen_R11_CD2_INSITU_ENDOMETRIUM_EXALLC.gz	Endometrial cancer	RIPOR1	Simple mode	3	-0.410923	0.573147	0.547822	-1.53429	0.712444	0.663038	0.215609	2.03897
eqtl-a-ENSG00000039523	finngen_R11_CD2_INSITU_ENDOMETRIUM_EXALLC.gz	Endometrial cancer	RIPOR1	Weighted mode	3	-0.483949	0.361071	0.31211	-1.19165	0.223749	0.616344	0.30372	1.25076
eqtl-a-ENSG00000039560	finngen_R11_CD2_INSITU_ENDOMETRIUM_EXALLC.gz	Endometrial cancer	RAI14	MR Egger	3	-1.09521	1.78911	0.650298	-4.60186	2.41144	0.334469	0.0100332	11.15
eqtl-a-ENSG00000039560	finngen_R11_CD2_INSITU_ENDOMETRIUM_EXALLC.gz	Endometrial cancer	RAI14	Weighted median	3	-0.296172	0.509992	0.561416	-1.29576	0.703411	0.743659	0.273691	2.02063
eqtl-a-ENSG00000039560	finngen_R11_CD2_INSITU_ENDOMETRIUM_EXALLC.gz	Endometrial cancer	RAI14	Inverse variance weighted	3	-0.347947	0.688343	0.613219	-1.6971	1.00121	0.706137	0.183214	2.72156
eqtl-a-ENSG00000039560	finngen_R11_CD2_INSITU_ENDOMETRIUM_EXALLC.gz	Endometrial cancer	RAI14	Simple mode	3	0.674714	1.12672	0.610079	-1.53366	2.88309	1.96347	0.215745	17.8693
eqtl-a-ENSG00000039560	finngen_R11_CD2_INSITU_ENDOMETRIUM_EXALLC.gz	Endometrial cancer	RAI14	Weighted mode	3	-1.28462	0.637317	0.181387	-2.53376	-0.0354806	0.276755	0.0793599	0.965141
eqtl-a-ENSG00000039650	finngen_R11_CD2_INSITU_ENDOMETRIUM_EXALLC.gz	Endometrial cancer	PNKP	MR Egger	4	0.721928	0.5084	0.291451	-0.274536	1.71839	2.0584	0.759924	5.57556
eqtl-a-ENSG00000039650	finngen_R11_CD2_INSITU_ENDOMETRIUM_EXALLC.gz	Endometrial cancer	PNKP	Weighted median	4	0.447074	0.269244	0.096818	-0.080644	0.974792	1.56373	0.922522	2.65062
eqtl-a-ENSG00000039650	finngen_R11_CD2_INSITU_ENDOMETRIUM_EXALLC.gz	Endometrial cancer	PNKP	Inverse variance weighted	4	0.42294	0.249023	0.0894328	-0.0651451	0.911024	1.52644	0.936932	2.48687
eqtl-a-ENSG00000039650	finngen_R11_CD2_INSITU_ENDOMETRIUM_EXALLC.gz	Endometrial cancer	PNKP	Simple mode	4	0.423532	0.404905	0.372415	-0.370083	1.21715	1.52735	0.690677	3.37754
eqtl-a-ENSG00000039650	finngen_R11_CD2_INSITU_ENDOMETRIUM_EXALLC.gz	Endometrial cancer	PNKP	Weighted mode	4	0.423532	0.272872	0.218437	-0.111297	0.95836	1.52735	0.894673	2.60742
eqtl-a-ENSG00000040275	finngen_R11_CD2_INSITU_ENDOMETRIUM_EXALLC.gz	Endometrial cancer	SPDL1	Inverse variance weighted	2	0.195276	0.317756	0.538853	-0.427525	0.818077	1.21565	0.652121	2.26614
eqtl-a-ENSG00000040633	finngen_R11_CD2_INSITU_ENDOMETRIUM_EXALLC.gz	Endometrial cancer	PHF23	MR Egger	3	-0.49712	0.823537	0.654257	-2.11125	1.11701	0.60828	0.121086	3.05571
eqtl-a-ENSG00000040633	finngen_R11_CD2_INSITU_ENDOMETRIUM_EXALLC.gz	Endometrial cancer	PHF23	Weighted median	3	-0.16531	0.478622	0.729802	-1.10341	0.772789	0.84763	0.331738	2.1658
eqtl-a-ENSG00000040633	finngen_R11_CD2_INSITU_ENDOMETRIUM_EXALLC.gz	Endometrial cancer	PHF23	Inverse variance weighted	3	-0.172694	0.460571	0.707693	-1.07541	0.730026	0.841395	0.341157	2.07513
eqtl-a-ENSG00000040633	finngen_R11_CD2_INSITU_ENDOMETRIUM_EXALLC.gz	Endometrial cancer	PHF23	Simple mode	3	0.0659161	0.702817	0.933827	-1.3116	1.44344	1.06814	0.269387	4.23523
eqtl-a-ENSG00000040633	finngen_R11_CD2_INSITU_ENDOMETRIUM_EXALLC.gz	Endometrial cancer	PHF23	Weighted mode	3	-0.102867	0.561458	0.871522	-1.20332	0.997591	0.902247	0.300195	2.71174
eqtl-a-ENSG00000041353	finngen_R11_CD2_INSITU_ENDOMETRIUM_EXALLC.gz	Endometrial cancer	RAB27B	MR Egger	8	-0.207337	0.544245	0.716356	-1.27406	0.859384	0.812746	0.279694	2.36171
eqtl-a-ENSG00000041353	finngen_R11_CD2_INSITU_ENDOMETRIUM_EXALLC.gz	Endometrial cancer	RAB27B	Weighted median	8	-0.0871339	0.307427	0.776848	-0.689692	0.515424	0.916554	0.501731	1.67435
eqtl-a-ENSG00000041353	finngen_R11_CD2_INSITU_ENDOMETRIUM_EXALLC.gz	Endometrial cancer	RAB27B	Inverse variance weighted	8	0.0191771	0.268539	0.943069	-0.507159	0.545513	1.01936	0.602204	1.72549
eqtl-a-ENSG00000041353	finngen_R11_CD2_INSITU_ENDOMETRIUM_EXALLC.gz	Endometrial cancer	RAB27B	Simple mode	8	-0.0474999	0.556424	0.93436	-1.13809	1.04309	0.953611	0.32043	2.83798
eqtl-a-ENSG00000041353	finngen_R11_CD2_INSITU_ENDOMETRIUM_EXALLC.gz	Endometrial cancer	RAB27B	Weighted mode	8	-0.134356	0.325147	0.691814	-0.771644	0.502933	0.874279	0.462253	1.65356
eqtl-a-ENSG00000041515	finngen_R11_CD2_INSITU_ENDOMETRIUM_EXALLC.gz	Endometrial cancer	MYO16	Inverse variance weighted	2	0.233742	0.254183	0.357792	-0.264457	0.73194	1.26332	0.767623	2.07911
eqtl-a-ENSG00000041802	finngen_R11_CD2_INSITU_ENDOMETRIUM_EXALLC.gz	Endometrial cancer	LSG1	MR Egger	3	-0.305614	0.634093	0.714081	-1.54844	0.937207	0.736671	0.21258	2.55284
eqtl-a-ENSG00000041802	finngen_R11_CD2_INSITU_ENDOMETRIUM_EXALLC.gz	Endometrial cancer	LSG1	Weighted median	3	-0.363754	0.241461	0.131946	-0.837017	0.10951	0.695062	0.433	1.11573
eqtl-a-ENSG00000041802	finngen_R11_CD2_INSITU_ENDOMETRIUM_EXALLC.gz	Endometrial cancer	LSG1	Inverse variance weighted	3	-0.379701	0.243686	0.119196	-0.857325	0.0979237	0.684066	0.424295	1.10288
eqtl-a-ENSG00000041802	finngen_R11_CD2_INSITU_ENDOMETRIUM_EXALLC.gz	Endometrial cancer	LSG1	Simple mode	3	-0.374286	0.314451	0.356064	-0.990609	0.242038	0.68778	0.37135	1.27384
eqtl-a-ENSG00000041802	finngen_R11_CD2_INSITU_ENDOMETRIUM_EXALLC.gz	Endometrial cancer	LSG1	Weighted mode	3	-0.355898	0.267427	0.31469	-0.880054	0.168258	0.700544	0.41476	1.18324
eqtl-a-ENSG00000042317	finngen_R11_CD2_INSITU_ENDOMETRIUM_EXALLC.gz	Endometrial cancer	SPATA7	MR Egger	3	-0.918412	0.876123	0.485001	-2.63561	0.79879	0.399153	0.071675	2.22285
eqtl-a-ENSG00000042317	finngen_R11_CD2_INSITU_ENDOMETRIUM_EXALLC.gz	Endometrial cancer	SPATA7	Weighted median	3	-0.0227461	0.377716	0.95198	-0.76307	0.717577	0.977511	0.466233	2.04946
eqtl-a-ENSG00000042317	finngen_R11_CD2_INSITU_ENDOMETRIUM_EXALLC.gz	Endometrial cancer	SPATA7	Inverse variance weighted	3	-0.0209461	0.36022	0.953631	-0.726977	0.685085	0.979272	0.483368	1.98394
eqtl-a-ENSG00000042317	finngen_R11_CD2_INSITU_ENDOMETRIUM_EXALLC.gz	Endometrial cancer	SPATA7	Simple mode	3	0.725618	0.714872	0.416907	-0.675531	2.12677	2.06601	0.508886	8.3877
eqtl-a-ENSG00000042317	finngen_R11_CD2_INSITU_ENDOMETRIUM_EXALLC.gz	Endometrial cancer	SPATA7	Weighted mode	3	-0.275081	0.450907	0.603904	-1.15886	0.608696	0.75951	0.313844	1.83803
eqtl-a-ENSG00000042445	finngen_R11_CD2_INSITU_ENDOMETRIUM_EXALLC.gz	Endometrial cancer	RETSAT	MR Egger	3	0.703059	1.85273	0.769108	-2.9283	4.33441	2.01992	0.053488	76.2803
eqtl-a-ENSG00000042445	finngen_R11_CD2_INSITU_ENDOMETRIUM_EXALLC.gz	Endometrial cancer	RETSAT	Weighted median	3	0.151209	0.284465	0.595035	-0.406343	0.70876	1.16324	0.666082	2.03147
eqtl-a-ENSG00000042445	finngen_R11_CD2_INSITU_ENDOMETRIUM_EXALLC.gz	Endometrial cancer	RETSAT	Inverse variance weighted	3	0.160723	0.288048	0.576863	-0.403851	0.725297	1.17436	0.667743	2.06534
eqtl-a-ENSG00000042445	finngen_R11_CD2_INSITU_ENDOMETRIUM_EXALLC.gz	Endometrial cancer	RETSAT	Simple mode	3	0.0436026	0.511643	0.939849	-0.959217	1.04642	1.04457	0.383193	2.84745
eqtl-a-ENSG00000042445	finngen_R11_CD2_INSITU_ENDOMETRIUM_EXALLC.gz	Endometrial cancer	RETSAT	Weighted mode	3	0.162138	0.295958	0.638774	-0.41794	0.742217	1.17602	0.658402	2.10059
eqtl-a-ENSG00000042493	finngen_R11_CD2_INSITU_ENDOMETRIUM_EXALLC.gz	Endometrial cancer	CAPG	MR Egger	3	-0.541025	0.934488	0.665902	-2.37262	1.29057	0.582151	0.0932361	3.63486
eqtl-a-ENSG00000042493	finngen_R11_CD2_INSITU_ENDOMETRIUM_EXALLC.gz	Endometrial cancer	CAPG	Weighted median	3	-0.340134	0.280541	0.22535	-0.889994	0.209725	0.711675	0.410658	1.23334
eqtl-a-ENSG00000042493	finngen_R11_CD2_INSITU_ENDOMETRIUM_EXALLC.gz	Endometrial cancer	CAPG	Inverse variance weighted	3	-0.358742	0.270929	0.185464	-0.889762	0.172278	0.698555	0.410754	1.18801
eqtl-a-ENSG00000042493	finngen_R11_CD2_INSITU_ENDOMETRIUM_EXALLC.gz	Endometrial cancer	CAPG	Simple mode	3	-0.627384	0.422497	0.275858	-1.45548	0.20071	0.533987	0.233289	1.22227
eqtl-a-ENSG00000042493	finngen_R11_CD2_INSITU_ENDOMETRIUM_EXALLC.gz	Endometrial cancer	CAPG	Weighted mode	3	-0.245446	0.304158	0.504395	-0.841595	0.350703	0.782356	0.431023	1.42007
eqtl-a-ENSG00000042753	finngen_R11_CD2_INSITU_ENDOMETRIUM_EXALLC.gz	Endometrial cancer	AP2S1	Inverse variance weighted	2	-0.610597	1.19848	0.610419	-2.95962	1.73843	0.543027	0.0518387	5.68838
eqtl-a-ENSG00000042832	finngen_R11_CD2_INSITU_ENDOMETRIUM_EXALLC.gz	Endometrial cancer	TG	MR Egger	3	-0.783625	0.664961	0.447966	-2.08695	0.519699	0.456747	0.124065	1.68152
eqtl-a-ENSG00000042832	finngen_R11_CD2_INSITU_ENDOMETRIUM_EXALLC.gz	Endometrial cancer	TG	Weighted median	3	-0.578926	0.328954	0.0784253	-1.22368	0.0658248	0.5605	0.294147	1.06804
eqtl-a-ENSG00000042832	finngen_R11_CD2_INSITU_ENDOMETRIUM_EXALLC.gz	Endometrial cancer	TG	Inverse variance weighted	3	-0.593247	0.322827	0.0661122	-1.22599	0.039494	0.55253	0.293468	1.04028
eqtl-a-ENSG00000042832	finngen_R11_CD2_INSITU_ENDOMETRIUM_EXALLC.gz	Endometrial cancer	TG	Simple mode	3	-0.450909	0.505489	0.466505	-1.44167	0.53985	0.637049	0.236533	1.71575
eqtl-a-ENSG00000042832	finngen_R11_CD2_INSITU_ENDOMETRIUM_EXALLC.gz	Endometrial cancer	TG	Weighted mode	3	-0.578299	0.326859	0.218874	-1.21894	0.0623445	0.560851	0.295542	1.06433
eqtl-a-ENSG00000042980	finngen_R11_CD2_INSITU_ENDOMETRIUM_EXALLC.gz	Endometrial cancer	ADAM28	MR Egger	4	1.0211	0.753098	0.307941	-0.454973	2.49717	2.77624	0.634465	12.1481
eqtl-a-ENSG00000042980	finngen_R11_CD2_INSITU_ENDOMETRIUM_EXALLC.gz	Endometrial cancer	ADAM28	Weighted median	4	0.75545	0.39593	0.0563864	-0.0205736	1.53147	2.12857	0.979637	4.62498
eqtl-a-ENSG00000042980	finngen_R11_CD2_INSITU_ENDOMETRIUM_EXALLC.gz	Endometrial cancer	ADAM28	Inverse variance weighted	4	0.659949	0.398674	0.0978516	-0.121452	1.44135	1.93469	0.885633	4.2264
eqtl-a-ENSG00000042980	finngen_R11_CD2_INSITU_ENDOMETRIUM_EXALLC.gz	Endometrial cancer	ADAM28	Simple mode	4	0.460469	0.806667	0.608073	-1.1206	2.04154	1.58482	0.326084	7.70243
eqtl-a-ENSG00000042980	finngen_R11_CD2_INSITU_ENDOMETRIUM_EXALLC.gz	Endometrial cancer	ADAM28	Weighted mode	4	0.784144	0.41846	0.157646	-0.036037	1.60432	2.19053	0.964605	4.9745
eqtl-a-ENSG00000043462	finngen_R11_CD2_INSITU_ENDOMETRIUM_EXALLC.gz	Endometrial cancer	LCP2	Inverse variance weighted	2	1.05341	0.802063	0.189057	-0.518634	2.62545	2.86741	0.595333	13.8108
eqtl-a-ENSG00000043514	finngen_R11_CD2_INSITU_ENDOMETRIUM_EXALLC.gz	Endometrial cancer	TRIT1	MR Egger	3	-0.932626	1.42692	0.631462	-3.72938	1.86413	0.393519	0.0240076	6.45034
eqtl-a-ENSG00000043514	finngen_R11_CD2_INSITU_ENDOMETRIUM_EXALLC.gz	Endometrial cancer	TRIT1	Weighted median	3	-0.497755	0.296765	0.0934896	-1.07941	0.0839043	0.607894	0.339794	1.08752
eqtl-a-ENSG00000043514	finngen_R11_CD2_INSITU_ENDOMETRIUM_EXALLC.gz	Endometrial cancer	TRIT1	Inverse variance weighted	3	-0.395753	0.274112	0.148806	-0.933012	0.141507	0.673173	0.393367	1.15201
eqtl-a-ENSG00000043514	finngen_R11_CD2_INSITU_ENDOMETRIUM_EXALLC.gz	Endometrial cancer	TRIT1	Simple mode	3	-0.472123	0.43303	0.389438	-1.32086	0.376616	0.623677	0.266905	1.45734
eqtl-a-ENSG00000043514	finngen_R11_CD2_INSITU_ENDOMETRIUM_EXALLC.gz	Endometrial cancer	TRIT1	Weighted mode	3	-0.534995	0.327975	0.244426	-1.17783	0.107836	0.585672	0.307947	1.11387
eqtl-a-ENSG00000044115	finngen_R11_CD2_INSITU_ENDOMETRIUM_EXALLC.gz	Endometrial cancer	CTNNA1	MR Egger	7	0.096015	0.556959	0.869891	-0.995625	1.18766	1.10078	0.369492	3.27938
eqtl-a-ENSG00000044115	finngen_R11_CD2_INSITU_ENDOMETRIUM_EXALLC.gz	Endometrial cancer	CTNNA1	Weighted median	7	-0.135274	0.235834	0.566238	-0.597509	0.32696	0.873476	0.55018	1.38675
eqtl-a-ENSG00000044115	finngen_R11_CD2_INSITU_ENDOMETRIUM_EXALLC.gz	Endometrial cancer	CTNNA1	Inverse variance weighted	7	-0.08003	0.198037	0.686127	-0.468182	0.308122	0.923089	0.626139	1.36087
eqtl-a-ENSG00000044115	finngen_R11_CD2_INSITU_ENDOMETRIUM_EXALLC.gz	Endometrial cancer	CTNNA1	Simple mode	7	-0.325018	0.335705	0.370352	-0.983001	0.332964	0.722514	0.374187	1.3951
eqtl-a-ENSG00000044115	finngen_R11_CD2_INSITU_ENDOMETRIUM_EXALLC.gz	Endometrial cancer	CTNNA1	Weighted mode	7	-0.157927	0.243115	0.540008	-0.634433	0.318579	0.853912	0.530236	1.37517
eqtl-a-ENSG00000044574	finngen_R11_CD2_INSITU_ENDOMETRIUM_EXALLC.gz	Endometrial cancer	HSPA5	MR Egger	4	-0.747102	0.873867	0.482655	-2.45988	0.965677	0.473737	0.0854451	2.62657
eqtl-a-ENSG00000044574	finngen_R11_CD2_INSITU_ENDOMETRIUM_EXALLC.gz	Endometrial cancer	HSPA5	Weighted median	4	-0.687377	0.535796	0.199524	-1.73754	0.362784	0.502893	0.175953	1.43732
eqtl-a-ENSG00000044574	finngen_R11_CD2_INSITU_ENDOMETRIUM_EXALLC.gz	Endometrial cancer	HSPA5	Inverse variance weighted	4	-0.665544	0.506677	0.188999	-1.65863	0.327544	0.513994	0.190399	1.38756
eqtl-a-ENSG00000044574	finngen_R11_CD2_INSITU_ENDOMETRIUM_EXALLC.gz	Endometrial cancer	HSPA5	Simple mode	4	0.198125	1.02508	0.859086	-1.81102	2.20728	1.21912	0.163487	9.09091
eqtl-a-ENSG00000044574	finngen_R11_CD2_INSITU_ENDOMETRIUM_EXALLC.gz	Endometrial cancer	HSPA5	Weighted mode	4	-1.42414	0.590659	0.094923	-2.58183	-0.266449	0.240715	0.0756352	0.766095
eqtl-a-ENSG00000047056	finngen_R11_CD2_INSITU_ENDOMETRIUM_EXALLC.gz	Endometrial cancer	WDR37	MR Egger	4	0.884142	0.977697	0.461278	-1.03214	2.80043	2.42091	0.356242	16.4517
eqtl-a-ENSG00000047056	finngen_R11_CD2_INSITU_ENDOMETRIUM_EXALLC.gz	Endometrial cancer	WDR37	Weighted median	4	0.173814	0.596336	0.770691	-0.995005	1.34263	1.18983	0.369722	3.82912
eqtl-a-ENSG00000047056	finngen_R11_CD2_INSITU_ENDOMETRIUM_EXALLC.gz	Endometrial cancer	WDR37	Inverse variance weighted	4	-0.1734	0.545484	0.750574	-1.24255	0.895749	0.840801	0.288648	2.44917
eqtl-a-ENSG00000047056	finngen_R11_CD2_INSITU_ENDOMETRIUM_EXALLC.gz	Endometrial cancer	WDR37	Simple mode	4	0.0277989	0.923563	0.977878	-1.78238	1.83798	1.02819	0.168237	6.28385
eqtl-a-ENSG00000047056	finngen_R11_CD2_INSITU_ENDOMETRIUM_EXALLC.gz	Endometrial cancer	WDR37	Weighted mode	4	0.186618	0.641619	0.790112	-1.07096	1.44419	1.20517	0.342681	4.23842
eqtl-a-ENSG00000047188	finngen_R11_CD2_INSITU_ENDOMETRIUM_EXALLC.gz	Endometrial cancer	YTHDC2	MR Egger	3	-0.426178	1.12678	0.7698	-2.63467	1.78231	0.653	0.0717429	5.94357
eqtl-a-ENSG00000047188	finngen_R11_CD2_INSITU_ENDOMETRIUM_EXALLC.gz	Endometrial cancer	YTHDC2	Weighted median	3	-0.233866	0.339352	0.490727	-0.898996	0.431265	0.791468	0.406978	1.5392
eqtl-a-ENSG00000047188	finngen_R11_CD2_INSITU_ENDOMETRIUM_EXALLC.gz	Endometrial cancer	YTHDC2	Inverse variance weighted	3	-0.129252	0.382527	0.735445	-0.879006	0.620501	0.878752	0.415196	1.85986
eqtl-a-ENSG00000047188	finngen_R11_CD2_INSITU_ENDOMETRIUM_EXALLC.gz	Endometrial cancer	YTHDC2	Simple mode	3	-0.146934	0.62676	0.836462	-1.37538	1.08152	0.863351	0.252743	2.94915
eqtl-a-ENSG00000047188	finngen_R11_CD2_INSITU_ENDOMETRIUM_EXALLC.gz	Endometrial cancer	YTHDC2	Weighted mode	3	-0.252457	0.323165	0.516474	-0.885861	0.380946	0.77689	0.412359	1.46367
eqtl-a-ENSG00000047365	finngen_R11_CD2_INSITU_ENDOMETRIUM_EXALLC.gz	Endometrial cancer	ARAP2	MR Egger	4	-1.21005	0.603842	0.182971	-2.39358	-0.0265228	0.298181	0.0913019	0.973826
eqtl-a-ENSG00000047365	finngen_R11_CD2_INSITU_ENDOMETRIUM_EXALLC.gz	Endometrial cancer	ARAP2	Weighted median	4	-0.938922	0.467888	0.0447794	-1.85598	-0.0218601	0.391049	0.156299	0.978377
eqtl-a-ENSG00000047365	finngen_R11_CD2_INSITU_ENDOMETRIUM_EXALLC.gz	Endometrial cancer	ARAP2	Inverse variance weighted	4	-0.808285	0.460962	0.0795207	-1.71177	0.0952007	0.445622	0.180546	1.09988
eqtl-a-ENSG00000047365	finngen_R11_CD2_INSITU_ENDOMETRIUM_EXALLC.gz	Endometrial cancer	ARAP2	Simple mode	4	-1.18186	0.813644	0.242289	-2.7766	0.412888	0.306709	0.0622499	1.51118
eqtl-a-ENSG00000047365	finngen_R11_CD2_INSITU_ENDOMETRIUM_EXALLC.gz	Endometrial cancer	ARAP2	Weighted mode	4	-0.942051	0.482478	0.145913	-1.88771	0.00360552	0.389827	0.151418	1.00361
eqtl-a-ENSG00000047410	finngen_R11_CD2_INSITU_ENDOMETRIUM_EXALLC.gz	Endometrial cancer	TPR	MR Egger	3	-22.5329	15.3574	0.38085	-52.6333	7.56757	1.6372e-10	1.38563e-23	1934.43
eqtl-a-ENSG00000047410	finngen_R11_CD2_INSITU_ENDOMETRIUM_EXALLC.gz	Endometrial cancer	TPR	Weighted median	3	1.01975	1.06456	0.338109	-1.06678	3.10628	2.7725	0.344114	22.3378
eqtl-a-ENSG00000047410	finngen_R11_CD2_INSITU_ENDOMETRIUM_EXALLC.gz	Endometrial cancer	TPR	Inverse variance weighted	3	0.756107	1.1258	0.501828	-1.45047	2.96268	2.12997	0.234461	19.3498
eqtl-a-ENSG00000047410	finngen_R11_CD2_INSITU_ENDOMETRIUM_EXALLC.gz	Endometrial cancer	TPR	Simple mode	3	2.07724	1.46924	0.292991	-0.802465	4.95695	7.98242	0.448223	142.159
eqtl-a-ENSG00000047410	finngen_R11_CD2_INSITU_ENDOMETRIUM_EXALLC.gz	Endometrial cancer	TPR	Weighted mode	3	1.8804	1.51956	0.341486	-1.09793	4.85873	6.55614	0.333561	128.861
eqtl-a-ENSG00000047579	finngen_R11_CD2_INSITU_ENDOMETRIUM_EXALLC.gz	Endometrial cancer	DTNBP1	MR Egger	3	0.190208	0.86566	0.862307	-1.50649	1.8869	1.2095	0.221688	6.59889
eqtl-a-ENSG00000047579	finngen_R11_CD2_INSITU_ENDOMETRIUM_EXALLC.gz	Endometrial cancer	DTNBP1	Weighted median	3	-0.24551	0.326949	0.452705	-0.88633	0.39531	0.782305	0.412166	1.48484
eqtl-a-ENSG00000047579	finngen_R11_CD2_INSITU_ENDOMETRIUM_EXALLC.gz	Endometrial cancer	DTNBP1	Inverse variance weighted	3	-0.243628	0.31945	0.445673	-0.86975	0.382494	0.783779	0.419056	1.46594
eqtl-a-ENSG00000047579	finngen_R11_CD2_INSITU_ENDOMETRIUM_EXALLC.gz	Endometrial cancer	DTNBP1	Simple mode	3	-0.0846253	0.426196	0.860961	-0.919969	0.750718	0.918856	0.398531	2.11852
eqtl-a-ENSG00000047579	finngen_R11_CD2_INSITU_ENDOMETRIUM_EXALLC.gz	Endometrial cancer	DTNBP1	Weighted mode	3	-0.206623	0.348856	0.613701	-0.89038	0.477135	0.813326	0.4105	1.61145
eqtl-a-ENSG00000047597	finngen_R11_CD2_INSITU_ENDOMETRIUM_EXALLC.gz	Endometrial cancer	XK	MR Egger	4	-1.04311	5.50724	0.867254	-11.8373	9.75108	0.352356	7.2297e-06	17172.8
eqtl-a-ENSG00000047597	finngen_R11_CD2_INSITU_ENDOMETRIUM_EXALLC.gz	Endometrial cancer	XK	Weighted median	4	-0.00553969	0.990517	0.995538	-1.94695	1.93587	0.994476	0.142708	6.93009
eqtl-a-ENSG00000047597	finngen_R11_CD2_INSITU_ENDOMETRIUM_EXALLC.gz	Endometrial cancer	XK	Inverse variance weighted	4	0.0564966	0.787404	0.942801	-1.48681	1.59981	1.05812	0.226092	4.95208
eqtl-a-ENSG00000047597	finngen_R11_CD2_INSITU_ENDOMETRIUM_EXALLC.gz	Endometrial cancer	XK	Simple mode	4	0.108851	1.39508	0.942721	-2.62551	2.84322	1.115	0.0724027	17.1709
eqtl-a-ENSG00000047597	finngen_R11_CD2_INSITU_ENDOMETRIUM_EXALLC.gz	Endometrial cancer	XK	Weighted mode	4	-0.110766	1.2125	0.93297	-2.48726	2.26573	0.895148	0.0831374	9.63814
eqtl-a-ENSG00000047617	finngen_R11_CD2_INSITU_ENDOMETRIUM_EXALLC.gz	Endometrial cancer	ANO2	MR Egger	3	13.1107	7.88402	0.34467	-2.34198	28.5634	494201	0.0961374	2.54048e+12
eqtl-a-ENSG00000047617	finngen_R11_CD2_INSITU_ENDOMETRIUM_EXALLC.gz	Endometrial cancer	ANO2	Weighted median	3	0.371997	1.2246	0.761304	-2.02823	2.77222	1.45063	0.131569	15.9941
eqtl-a-ENSG00000047617	finngen_R11_CD2_INSITU_ENDOMETRIUM_EXALLC.gz	Endometrial cancer	ANO2	Inverse variance weighted	3	0.387991	1.08753	0.721268	-1.74356	2.51954	1.47402	0.174897	12.4229
eqtl-a-ENSG00000047617	finngen_R11_CD2_INSITU_ENDOMETRIUM_EXALLC.gz	Endometrial cancer	ANO2	Simple mode	3	1.18465	1.54314	0.522921	-1.8399	4.20919	3.26954	0.158834	67.3022
eqtl-a-ENSG00000047617	finngen_R11_CD2_INSITU_ENDOMETRIUM_EXALLC.gz	Endometrial cancer	ANO2	Weighted mode	3	0.382638	1.54206	0.827182	-2.63979	3.40507	1.46615	0.0713761	30.1163
eqtl-a-ENSG00000047644	finngen_R11_CD2_INSITU_ENDOMETRIUM_EXALLC.gz	Endometrial cancer	WWC3	MR Egger	5	1.03588	1.88906	0.621616	-2.66667	4.73844	2.81759	0.0694829	114.255
eqtl-a-ENSG00000047644	finngen_R11_CD2_INSITU_ENDOMETRIUM_EXALLC.gz	Endometrial cancer	WWC3	Weighted median	5	0.445735	0.736664	0.545131	-0.998126	1.8896	1.56164	0.36857	6.6167
eqtl-a-ENSG00000047644	finngen_R11_CD2_INSITU_ENDOMETRIUM_EXALLC.gz	Endometrial cancer	WWC3	Inverse variance weighted	5	0.600644	0.65208	0.356987	-0.677432	1.87872	1.82329	0.507919	6.54513
eqtl-a-ENSG00000047644	finngen_R11_CD2_INSITU_ENDOMETRIUM_EXALLC.gz	Endometrial cancer	WWC3	Simple mode	5	0.430546	1.0408	0.700334	-1.60942	2.47051	1.5381	0.200003	11.8285
eqtl-a-ENSG00000047644	finngen_R11_CD2_INSITU_ENDOMETRIUM_EXALLC.gz	Endometrial cancer	WWC3	Weighted mode	5	0.342431	0.867161	0.713078	-1.3572	2.04207	1.40837	0.257379	7.70652
eqtl-a-ENSG00000048162	finngen_R11_CD2_INSITU_ENDOMETRIUM_EXALLC.gz	Endometrial cancer	NOP16	Inverse variance weighted	2	0.553762	0.644562	0.390269	-0.709579	1.8171	1.73979	0.491851	6.154
eqtl-a-ENSG00000048392	finngen_R11_CD2_INSITU_ENDOMETRIUM_EXALLC.gz	Endometrial cancer	RRM2B	Inverse variance weighted	2	0.109853	0.473398	0.816498	-0.818007	1.03771	1.11611	0.44131	2.82275
eqtl-a-ENSG00000048462	finngen_R11_CD2_INSITU_ENDOMETRIUM_EXALLC.gz	Endometrial cancer	TNFRSF17	MR Egger	3	-2.22829	3.42678	0.632954	-8.94478	4.48821	0.107713	0.000130416	88.9621
eqtl-a-ENSG00000048462	finngen_R11_CD2_INSITU_ENDOMETRIUM_EXALLC.gz	Endometrial cancer	TNFRSF17	Weighted median	3	0.0261429	0.830625	0.974892	-1.60188	1.65417	1.02649	0.201517	5.22873
eqtl-a-ENSG00000048462	finngen_R11_CD2_INSITU_ENDOMETRIUM_EXALLC.gz	Endometrial cancer	TNFRSF17	Inverse variance weighted	3	0.19718	0.781158	0.800717	-1.33389	1.72825	1.21796	0.26345	5.63079
eqtl-a-ENSG00000048462	finngen_R11_CD2_INSITU_ENDOMETRIUM_EXALLC.gz	Endometrial cancer	TNFRSF17	Simple mode	3	-0.000965912	1.06765	0.99936	-2.09357	2.09164	0.999035	0.123247	8.09816
eqtl-a-ENSG00000048462	finngen_R11_CD2_INSITU_ENDOMETRIUM_EXALLC.gz	Endometrial cancer	TNFRSF17	Weighted mode	3	-0.0641274	1.03779	0.956348	-2.0982	1.96995	0.937886	0.122677	7.17031
eqtl-a-ENSG00000048471	finngen_R11_CD2_INSITU_ENDOMETRIUM_EXALLC.gz	Endometrial cancer	SNX29	MR Egger	6	0.27479	0.474428	0.593505	-0.655089	1.20467	1.31625	0.519396	3.33565
eqtl-a-ENSG00000048471	finngen_R11_CD2_INSITU_ENDOMETRIUM_EXALLC.gz	Endometrial cancer	SNX29	Weighted median	6	-0.146541	0.281365	0.602491	-0.698016	0.404934	0.86369	0.497571	1.4992
eqtl-a-ENSG00000048471	finngen_R11_CD2_INSITU_ENDOMETRIUM_EXALLC.gz	Endometrial cancer	SNX29	Inverse variance weighted	6	-0.185183	0.248735	0.456575	-0.672702	0.302337	0.830953	0.510328	1.35302
eqtl-a-ENSG00000048471	finngen_R11_CD2_INSITU_ENDOMETRIUM_EXALLC.gz	Endometrial cancer	SNX29	Simple mode	6	-0.122104	0.496768	0.81561	-1.09577	0.851561	0.885056	0.334282	2.3433
eqtl-a-ENSG00000048471	finngen_R11_CD2_INSITU_ENDOMETRIUM_EXALLC.gz	Endometrial cancer	SNX29	Weighted mode	6	-0.0358165	0.308617	0.912126	-0.640705	0.569072	0.964817	0.526921	1.76663
eqtl-a-ENSG00000049089	finngen_R11_CD2_INSITU_ENDOMETRIUM_EXALLC.gz	Endometrial cancer	COL9A2	MR Egger	3	0.0256419	0.675925	0.975861	-1.29917	1.35045	1.02597	0.272758	3.85918
eqtl-a-ENSG00000049089	finngen_R11_CD2_INSITU_ENDOMETRIUM_EXALLC.gz	Endometrial cancer	COL9A2	Weighted median	3	-0.295648	0.366174	0.419438	-1.01335	0.422054	0.74405	0.363001	1.52509
eqtl-a-ENSG00000049089	finngen_R11_CD2_INSITU_ENDOMETRIUM_EXALLC.gz	Endometrial cancer	COL9A2	Inverse variance weighted	3	-0.314199	0.362413	0.385962	-1.02453	0.396131	0.730373	0.358965	1.48606
eqtl-a-ENSG00000049089	finngen_R11_CD2_INSITU_ENDOMETRIUM_EXALLC.gz	Endometrial cancer	COL9A2	Simple mode	3	-1.05291	0.742408	0.29189	-2.50803	0.402212	0.348921	0.0814286	1.49513
eqtl-a-ENSG00000049089	finngen_R11_CD2_INSITU_ENDOMETRIUM_EXALLC.gz	Endometrial cancer	COL9A2	Weighted mode	3	-0.246431	0.377087	0.580519	-0.985522	0.492659	0.781585	0.373245	1.63666
eqtl-a-ENSG00000049239	finngen_R11_CD2_INSITU_ENDOMETRIUM_EXALLC.gz	Endometrial cancer	H6PD	MR Egger	3	-0.128867	0.586425	0.862292	-1.27826	1.02053	0.879091	0.278522	2.77465
eqtl-a-ENSG00000049239	finngen_R11_CD2_INSITU_ENDOMETRIUM_EXALLC.gz	Endometrial cancer	H6PD	Weighted median	3	-0.152914	0.257291	0.552296	-0.657204	0.351376	0.858204	0.518298	1.42102
eqtl-a-ENSG00000049239	finngen_R11_CD2_INSITU_ENDOMETRIUM_EXALLC.gz	Endometrial cancer	H6PD	Inverse variance weighted	3	-0.150706	0.268745	0.574949	-0.677447	0.376034	0.8601	0.507912	1.4565
eqtl-a-ENSG00000049239	finngen_R11_CD2_INSITU_ENDOMETRIUM_EXALLC.gz	Endometrial cancer	H6PD	Simple mode	3	-0.199892	0.470315	0.712184	-1.12171	0.721926	0.818819	0.325722	2.05839
eqtl-a-ENSG00000049239	finngen_R11_CD2_INSITU_ENDOMETRIUM_EXALLC.gz	Endometrial cancer	H6PD	Weighted mode	3	-0.160904	0.286587	0.631011	-0.722614	0.400806	0.851374	0.485482	1.49303
eqtl-a-ENSG00000049245	finngen_R11_CD2_INSITU_ENDOMETRIUM_EXALLC.gz	Endometrial cancer	VAMP3	MR Egger	3	-0.746322	0.485076	0.366912	-1.69707	0.204426	0.474107	0.18322	1.22682
eqtl-a-ENSG00000049245	finngen_R11_CD2_INSITU_ENDOMETRIUM_EXALLC.gz	Endometrial cancer	VAMP3	Weighted median	3	-0.214609	0.291643	0.461815	-0.78623	0.357012	0.806857	0.455559	1.42905
eqtl-a-ENSG00000049245	finngen_R11_CD2_INSITU_ENDOMETRIUM_EXALLC.gz	Endometrial cancer	VAMP3	Inverse variance weighted	3	-0.14276	0.353441	0.686275	-0.835504	0.549984	0.866962	0.433656	1.73322
eqtl-a-ENSG00000049245	finngen_R11_CD2_INSITU_ENDOMETRIUM_EXALLC.gz	Endometrial cancer	VAMP3	Simple mode	3	-0.137198	0.540411	0.823307	-1.1964	0.922008	0.871798	0.30228	2.51433
eqtl-a-ENSG00000049245	finngen_R11_CD2_INSITU_ENDOMETRIUM_EXALLC.gz	Endometrial cancer	VAMP3	Weighted mode	3	-0.226169	0.299918	0.529482	-0.814007	0.36167	0.797583	0.443079	1.43572
eqtl-a-ENSG00000049246	finngen_R11_CD2_INSITU_ENDOMETRIUM_EXALLC.gz	Endometrial cancer	PER3	MR Egger	5	-0.156845	0.480666	0.765629	-1.09895	0.785259	0.854836	0.333221	2.19298
eqtl-a-ENSG00000049246	finngen_R11_CD2_INSITU_ENDOMETRIUM_EXALLC.gz	Endometrial cancer	PER3	Weighted median	5	-0.0959267	0.326379	0.768825	-0.735629	0.543775	0.908531	0.479204	1.7225
eqtl-a-ENSG00000049246	finngen_R11_CD2_INSITU_ENDOMETRIUM_EXALLC.gz	Endometrial cancer	PER3	Inverse variance weighted	5	-0.184223	0.291667	0.527633	-0.75589	0.387443	0.83175	0.469592	1.47321
eqtl-a-ENSG00000049246	finngen_R11_CD2_INSITU_ENDOMETRIUM_EXALLC.gz	Endometrial cancer	PER3	Simple mode	5	0.0245101	0.422868	0.956559	-0.804311	0.853331	1.02481	0.447396	2.34745
eqtl-a-ENSG00000049246	finngen_R11_CD2_INSITU_ENDOMETRIUM_EXALLC.gz	Endometrial cancer	PER3	Weighted mode	5	-0.0496964	0.410665	0.909515	-0.8546	0.755208	0.951518	0.425453	2.12805
eqtl-a-ENSG00000049247	finngen_R11_CD2_INSITU_ENDOMETRIUM_EXALLC.gz	Endometrial cancer	UTS2	MR Egger	3	-0.525005	0.524542	0.499719	-1.55311	0.503097	0.591552	0.21159	1.65384
eqtl-a-ENSG00000049247	finngen_R11_CD2_INSITU_ENDOMETRIUM_EXALLC.gz	Endometrial cancer	UTS2	Weighted median	3	-0.224921	0.386165	0.560266	-0.981804	0.531963	0.79858	0.374634	1.70227
eqtl-a-ENSG00000049247	finngen_R11_CD2_INSITU_ENDOMETRIUM_EXALLC.gz	Endometrial cancer	UTS2	Inverse variance weighted	3	-0.196727	0.352251	0.576513	-0.887138	0.493685	0.821415	0.411833	1.63834
eqtl-a-ENSG00000049247	finngen_R11_CD2_INSITU_ENDOMETRIUM_EXALLC.gz	Endometrial cancer	UTS2	Simple mode	3	-0.0246326	0.475485	0.963393	-0.956583	0.907318	0.975668	0.384203	2.47767
eqtl-a-ENSG00000049247	finngen_R11_CD2_INSITU_ENDOMETRIUM_EXALLC.gz	Endometrial cancer	UTS2	Weighted mode	3	-0.272894	0.379956	0.547187	-1.01761	0.471819	0.761173	0.361459	1.60291
eqtl-a-ENSG00000049249	finngen_R11_CD2_INSITU_ENDOMETRIUM_EXALLC.gz	Endometrial cancer	TNFRSF9	MR Egger	6	-0.0894609	0.585106	0.885882	-1.23627	1.05735	0.914424	0.290466	2.87872
eqtl-a-ENSG00000049249	finngen_R11_CD2_INSITU_ENDOMETRIUM_EXALLC.gz	Endometrial cancer	TNFRSF9	Weighted median	6	-0.0948595	0.43534	0.827509	-0.948126	0.758407	0.909501	0.387467	2.13487
eqtl-a-ENSG00000049249	finngen_R11_CD2_INSITU_ENDOMETRIUM_EXALLC.gz	Endometrial cancer	TNFRSF9	Inverse variance weighted	6	0.135091	0.353083	0.702013	-0.556952	0.827135	1.14464	0.572953	2.28676
eqtl-a-ENSG00000049249	finngen_R11_CD2_INSITU_ENDOMETRIUM_EXALLC.gz	Endometrial cancer	TNFRSF9	Simple mode	6	0.882641	0.682447	0.252417	-0.454955	2.22024	2.41727	0.634477	9.2095
eqtl-a-ENSG00000049249	finngen_R11_CD2_INSITU_ENDOMETRIUM_EXALLC.gz	Endometrial cancer	TNFRSF9	Weighted mode	6	-0.190269	0.508018	0.723368	-1.18598	0.805446	0.826737	0.305446	2.23769
eqtl-a-ENSG00000049323	finngen_R11_CD2_INSITU_ENDOMETRIUM_EXALLC.gz	Endometrial cancer	LTBP1	MR Egger	3	-0.366349	0.915431	0.757656	-2.16059	1.4279	0.693261	0.115257	4.16992
eqtl-a-ENSG00000049323	finngen_R11_CD2_INSITU_ENDOMETRIUM_EXALLC.gz	Endometrial cancer	LTBP1	Weighted median	3	-0.432683	0.411001	0.292453	-1.23824	0.372878	0.648766	0.289893	1.45191
eqtl-a-ENSG00000049323	finngen_R11_CD2_INSITU_ENDOMETRIUM_EXALLC.gz	Endometrial cancer	LTBP1	Inverse variance weighted	3	-0.447368	0.387717	0.248561	-1.20729	0.312557	0.639309	0.299006	1.36692
eqtl-a-ENSG00000049323	finngen_R11_CD2_INSITU_ENDOMETRIUM_EXALLC.gz	Endometrial cancer	LTBP1	Simple mode	3	-0.27916	0.563815	0.669559	-1.38424	0.825917	0.756419	0.250515	2.28397
eqtl-a-ENSG00000049323	finngen_R11_CD2_INSITU_ENDOMETRIUM_EXALLC.gz	Endometrial cancer	LTBP1	Weighted mode	3	-0.407996	0.482876	0.487112	-1.35443	0.538441	0.664982	0.258094	1.71333
eqtl-a-ENSG00000050165	finngen_R11_CD2_INSITU_ENDOMETRIUM_EXALLC.gz	Endometrial cancer	DKK3	MR Egger	6	0.0503255	0.329111	0.88587	-0.594733	0.695384	1.05161	0.55171	2.00448
eqtl-a-ENSG00000050165	finngen_R11_CD2_INSITU_ENDOMETRIUM_EXALLC.gz	Endometrial cancer	DKK3	Weighted median	6	-0.044538	0.235701	0.850125	-0.506512	0.417436	0.956439	0.602594	1.51806
eqtl-a-ENSG00000050165	finngen_R11_CD2_INSITU_ENDOMETRIUM_EXALLC.gz	Endometrial cancer	DKK3	Inverse variance weighted	6	-0.0551516	0.215829	0.798311	-0.478176	0.367873	0.946342	0.619913	1.44466
eqtl-a-ENSG00000050165	finngen_R11_CD2_INSITU_ENDOMETRIUM_EXALLC.gz	Endometrial cancer	DKK3	Simple mode	6	-0.0788856	0.420703	0.858633	-0.903464	0.745693	0.924146	0.405164	2.1079
eqtl-a-ENSG00000050165	finngen_R11_CD2_INSITU_ENDOMETRIUM_EXALLC.gz	Endometrial cancer	DKK3	Weighted mode	6	-0.0488569	0.231651	0.841286	-0.502892	0.405179	0.952317	0.604779	1.49957
eqtl-a-ENSG00000050344	finngen_R11_CD2_INSITU_ENDOMETRIUM_EXALLC.gz	Endometrial cancer	NFE2L3	MR Egger	3	-0.324881	0.47876	0.62044	-1.26325	0.613488	0.722613	0.282734	1.84686
eqtl-a-ENSG00000050344	finngen_R11_CD2_INSITU_ENDOMETRIUM_EXALLC.gz	Endometrial cancer	NFE2L3	Weighted median	3	-0.0458295	0.27596	0.868099	-0.586711	0.495052	0.955205	0.556154	1.64058
eqtl-a-ENSG00000050344	finngen_R11_CD2_INSITU_ENDOMETRIUM_EXALLC.gz	Endometrial cancer	NFE2L3	Inverse variance weighted	3	0.00358316	0.272368	0.989504	-0.530257	0.537424	1.00359	0.588454	1.71159
eqtl-a-ENSG00000050344	finngen_R11_CD2_INSITU_ENDOMETRIUM_EXALLC.gz	Endometrial cancer	NFE2L3	Simple mode	3	-0.273366	0.541074	0.663574	-1.33387	0.78714	0.760814	0.263455	2.1971
eqtl-a-ENSG00000050344	finngen_R11_CD2_INSITU_ENDOMETRIUM_EXALLC.gz	Endometrial cancer	NFE2L3	Weighted mode	3	-0.062223	0.273247	0.841027	-0.597786	0.47334	0.939673	0.550028	1.60535
eqtl-a-ENSG00000050405	finngen_R11_CD2_INSITU_ENDOMETRIUM_EXALLC.gz	Endometrial cancer	LIMA1	MR Egger	3	-0.331208	1.26161	0.836558	-2.80396	2.14154	0.718056	0.0605699	8.51255
eqtl-a-ENSG00000050405	finngen_R11_CD2_INSITU_ENDOMETRIUM_EXALLC.gz	Endometrial cancer	LIMA1	Weighted median	3	-0.0428767	0.333963	0.897842	-0.697444	0.611691	0.95803	0.497856	1.84355
eqtl-a-ENSG00000050405	finngen_R11_CD2_INSITU_ENDOMETRIUM_EXALLC.gz	Endometrial cancer	LIMA1	Inverse variance weighted	3	-0.00367131	0.325153	0.990991	-0.640971	0.633628	0.996335	0.526781	1.88444
eqtl-a-ENSG00000050405	finngen_R11_CD2_INSITU_ENDOMETRIUM_EXALLC.gz	Endometrial cancer	LIMA1	Simple mode	3	-0.0703268	0.548046	0.909633	-1.1445	1.00384	0.932089	0.318384	2.72875
eqtl-a-ENSG00000050405	finngen_R11_CD2_INSITU_ENDOMETRIUM_EXALLC.gz	Endometrial cancer	LIMA1	Weighted mode	3	-0.0474355	0.352349	0.905233	-0.738039	0.643168	0.953672	0.478051	1.9025
eqtl-a-ENSG00000050426	finngen_R11_CD2_INSITU_ENDOMETRIUM_EXALLC.gz	Endometrial cancer	LETMD1	MR Egger	3	-0.680051	0.718228	0.517377	-2.08778	0.727675	0.506591	0.123962	2.07026
eqtl-a-ENSG00000050426	finngen_R11_CD2_INSITU_ENDOMETRIUM_EXALLC.gz	Endometrial cancer	LETMD1	Weighted median	3	-0.260968	0.467549	0.576734	-1.17736	0.655429	0.770306	0.30809	1.92597
eqtl-a-ENSG00000050426	finngen_R11_CD2_INSITU_ENDOMETRIUM_EXALLC.gz	Endometrial cancer	LETMD1	Inverse variance weighted	3	-0.199622	0.443717	0.652792	-1.06931	0.670063	0.81904	0.343246	1.95436
eqtl-a-ENSG00000050426	finngen_R11_CD2_INSITU_ENDOMETRIUM_EXALLC.gz	Endometrial cancer	LETMD1	Simple mode	3	-0.216504	0.628467	0.763325	-1.4483	1.01529	0.805329	0.23497	2.76017
eqtl-a-ENSG00000050426	finngen_R11_CD2_INSITU_ENDOMETRIUM_EXALLC.gz	Endometrial cancer	LETMD1	Weighted mode	3	-0.302745	0.517142	0.617521	-1.31634	0.710852	0.738787	0.268114	2.03573
eqtl-a-ENSG00000050767	finngen_R11_CD2_INSITU_ENDOMETRIUM_EXALLC.gz	Endometrial cancer	COL23A1	MR Egger	4	-0.700482	0.964569	0.543198	-2.59104	1.19007	0.496346	0.0749422	3.28732
eqtl-a-ENSG00000050767	finngen_R11_CD2_INSITU_ENDOMETRIUM_EXALLC.gz	Endometrial cancer	COL23A1	Weighted median	4	-0.0527335	0.465272	0.909762	-0.964667	0.8592	0.948633	0.38111	2.36127
eqtl-a-ENSG00000050767	finngen_R11_CD2_INSITU_ENDOMETRIUM_EXALLC.gz	Endometrial cancer	COL23A1	Inverse variance weighted	4	0.11212	0.450679	0.803531	-0.771212	0.995452	1.11865	0.462452	2.70595
eqtl-a-ENSG00000050767	finngen_R11_CD2_INSITU_ENDOMETRIUM_EXALLC.gz	Endometrial cancer	COL23A1	Simple mode	4	-0.0204708	0.721344	0.979142	-1.4343	1.39336	0.979737	0.238281	4.02837
eqtl-a-ENSG00000050767	finngen_R11_CD2_INSITU_ENDOMETRIUM_EXALLC.gz	Endometrial cancer	COL23A1	Weighted mode	4	-0.0632079	0.529183	0.912473	-1.10041	0.973992	0.938748	0.332736	2.64849
eqtl-a-ENSG00000051009	finngen_R11_CD2_INSITU_ENDOMETRIUM_EXALLC.gz	Endometrial cancer	FHIP1B	MR Egger	3	-0.646784	0.728633	0.53784	-2.07491	0.781338	0.523728	0.125568	2.18439
eqtl-a-ENSG00000051009	finngen_R11_CD2_INSITU_ENDOMETRIUM_EXALLC.gz	Endometrial cancer	FHIP1B	Weighted median	3	-0.808269	0.34655	0.0196831	-1.48751	-0.129032	0.445629	0.225935	0.878946
eqtl-a-ENSG00000051009	finngen_R11_CD2_INSITU_ENDOMETRIUM_EXALLC.gz	Endometrial cancer	FHIP1B	Inverse variance weighted	3	-0.799746	0.373533	0.0322715	-1.53187	-0.0676214	0.449443	0.216131	0.934614
eqtl-a-ENSG00000051009	finngen_R11_CD2_INSITU_ENDOMETRIUM_EXALLC.gz	Endometrial cancer	FHIP1B	Simple mode	3	-1.23468	0.6309	0.189482	-2.47124	0.00188814	0.290929	0.0844801	1.00189
eqtl-a-ENSG00000051009	finngen_R11_CD2_INSITU_ENDOMETRIUM_EXALLC.gz	Endometrial cancer	FHIP1B	Weighted mode	3	-0.902822	0.349536	0.122869	-1.58791	-0.217733	0.405424	0.204352	0.80434
eqtl-a-ENSG00000051108	finngen_R11_CD2_INSITU_ENDOMETRIUM_EXALLC.gz	Endometrial cancer	HERPUD1	MR Egger	4	-0.303189	1.01579	0.793495	-2.29414	1.68776	0.73846	0.100848	5.40735
eqtl-a-ENSG00000051108	finngen_R11_CD2_INSITU_ENDOMETRIUM_EXALLC.gz	Endometrial cancer	HERPUD1	Weighted median	4	-0.0801279	0.37373	0.830235	-0.812638	0.652382	0.922998	0.443686	1.92011
eqtl-a-ENSG00000051108	finngen_R11_CD2_INSITU_ENDOMETRIUM_EXALLC.gz	Endometrial cancer	HERPUD1	Inverse variance weighted	4	-0.191486	0.417033	0.646117	-1.00887	0.625898	0.825731	0.364631	1.86992
eqtl-a-ENSG00000051108	finngen_R11_CD2_INSITU_ENDOMETRIUM_EXALLC.gz	Endometrial cancer	HERPUD1	Simple mode	4	-0.453988	0.85112	0.630744	-2.12218	1.21421	0.63509	0.11977	3.36762
eqtl-a-ENSG00000051108	finngen_R11_CD2_INSITU_ENDOMETRIUM_EXALLC.gz	Endometrial cancer	HERPUD1	Weighted mode	4	-0.0458534	0.385659	0.912872	-0.801745	0.710038	0.955182	0.448545	2.03407
eqtl-a-ENSG00000051382	finngen_R11_CD2_INSITU_ENDOMETRIUM_EXALLC.gz	Endometrial cancer	PIK3CB	Inverse variance weighted	2	-1.27878	2.17366	0.556324	-5.53915	2.98158	0.278375	0.00392986	19.719
eqtl-a-ENSG00000051523	finngen_R11_CD2_INSITU_ENDOMETRIUM_EXALLC.gz	Endometrial cancer	CYBA	MR Egger	3	-1.27542	0.924774	0.399387	-3.08798	0.537134	0.279313	0.045594	1.7111
eqtl-a-ENSG00000051523	finngen_R11_CD2_INSITU_ENDOMETRIUM_EXALLC.gz	Endometrial cancer	CYBA	Weighted median	3	0.154724	0.381776	0.685275	-0.593556	0.903005	1.16734	0.552359	2.46701
eqtl-a-ENSG00000051523	finngen_R11_CD2_INSITU_ENDOMETRIUM_EXALLC.gz	Endometrial cancer	CYBA	Inverse variance weighted	3	0.314193	0.515827	0.542455	-0.696829	1.32521	1.36915	0.498162	3.76299
eqtl-a-ENSG00000051523	finngen_R11_CD2_INSITU_ENDOMETRIUM_EXALLC.gz	Endometrial cancer	CYBA	Simple mode	3	0.250087	0.562796	0.700236	-0.852994	1.35317	1.28414	0.426137	3.86966
eqtl-a-ENSG00000051523	finngen_R11_CD2_INSITU_ENDOMETRIUM_EXALLC.gz	Endometrial cancer	CYBA	Weighted mode	3	0.121632	0.37493	0.776414	-0.613231	0.856494	1.12934	0.541598	2.35489
eqtl-a-ENSG00000051620	finngen_R11_CD2_INSITU_ENDOMETRIUM_EXALLC.gz	Endometrial cancer	HEBP2	MR Egger	3	0.449143	0.766785	0.662672	-1.05376	1.95204	1.56697	0.348626	7.04305
eqtl-a-ENSG00000051620	finngen_R11_CD2_INSITU_ENDOMETRIUM_EXALLC.gz	Endometrial cancer	HEBP2	Weighted median	3	0.0339957	0.274103	0.901295	-0.503247	0.571238	1.03458	0.604565	1.77046
eqtl-a-ENSG00000051620	finngen_R11_CD2_INSITU_ENDOMETRIUM_EXALLC.gz	Endometrial cancer	HEBP2	Inverse variance weighted	3	-0.00566547	0.278357	0.983762	-0.551245	0.539914	0.994351	0.576232	1.71586
eqtl-a-ENSG00000051620	finngen_R11_CD2_INSITU_ENDOMETRIUM_EXALLC.gz	Endometrial cancer	HEBP2	Simple mode	3	-0.020306	0.348011	0.958776	-0.702408	0.661796	0.979899	0.495391	1.93827
eqtl-a-ENSG00000051620	finngen_R11_CD2_INSITU_ENDOMETRIUM_EXALLC.gz	Endometrial cancer	HEBP2	Weighted mode	3	0.0586136	0.336481	0.877749	-0.600889	0.718116	1.06037	0.548324	2.05057
eqtl-a-ENSG00000052126	finngen_R11_CD2_INSITU_ENDOMETRIUM_EXALLC.gz	Endometrial cancer	PLEKHA5	MR Egger	4	1.11947	2.13375	0.65218	-3.06267	5.30161	3.06323	0.0467626	200.66
eqtl-a-ENSG00000052126	finngen_R11_CD2_INSITU_ENDOMETRIUM_EXALLC.gz	Endometrial cancer	PLEKHA5	Weighted median	4	0.0403313	0.30214	0.89381	-0.551864	0.632527	1.04116	0.575875	1.88236
eqtl-a-ENSG00000052126	finngen_R11_CD2_INSITU_ENDOMETRIUM_EXALLC.gz	Endometrial cancer	PLEKHA5	Inverse variance weighted	4	0.0109204	0.29429	0.970399	-0.565888	0.587729	1.01098	0.567855	1.7999
eqtl-a-ENSG00000052126	finngen_R11_CD2_INSITU_ENDOMETRIUM_EXALLC.gz	Endometrial cancer	PLEKHA5	Simple mode	4	-1.00377	0.575499	0.179478	-2.13175	0.124208	0.366495	0.11863	1.13225
eqtl-a-ENSG00000052126	finngen_R11_CD2_INSITU_ENDOMETRIUM_EXALLC.gz	Endometrial cancer	PLEKHA5	Weighted mode	4	0.0492703	0.317	0.886354	-0.57205	0.670591	1.0505	0.564367	1.95539
eqtl-a-ENSG00000052749	finngen_R11_CD2_INSITU_ENDOMETRIUM_EXALLC.gz	Endometrial cancer	RRP12	MR Egger	10	-0.436411	0.317103	0.206037	-1.05793	0.185111	0.646352	0.347173	1.20335
eqtl-a-ENSG00000052749	finngen_R11_CD2_INSITU_ENDOMETRIUM_EXALLC.gz	Endometrial cancer	RRP12	Weighted median	10	-0.249048	0.243649	0.306706	-0.726601	0.228505	0.779542	0.48355	1.25672
eqtl-a-ENSG00000052749	finngen_R11_CD2_INSITU_ENDOMETRIUM_EXALLC.gz	Endometrial cancer	RRP12	Inverse variance weighted	10	-0.251614	0.203514	0.216328	-0.650501	0.147273	0.777545	0.521784	1.15867
eqtl-a-ENSG00000052749	finngen_R11_CD2_INSITU_ENDOMETRIUM_EXALLC.gz	Endometrial cancer	RRP12	Simple mode	10	-0.347179	0.45218	0.46228	-1.23345	0.539093	0.706679	0.291286	1.71445
eqtl-a-ENSG00000052749	finngen_R11_CD2_INSITU_ENDOMETRIUM_EXALLC.gz	Endometrial cancer	RRP12	Weighted mode	10	-0.315849	0.228999	0.201118	-0.764686	0.132988	0.72917	0.46548	1.14224
eqtl-a-ENSG00000053254	finngen_R11_CD2_INSITU_ENDOMETRIUM_EXALLC.gz	Endometrial cancer	FOXN3	MR Egger	3	-2.44499	2.95759	0.560223	-8.24186	3.35189	0.0867273	0.000263394	28.5566
eqtl-a-ENSG00000053254	finngen_R11_CD2_INSITU_ENDOMETRIUM_EXALLC.gz	Endometrial cancer	FOXN3	Weighted median	3	-0.856573	0.92509	0.35448	-2.66975	0.956603	0.424615	0.0692696	2.60284
eqtl-a-ENSG00000053254	finngen_R11_CD2_INSITU_ENDOMETRIUM_EXALLC.gz	Endometrial cancer	FOXN3	Inverse variance weighted	3	-0.680701	0.817844	0.405233	-2.28368	0.922274	0.506262	0.101909	2.515
eqtl-a-ENSG00000053254	finngen_R11_CD2_INSITU_ENDOMETRIUM_EXALLC.gz	Endometrial cancer	FOXN3	Simple mode	3	-1.15755	1.2218	0.443429	-3.55227	1.23718	0.314256	0.0286595	3.44588
eqtl-a-ENSG00000053254	finngen_R11_CD2_INSITU_ENDOMETRIUM_EXALLC.gz	Endometrial cancer	FOXN3	Weighted mode	3	-1.0359	1.1607	0.46631	-3.31088	1.23908	0.354906	0.036484	3.45242
eqtl-a-ENSG00000053371	finngen_R11_CD2_INSITU_ENDOMETRIUM_EXALLC.gz	Endometrial cancer	AKR7A2	MR Egger	4	-0.0693412	0.668607	0.926862	-1.37981	1.24113	0.933008	0.251626	3.45952
eqtl-a-ENSG00000053371	finngen_R11_CD2_INSITU_ENDOMETRIUM_EXALLC.gz	Endometrial cancer	AKR7A2	Weighted median	4	0.185268	0.343437	0.589574	-0.487868	0.858405	1.20354	0.613934	2.35939
eqtl-a-ENSG00000053371	finngen_R11_CD2_INSITU_ENDOMETRIUM_EXALLC.gz	Endometrial cancer	AKR7A2	Inverse variance weighted	4	0.218963	0.315659	0.487889	-0.399729	0.837656	1.24479	0.670502	2.31094
eqtl-a-ENSG00000053371	finngen_R11_CD2_INSITU_ENDOMETRIUM_EXALLC.gz	Endometrial cancer	AKR7A2	Simple mode	4	0.174466	0.551488	0.772468	-0.906452	1.25538	1.19061	0.403955	3.50918
eqtl-a-ENSG00000053371	finngen_R11_CD2_INSITU_ENDOMETRIUM_EXALLC.gz	Endometrial cancer	AKR7A2	Weighted mode	4	0.180362	0.343965	0.636304	-0.493809	0.854533	1.19765	0.610298	2.35028
eqtl-a-ENSG00000053900	finngen_R11_CD2_INSITU_ENDOMETRIUM_EXALLC.gz	Endometrial cancer	ANAPC4	MR Egger	4	-0.0612895	0.687581	0.937095	-1.40895	1.28637	0.940551	0.2444	3.61962
eqtl-a-ENSG00000053900	finngen_R11_CD2_INSITU_ENDOMETRIUM_EXALLC.gz	Endometrial cancer	ANAPC4	Weighted median	4	-0.0441851	0.269179	0.869615	-0.571776	0.483406	0.956777	0.564522	1.62159
eqtl-a-ENSG00000053900	finngen_R11_CD2_INSITU_ENDOMETRIUM_EXALLC.gz	Endometrial cancer	ANAPC4	Inverse variance weighted	4	0.0261591	0.258231	0.919311	-0.479973	0.532291	1.0265	0.6188	1.70283
eqtl-a-ENSG00000053900	finngen_R11_CD2_INSITU_ENDOMETRIUM_EXALLC.gz	Endometrial cancer	ANAPC4	Simple mode	4	-0.307828	0.470675	0.559764	-1.23035	0.614694	0.735042	0.29219	1.84909
eqtl-a-ENSG00000053900	finngen_R11_CD2_INSITU_ENDOMETRIUM_EXALLC.gz	Endometrial cancer	ANAPC4	Weighted mode	4	-0.0628935	0.289575	0.841991	-0.630461	0.504674	0.939043	0.532346	1.65645
eqtl-a-ENSG00000054148	finngen_R11_CD2_INSITU_ENDOMETRIUM_EXALLC.gz	Endometrial cancer	PHPT1	Inverse variance weighted	2	0.334057	0.328931	0.309827	-0.310647	0.978761	1.39662	0.732973	2.66116
eqtl-a-ENSG00000054179	finngen_R11_CD2_INSITU_ENDOMETRIUM_EXALLC.gz	Endometrial cancer	ENTPD2	Inverse variance weighted	2	-0.696697	0.695593	0.316543	-2.06006	0.666665	0.498228	0.127446	1.94773
eqtl-a-ENSG00000054219	finngen_R11_CD2_INSITU_ENDOMETRIUM_EXALLC.gz	Endometrial cancer	LY75	MR Egger	4	0.760053	2.59421	0.797139	-4.32459	5.8447	2.13839	0.0132389	345.398
eqtl-a-ENSG00000054219	finngen_R11_CD2_INSITU_ENDOMETRIUM_EXALLC.gz	Endometrial cancer	LY75	Weighted median	4	0.353929	0.290845	0.223643	-0.216127	0.923985	1.42465	0.805633	2.51931
eqtl-a-ENSG00000054219	finngen_R11_CD2_INSITU_ENDOMETRIUM_EXALLC.gz	Endometrial cancer	LY75	Inverse variance weighted	4	0.313027	0.275409	0.255709	-0.226774	0.852828	1.36756	0.797101	2.34627
eqtl-a-ENSG00000054219	finngen_R11_CD2_INSITU_ENDOMETRIUM_EXALLC.gz	Endometrial cancer	LY75	Simple mode	4	-0.0351602	0.513222	0.949691	-1.04107	0.970754	0.965451	0.353075	2.63993
eqtl-a-ENSG00000054219	finngen_R11_CD2_INSITU_ENDOMETRIUM_EXALLC.gz	Endometrial cancer	LY75	Weighted mode	4	0.447359	0.297325	0.22948	-0.135399	1.03012	1.56418	0.873368	2.80139
eqtl-a-ENSG00000054277	finngen_R11_CD2_INSITU_ENDOMETRIUM_EXALLC.gz	Endometrial cancer	OPN3	MR Egger	3	-0.508072	0.409357	0.431763	-1.31041	0.294268	0.601655	0.269709	1.34214
eqtl-a-ENSG00000054277	finngen_R11_CD2_INSITU_ENDOMETRIUM_EXALLC.gz	Endometrial cancer	OPN3	Weighted median	3	-0.0472414	0.279015	0.865549	-0.594111	0.499628	0.953857	0.552053	1.64811
eqtl-a-ENSG00000054277	finngen_R11_CD2_INSITU_ENDOMETRIUM_EXALLC.gz	Endometrial cancer	OPN3	Inverse variance weighted	3	0.00889749	0.372644	0.980951	-0.721485	0.73928	1.00894	0.48603	2.09443
eqtl-a-ENSG00000054277	finngen_R11_CD2_INSITU_ENDOMETRIUM_EXALLC.gz	Endometrial cancer	OPN3	Simple mode	3	0.488719	0.958494	0.66083	-1.38993	2.36737	1.63023	0.249093	10.6693
eqtl-a-ENSG00000054277	finngen_R11_CD2_INSITU_ENDOMETRIUM_EXALLC.gz	Endometrial cancer	OPN3	Weighted mode	3	-0.0893541	0.30358	0.79624	-0.684371	0.505663	0.914522	0.504407	1.65808
eqtl-a-ENSG00000054282	finngen_R11_CD2_INSITU_ENDOMETRIUM_EXALLC.gz	Endometrial cancer	SDCCAG8	Inverse variance weighted	2	0.427116	0.339025	0.207728	-0.237372	1.0916	1.53283	0.788698	2.97905
eqtl-a-ENSG00000054356	finngen_R11_CD2_INSITU_ENDOMETRIUM_EXALLC.gz	Endometrial cancer	PTPRN	MR Egger	4	-0.616451	0.586787	0.403678	-1.76655	0.533652	0.539857	0.170921	1.70515
eqtl-a-ENSG00000054356	finngen_R11_CD2_INSITU_ENDOMETRIUM_EXALLC.gz	Endometrial cancer	PTPRN	Weighted median	4	-0.847127	0.44607	0.0575526	-1.72142	0.0271699	0.428645	0.178811	1.02754
eqtl-a-ENSG00000054356	finngen_R11_CD2_INSITU_ENDOMETRIUM_EXALLC.gz	Endometrial cancer	PTPRN	Inverse variance weighted	4	-0.853772	0.421418	0.0427696	-1.67975	-0.0277938	0.425806	0.18642	0.972589
eqtl-a-ENSG00000054356	finngen_R11_CD2_INSITU_ENDOMETRIUM_EXALLC.gz	Endometrial cancer	PTPRN	Simple mode	4	-1.58676	0.842418	0.156142	-3.2379	0.0643794	0.204588	0.0392463	1.0665
eqtl-a-ENSG00000054356	finngen_R11_CD2_INSITU_ENDOMETRIUM_EXALLC.gz	Endometrial cancer	PTPRN	Weighted mode	4	-0.843529	0.459975	0.164038	-1.74508	0.0580217	0.43019	0.174631	1.05974
eqtl-a-ENSG00000054523	finngen_R11_CD2_INSITU_ENDOMETRIUM_EXALLC.gz	Endometrial cancer	KIF1B	MR Egger	10	0.296563	0.250334	0.270146	-0.194091	0.787217	1.34523	0.823583	2.19727
eqtl-a-ENSG00000054523	finngen_R11_CD2_INSITU_ENDOMETRIUM_EXALLC.gz	Endometrial cancer	KIF1B	Weighted median	10	0.2009	0.198211	0.31079	-0.187594	0.589395	1.2225	0.828951	1.8029
eqtl-a-ENSG00000054523	finngen_R11_CD2_INSITU_ENDOMETRIUM_EXALLC.gz	Endometrial cancer	KIF1B	Inverse variance weighted	10	0.203708	0.163493	0.212774	-0.116739	0.524155	1.22594	0.889818	1.68903
eqtl-a-ENSG00000054523	finngen_R11_CD2_INSITU_ENDOMETRIUM_EXALLC.gz	Endometrial cancer	KIF1B	Simple mode	10	-0.130597	0.31681	0.689821	-0.751543	0.49035	0.877572	0.471638	1.63289
eqtl-a-ENSG00000054523	finngen_R11_CD2_INSITU_ENDOMETRIUM_EXALLC.gz	Endometrial cancer	KIF1B	Weighted mode	10	0.248874	0.214997	0.276837	-0.172521	0.670269	1.28258	0.841541	1.95476
eqtl-a-ENSG00000054654	finngen_R11_CD2_INSITU_ENDOMETRIUM_EXALLC.gz	Endometrial cancer	SYNE2	MR Egger	5	0.500462	0.704761	0.528855	-0.88087	1.88179	1.64948	0.414422	6.56527
eqtl-a-ENSG00000054654	finngen_R11_CD2_INSITU_ENDOMETRIUM_EXALLC.gz	Endometrial cancer	SYNE2	Weighted median	5	0.123307	0.363695	0.734579	-0.589536	0.83615	1.13123	0.554585	2.30747
eqtl-a-ENSG00000054654	finngen_R11_CD2_INSITU_ENDOMETRIUM_EXALLC.gz	Endometrial cancer	SYNE2	Inverse variance weighted	5	0.0653996	0.351417	0.852364	-0.623378	0.754177	1.06759	0.53613	2.12586
eqtl-a-ENSG00000054654	finngen_R11_CD2_INSITU_ENDOMETRIUM_EXALLC.gz	Endometrial cancer	SYNE2	Simple mode	5	-0.713238	0.803597	0.424925	-2.28829	0.861812	0.490055	0.10144	2.36745
eqtl-a-ENSG00000054654	finngen_R11_CD2_INSITU_ENDOMETRIUM_EXALLC.gz	Endometrial cancer	SYNE2	Weighted mode	5	0.363303	0.392716	0.407271	-0.406421	1.13303	1.43807	0.66603	3.10504
eqtl-a-ENSG00000054793	finngen_R11_CD2_INSITU_ENDOMETRIUM_EXALLC.gz	Endometrial cancer	ATP9A	MR Egger	7	-0.314862	0.352116	0.412185	-1.00501	0.375285	0.729889	0.366041	1.45541
eqtl-a-ENSG00000054793	finngen_R11_CD2_INSITU_ENDOMETRIUM_EXALLC.gz	Endometrial cancer	ATP9A	Weighted median	7	-0.373439	0.274494	0.173684	-0.911447	0.16457	0.688363	0.401942	1.17889
eqtl-a-ENSG00000054793	finngen_R11_CD2_INSITU_ENDOMETRIUM_EXALLC.gz	Endometrial cancer	ATP9A	Inverse variance weighted	7	-0.31539	0.225457	0.161845	-0.757285	0.126506	0.729505	0.468938	1.13486
eqtl-a-ENSG00000054793	finngen_R11_CD2_INSITU_ENDOMETRIUM_EXALLC.gz	Endometrial cancer	ATP9A	Simple mode	7	-0.643998	0.41886	0.175086	-1.46496	0.176968	0.525188	0.231086	1.19359
eqtl-a-ENSG00000054793	finngen_R11_CD2_INSITU_ENDOMETRIUM_EXALLC.gz	Endometrial cancer	ATP9A	Weighted mode	7	-0.503718	0.282102	0.124411	-1.05664	0.0492024	0.60428	0.347622	1.05043
eqtl-a-ENSG00000054967	finngen_R11_CD2_INSITU_ENDOMETRIUM_EXALLC.gz	Endometrial cancer	RELT	MR Egger	3	0.378419	0.54031	0.61104	-0.680589	1.43743	1.45997	0.506319	4.20985
eqtl-a-ENSG00000054967	finngen_R11_CD2_INSITU_ENDOMETRIUM_EXALLC.gz	Endometrial cancer	RELT	Weighted median	3	0.343612	0.268306	0.20031	-0.182269	0.869493	1.41003	0.833377	2.3857
eqtl-a-ENSG00000054967	finngen_R11_CD2_INSITU_ENDOMETRIUM_EXALLC.gz	Endometrial cancer	RELT	Inverse variance weighted	3	0.321823	0.274639	0.241277	-0.21647	0.860116	1.37964	0.805356	2.36343
eqtl-a-ENSG00000054967	finngen_R11_CD2_INSITU_ENDOMETRIUM_EXALLC.gz	Endometrial cancer	RELT	Simple mode	3	0.493569	0.674248	0.54031	-0.827958	1.8151	1.63815	0.436941	6.14166
eqtl-a-ENSG00000054967	finngen_R11_CD2_INSITU_ENDOMETRIUM_EXALLC.gz	Endometrial cancer	RELT	Weighted mode	3	0.340788	0.278418	0.34557	-0.204912	0.886488	1.40605	0.814719	2.42659
eqtl-a-ENSG00000054983	finngen_R11_CD2_INSITU_ENDOMETRIUM_EXALLC.gz	Endometrial cancer	GALC	MR Egger	3	1.50366	1.55688	0.511069	-1.54782	4.55514	4.49811	0.21271	95.1201
eqtl-a-ENSG00000054983	finngen_R11_CD2_INSITU_ENDOMETRIUM_EXALLC.gz	Endometrial cancer	GALC	Weighted median	3	0.222781	0.309337	0.47141	-0.383521	0.829082	1.24955	0.681458	2.29121
eqtl-a-ENSG00000054983	finngen_R11_CD2_INSITU_ENDOMETRIUM_EXALLC.gz	Endometrial cancer	GALC	Inverse variance weighted	3	0.213044	0.306292	0.486706	-0.387289	0.813377	1.23744	0.678895	2.25551
eqtl-a-ENSG00000054983	finngen_R11_CD2_INSITU_ENDOMETRIUM_EXALLC.gz	Endometrial cancer	GALC	Simple mode	3	-0.679761	0.687807	0.427178	-2.02786	0.668339	0.506738	0.131617	1.95099
eqtl-a-ENSG00000054983	finngen_R11_CD2_INSITU_ENDOMETRIUM_EXALLC.gz	Endometrial cancer	GALC	Weighted mode	3	0.278407	0.305728	0.458612	-0.320819	0.877633	1.32102	0.725554	2.4052
eqtl-a-ENSG00000055118	finngen_R11_CD2_INSITU_ENDOMETRIUM_EXALLC.gz	Endometrial cancer	KCNH2	MR Egger	5	-0.246331	1.35463	0.867298	-2.9014	2.40874	0.781663	0.0549461	11.1199
eqtl-a-ENSG00000055118	finngen_R11_CD2_INSITU_ENDOMETRIUM_EXALLC.gz	Endometrial cancer	KCNH2	Weighted median	5	0.0202014	0.467027	0.965498	-0.895171	0.935574	1.02041	0.408538	2.54867
eqtl-a-ENSG00000055118	finngen_R11_CD2_INSITU_ENDOMETRIUM_EXALLC.gz	Endometrial cancer	KCNH2	Inverse variance weighted	5	0.00959822	0.46793	0.983635	-0.907545	0.926741	1.00964	0.403514	2.52626
eqtl-a-ENSG00000055118	finngen_R11_CD2_INSITU_ENDOMETRIUM_EXALLC.gz	Endometrial cancer	KCNH2	Simple mode	5	-0.500109	0.626655	0.469531	-1.72835	0.728135	0.606464	0.177576	2.07121
eqtl-a-ENSG00000055118	finngen_R11_CD2_INSITU_ENDOMETRIUM_EXALLC.gz	Endometrial cancer	KCNH2	Weighted mode	5	-0.0271596	0.496799	0.959024	-1.00088	0.946566	0.973206	0.367554	2.57684
eqtl-a-ENSG00000055163	finngen_R11_CD2_INSITU_ENDOMETRIUM_EXALLC.gz	Endometrial cancer	CYFIP2	MR Egger	6	-0.605363	0.900311	0.538176	-2.36997	1.15925	0.545876	0.0934832	3.18753
eqtl-a-ENSG00000055163	finngen_R11_CD2_INSITU_ENDOMETRIUM_EXALLC.gz	Endometrial cancer	CYFIP2	Weighted median	6	-0.304193	0.536382	0.570632	-1.3555	0.747115	0.737718	0.257818	2.1109
eqtl-a-ENSG00000055163	finngen_R11_CD2_INSITU_ENDOMETRIUM_EXALLC.gz	Endometrial cancer	CYFIP2	Inverse variance weighted	6	-0.296887	0.470383	0.527936	-1.21884	0.625064	0.743128	0.295573	1.86837
eqtl-a-ENSG00000055163	finngen_R11_CD2_INSITU_ENDOMETRIUM_EXALLC.gz	Endometrial cancer	CYFIP2	Simple mode	6	-0.633131	0.80178	0.46551	-2.20462	0.938358	0.530927	0.110292	2.55578
eqtl-a-ENSG00000055163	finngen_R11_CD2_INSITU_ENDOMETRIUM_EXALLC.gz	Endometrial cancer	CYFIP2	Weighted mode	6	-0.247088	0.584905	0.690254	-1.3935	0.899325	0.781072	0.248205	2.45794
eqtl-a-ENSG00000055211	finngen_R11_CD2_INSITU_ENDOMETRIUM_EXALLC.gz	Endometrial cancer	GINM1	MR Egger	3	0.352522	0.408841	0.547006	-0.448806	1.15385	1.42265	0.63839	3.17037
eqtl-a-ENSG00000055211	finngen_R11_CD2_INSITU_ENDOMETRIUM_EXALLC.gz	Endometrial cancer	GINM1	Weighted median	3	0.0328261	0.239354	0.890917	-0.436308	0.50196	1.03337	0.646418	1.65196
eqtl-a-ENSG00000055211	finngen_R11_CD2_INSITU_ENDOMETRIUM_EXALLC.gz	Endometrial cancer	GINM1	Inverse variance weighted	3	0.0153493	0.238481	0.948682	-0.452074	0.482772	1.01547	0.636307	1.62056
eqtl-a-ENSG00000055211	finngen_R11_CD2_INSITU_ENDOMETRIUM_EXALLC.gz	Endometrial cancer	GINM1	Simple mode	3	-0.753685	0.681281	0.383865	-2.089	0.581627	0.470629	0.123811	1.78895
eqtl-a-ENSG00000055211	finngen_R11_CD2_INSITU_ENDOMETRIUM_EXALLC.gz	Endometrial cancer	GINM1	Weighted mode	3	0.0651248	0.250669	0.819314	-0.426186	0.556436	1.06729	0.652995	1.74444
eqtl-a-ENSG00000055332	finngen_R11_CD2_INSITU_ENDOMETRIUM_EXALLC.gz	Endometrial cancer	EIF2AK2	MR Egger	8	0.402903	0.795317	0.630513	-1.15592	1.96172	1.49616	0.314768	7.11158
eqtl-a-ENSG00000055332	finngen_R11_CD2_INSITU_ENDOMETRIUM_EXALLC.gz	Endometrial cancer	EIF2AK2	Weighted median	8	0.23607	0.469762	0.615295	-0.684664	1.1568	1.26626	0.50426	3.17975
eqtl-a-ENSG00000055332	finngen_R11_CD2_INSITU_ENDOMETRIUM_EXALLC.gz	Endometrial cancer	EIF2AK2	Inverse variance weighted	8	-0.274915	0.378153	0.467229	-1.0161	0.466265	0.759636	0.362006	1.59403
eqtl-a-ENSG00000055332	finngen_R11_CD2_INSITU_ENDOMETRIUM_EXALLC.gz	Endometrial cancer	EIF2AK2	Simple mode	8	-0.130423	0.940339	0.893594	-1.97349	1.71264	0.877724	0.138971	5.54358
eqtl-a-ENSG00000055332	finngen_R11_CD2_INSITU_ENDOMETRIUM_EXALLC.gz	Endometrial cancer	EIF2AK2	Weighted mode	8	0.221726	0.497704	0.669413	-0.753775	1.19723	1.24823	0.470587	3.31092
eqtl-a-ENSG00000055483	finngen_R11_CD2_INSITU_ENDOMETRIUM_EXALLC.gz	Endometrial cancer	USP36	MR Egger	5	-0.0602217	0.620047	0.928753	-1.27551	1.15507	0.941556	0.279287	3.17425
eqtl-a-ENSG00000055483	finngen_R11_CD2_INSITU_ENDOMETRIUM_EXALLC.gz	Endometrial cancer	USP36	Weighted median	5	-0.0814902	0.215338	0.705112	-0.503553	0.340572	0.921742	0.60438	1.40575
eqtl-a-ENSG00000055483	finngen_R11_CD2_INSITU_ENDOMETRIUM_EXALLC.gz	Endometrial cancer	USP36	Inverse variance weighted	5	-0.0665523	0.231013	0.773278	-0.519337	0.386233	0.935614	0.594915	1.47143
eqtl-a-ENSG00000055483	finngen_R11_CD2_INSITU_ENDOMETRIUM_EXALLC.gz	Endometrial cancer	USP36	Simple mode	5	-0.150992	0.316183	0.657896	-0.770711	0.468726	0.859855	0.462684	1.59796
eqtl-a-ENSG00000055483	finngen_R11_CD2_INSITU_ENDOMETRIUM_EXALLC.gz	Endometrial cancer	USP36	Weighted mode	5	-0.101446	0.228875	0.680512	-0.550041	0.347149	0.90353	0.576926	1.41503
eqtl-a-ENSG00000055732	finngen_R11_CD2_INSITU_ENDOMETRIUM_EXALLC.gz	Endometrial cancer	MCOLN3	MR Egger	4	-0.72258	0.969902	0.53392	-2.62359	1.17843	0.485498	0.0725422	3.24926
eqtl-a-ENSG00000055732	finngen_R11_CD2_INSITU_ENDOMETRIUM_EXALLC.gz	Endometrial cancer	MCOLN3	Weighted median	4	-0.785248	0.529216	0.137864	-1.82251	0.252016	0.456007	0.161619	1.28662
eqtl-a-ENSG00000055732	finngen_R11_CD2_INSITU_ENDOMETRIUM_EXALLC.gz	Endometrial cancer	MCOLN3	Inverse variance weighted	4	-0.785204	0.511614	0.124844	-1.78797	0.21756	0.456027	0.1673	1.24304
eqtl-a-ENSG00000055732	finngen_R11_CD2_INSITU_ENDOMETRIUM_EXALLC.gz	Endometrial cancer	MCOLN3	Simple mode	4	-0.965774	0.792422	0.310029	-2.51892	0.587373	0.380688	0.0805465	1.79926
eqtl-a-ENSG00000055732	finngen_R11_CD2_INSITU_ENDOMETRIUM_EXALLC.gz	Endometrial cancer	MCOLN3	Weighted mode	4	-0.755181	0.569281	0.276597	-1.87097	0.360609	0.469925	0.153974	1.4342
eqtl-a-ENSG00000055950	finngen_R11_CD2_INSITU_ENDOMETRIUM_EXALLC.gz	Endometrial cancer	MRPL43	MR Egger	4	0.0670279	0.692269	0.931695	-1.28982	1.42387	1.06933	0.275321	4.15318
eqtl-a-ENSG00000055950	finngen_R11_CD2_INSITU_ENDOMETRIUM_EXALLC.gz	Endometrial cancer	MRPL43	Weighted median	4	0.270401	0.338305	0.424128	-0.392678	0.93348	1.31049	0.675246	2.54334
eqtl-a-ENSG00000055950	finngen_R11_CD2_INSITU_ENDOMETRIUM_EXALLC.gz	Endometrial cancer	MRPL43	Inverse variance weighted	4	0.223289	0.316955	0.481134	-0.397944	0.844521	1.25018	0.6717	2.32686
eqtl-a-ENSG00000055950	finngen_R11_CD2_INSITU_ENDOMETRIUM_EXALLC.gz	Endometrial cancer	MRPL43	Simple mode	4	0.112548	0.656381	0.874769	-1.17396	1.39906	1.11913	0.309141	4.05137
eqtl-a-ENSG00000055950	finngen_R11_CD2_INSITU_ENDOMETRIUM_EXALLC.gz	Endometrial cancer	MRPL43	Weighted mode	4	0.287714	0.32547	0.4418	-0.350207	0.925636	1.33338	0.704542	2.52347
eqtl-a-ENSG00000055955	finngen_R11_CD2_INSITU_ENDOMETRIUM_EXALLC.gz	Endometrial cancer	ITIH4	MR Egger	5	0.712566	0.494081	0.244925	-0.255834	1.68097	2.03922	0.774271	5.37074
eqtl-a-ENSG00000055955	finngen_R11_CD2_INSITU_ENDOMETRIUM_EXALLC.gz	Endometrial cancer	ITIH4	Weighted median	5	0.208014	0.283408	0.462963	-0.347464	0.763493	1.23123	0.706477	2.14576
eqtl-a-ENSG00000055955	finngen_R11_CD2_INSITU_ENDOMETRIUM_EXALLC.gz	Endometrial cancer	ITIH4	Inverse variance weighted	5	0.219191	0.258241	0.396002	-0.286962	0.725343	1.24507	0.75054	2.06544
eqtl-a-ENSG00000055955	finngen_R11_CD2_INSITU_ENDOMETRIUM_EXALLC.gz	Endometrial cancer	ITIH4	Simple mode	5	0.481154	0.586426	0.458019	-0.66824	1.63055	1.61794	0.51261	5.10668
eqtl-a-ENSG00000055955	finngen_R11_CD2_INSITU_ENDOMETRIUM_EXALLC.gz	Endometrial cancer	ITIH4	Weighted mode	5	0.151225	0.298462	0.639033	-0.433761	0.73621	1.16326	0.648067	2.08801
eqtl-a-ENSG00000056558	finngen_R11_CD2_INSITU_ENDOMETRIUM_EXALLC.gz	Endometrial cancer	TRAF1	Inverse variance weighted	2	1.02943	0.391807	0.00860446	0.261485	1.79737	2.79946	1.29886	6.03375
eqtl-a-ENSG00000056736	finngen_R11_CD2_INSITU_ENDOMETRIUM_EXALLC.gz	Endometrial cancer	IL17RB	MR Egger	3	0.274814	0.890834	0.809506	-1.47122	2.02085	1.31629	0.229645	7.54473
eqtl-a-ENSG00000056736	finngen_R11_CD2_INSITU_ENDOMETRIUM_EXALLC.gz	Endometrial cancer	IL17RB	Weighted median	3	-0.00280173	0.426553	0.994759	-0.838845	0.833242	0.997202	0.432209	2.30077
eqtl-a-ENSG00000056736	finngen_R11_CD2_INSITU_ENDOMETRIUM_EXALLC.gz	Endometrial cancer	IL17RB	Inverse variance weighted	3	-0.048127	0.416805	0.908075	-0.865064	0.76881	0.953013	0.421025	2.1572
eqtl-a-ENSG00000056736	finngen_R11_CD2_INSITU_ENDOMETRIUM_EXALLC.gz	Endometrial cancer	IL17RB	Simple mode	3	0.0333292	0.604052	0.961014	-1.15061	1.21727	1.03389	0.316443	3.37795
eqtl-a-ENSG00000056736	finngen_R11_CD2_INSITU_ENDOMETRIUM_EXALLC.gz	Endometrial cancer	IL17RB	Weighted mode	3	-0.00312442	0.428785	0.994848	-0.843543	0.837294	0.99688	0.430184	2.31011
eqtl-a-ENSG00000057019	finngen_R11_CD2_INSITU_ENDOMETRIUM_EXALLC.gz	Endometrial cancer	DCBLD2	MR Egger	4	1.4822	2.64522	0.631644	-3.70242	6.66682	4.40263	0.0246638	785.896
eqtl-a-ENSG00000057019	finngen_R11_CD2_INSITU_ENDOMETRIUM_EXALLC.gz	Endometrial cancer	DCBLD2	Weighted median	4	0.0956549	0.4784	0.841522	-0.84201	1.03332	1.10038	0.430844	2.81038
eqtl-a-ENSG00000057019	finngen_R11_CD2_INSITU_ENDOMETRIUM_EXALLC.gz	Endometrial cancer	DCBLD2	Inverse variance weighted	4	0.0951	0.434019	0.82656	-0.755577	0.945777	1.09977	0.46974	2.57481
eqtl-a-ENSG00000057019	finngen_R11_CD2_INSITU_ENDOMETRIUM_EXALLC.gz	Endometrial cancer	DCBLD2	Simple mode	4	-0.626789	0.842831	0.511023	-2.27874	1.02516	0.534305	0.102413	2.78754
eqtl-a-ENSG00000057019	finngen_R11_CD2_INSITU_ENDOMETRIUM_EXALLC.gz	Endometrial cancer	DCBLD2	Weighted mode	4	0.422958	0.496368	0.456776	-0.549923	1.39584	1.52647	0.576994	4.03836
eqtl-a-ENSG00000057252	finngen_R11_CD2_INSITU_ENDOMETRIUM_EXALLC.gz	Endometrial cancer	SOAT1	MR Egger	4	0.230686	0.784067	0.796318	-1.30608	1.76746	1.25946	0.270879	5.85594
eqtl-a-ENSG00000057252	finngen_R11_CD2_INSITU_ENDOMETRIUM_EXALLC.gz	Endometrial cancer	SOAT1	Weighted median	4	0.243269	0.270134	0.367829	-0.286194	0.772732	1.27541	0.751117	2.16567
eqtl-a-ENSG00000057252	finngen_R11_CD2_INSITU_ENDOMETRIUM_EXALLC.gz	Endometrial cancer	SOAT1	Inverse variance weighted	4	0.166468	0.257266	0.517589	-0.337774	0.67071	1.18113	0.713357	1.95563
eqtl-a-ENSG00000057252	finngen_R11_CD2_INSITU_ENDOMETRIUM_EXALLC.gz	Endometrial cancer	SOAT1	Simple mode	4	0.186666	0.372282	0.650565	-0.543007	0.916339	1.20523	0.580999	2.50012
eqtl-a-ENSG00000057252	finngen_R11_CD2_INSITU_ENDOMETRIUM_EXALLC.gz	Endometrial cancer	SOAT1	Weighted mode	4	0.237598	0.271018	0.445193	-0.293597	0.768793	1.2682	0.745577	2.15716
eqtl-a-ENSG00000057608	finngen_R11_CD2_INSITU_ENDOMETRIUM_EXALLC.gz	Endometrial cancer	GDI2	MR Egger	4	1.60394	0.670681	0.139239	0.289404	2.91847	4.97258	1.33563	18.513
eqtl-a-ENSG00000057608	finngen_R11_CD2_INSITU_ENDOMETRIUM_EXALLC.gz	Endometrial cancer	GDI2	Weighted median	4	0.405028	0.309954	0.191303	-0.202482	1.01254	1.49934	0.816701	2.75258
eqtl-a-ENSG00000057608	finngen_R11_CD2_INSITU_ENDOMETRIUM_EXALLC.gz	Endometrial cancer	GDI2	Inverse variance weighted	4	0.203725	0.466104	0.662053	-0.70984	1.11729	1.22596	0.491723	3.05656
eqtl-a-ENSG00000057608	finngen_R11_CD2_INSITU_ENDOMETRIUM_EXALLC.gz	Endometrial cancer	GDI2	Simple mode	4	-0.109346	0.825489	0.903004	-1.72731	1.50861	0.89642	0.177763	4.52046
eqtl-a-ENSG00000057608	finngen_R11_CD2_INSITU_ENDOMETRIUM_EXALLC.gz	Endometrial cancer	GDI2	Weighted mode	4	0.518274	0.310803	0.194	-0.0908992	1.12745	1.67913	0.91311	3.08776
eqtl-a-ENSG00000057704	finngen_R11_CD2_INSITU_ENDOMETRIUM_EXALLC.gz	Endometrial cancer	TMCC3	MR Egger	4	-0.513017	0.527564	0.43341	-1.54704	0.521008	0.598687	0.212877	1.68372
eqtl-a-ENSG00000057704	finngen_R11_CD2_INSITU_ENDOMETRIUM_EXALLC.gz	Endometrial cancer	TMCC3	Weighted median	4	-0.327401	0.300218	0.275473	-0.915827	0.261026	0.720795	0.400186	1.29826
eqtl-a-ENSG00000057704	finngen_R11_CD2_INSITU_ENDOMETRIUM_EXALLC.gz	Endometrial cancer	TMCC3	Inverse variance weighted	4	-0.272244	0.291829	0.350878	-0.844228	0.299741	0.761669	0.429889	1.34951
eqtl-a-ENSG00000057704	finngen_R11_CD2_INSITU_ENDOMETRIUM_EXALLC.gz	Endometrial cancer	TMCC3	Simple mode	4	0.232804	0.638336	0.739524	-1.01833	1.48394	1.26213	0.361196	4.4103
eqtl-a-ENSG00000057704	finngen_R11_CD2_INSITU_ENDOMETRIUM_EXALLC.gz	Endometrial cancer	TMCC3	Weighted mode	4	-0.363489	0.305774	0.32006	-0.962806	0.235828	0.695246	0.38182	1.26596
eqtl-a-ENSG00000057757	finngen_R11_CD2_INSITU_ENDOMETRIUM_EXALLC.gz	Endometrial cancer	PITHD1	MR Egger	6	0.774644	2.75874	0.792792	-4.63248	6.18177	2.16982	0.00973055	483.849
eqtl-a-ENSG00000057757	finngen_R11_CD2_INSITU_ENDOMETRIUM_EXALLC.gz	Endometrial cancer	PITHD1	Weighted median	6	0.587565	0.69582	0.398434	-0.776242	1.95137	1.7996	0.460132	7.03834
eqtl-a-ENSG00000057757	finngen_R11_CD2_INSITU_ENDOMETRIUM_EXALLC.gz	Endometrial cancer	PITHD1	Inverse variance weighted	6	0.63563	0.54968	0.247532	-0.441743	1.713	1.88821	0.642915	5.54559
eqtl-a-ENSG00000057757	finngen_R11_CD2_INSITU_ENDOMETRIUM_EXALLC.gz	Endometrial cancer	PITHD1	Simple mode	6	0.318116	0.922698	0.744298	-1.49037	2.1266	1.37454	0.225289	8.38633
eqtl-a-ENSG00000057757	finngen_R11_CD2_INSITU_ENDOMETRIUM_EXALLC.gz	Endometrial cancer	PITHD1	Weighted mode	6	0.35136	0.788233	0.674413	-1.19358	1.8963	1.421	0.303135	6.66118
eqtl-a-ENSG00000058668	finngen_R11_CD2_INSITU_ENDOMETRIUM_EXALLC.gz	Endometrial cancer	ATP2B4	Wald ratio	1	0.647373	1.61765	0.689015	-2.52323	3.81798	1.91052	0.0802001	45.512
eqtl-a-ENSG00000058799	finngen_R11_CD2_INSITU_ENDOMETRIUM_EXALLC.gz	Endometrial cancer	YIPF1	MR Egger	3	0.998569	1.198	0.557641	-1.3495	3.34664	2.7144	0.259369	28.4072
eqtl-a-ENSG00000058799	finngen_R11_CD2_INSITU_ENDOMETRIUM_EXALLC.gz	Endometrial cancer	YIPF1	Weighted median	3	-0.281477	0.570075	0.62148	-1.39882	0.83587	0.754668	0.246887	2.30682
eqtl-a-ENSG00000058799	finngen_R11_CD2_INSITU_ENDOMETRIUM_EXALLC.gz	Endometrial cancer	YIPF1	Inverse variance weighted	3	-0.145225	0.532246	0.784967	-1.18843	0.897977	0.864828	0.304701	2.45463
eqtl-a-ENSG00000058799	finngen_R11_CD2_INSITU_ENDOMETRIUM_EXALLC.gz	Endometrial cancer	YIPF1	Simple mode	3	-0.689481	0.875131	0.513325	-2.40474	1.02578	0.501836	0.0902892	2.78926
eqtl-a-ENSG00000058799	finngen_R11_CD2_INSITU_ENDOMETRIUM_EXALLC.gz	Endometrial cancer	YIPF1	Weighted mode	3	-0.4881	0.670179	0.542153	-1.80165	0.825451	0.613792	0.165026	2.28291
eqtl-a-ENSG00000058866	finngen_R11_CD2_INSITU_ENDOMETRIUM_EXALLC.gz	Endometrial cancer	DGKG	Inverse variance weighted	2	-0.0281717	0.821435	0.972641	-1.63818	1.58184	0.972221	0.194333	4.8639
eqtl-a-ENSG00000059122	finngen_R11_CD2_INSITU_ENDOMETRIUM_EXALLC.gz	Endometrial cancer	FLYWCH1	Inverse variance weighted	2	0.144149	0.387322	0.709768	-0.615003	0.903301	1.15506	0.54064	2.46773
eqtl-a-ENSG00000059377	finngen_R11_CD2_INSITU_ENDOMETRIUM_EXALLC.gz	Endometrial cancer	TBXAS1	MR Egger	5	-0.0116199	0.588295	0.985482	-1.16468	1.14144	0.988447	0.312023	3.13127
eqtl-a-ENSG00000059377	finngen_R11_CD2_INSITU_ENDOMETRIUM_EXALLC.gz	Endometrial cancer	TBXAS1	Weighted median	5	-0.23285	0.424762	0.583561	-1.06538	0.599684	0.792272	0.344595	1.82154
eqtl-a-ENSG00000059377	finngen_R11_CD2_INSITU_ENDOMETRIUM_EXALLC.gz	Endometrial cancer	TBXAS1	Inverse variance weighted	5	-0.284846	0.396655	0.472683	-1.06229	0.492598	0.75213	0.345663	1.63656
eqtl-a-ENSG00000059377	finngen_R11_CD2_INSITU_ENDOMETRIUM_EXALLC.gz	Endometrial cancer	TBXAS1	Simple mode	5	-0.692963	0.777243	0.423011	-2.21636	0.830434	0.500092	0.109005	2.29431
eqtl-a-ENSG00000059377	finngen_R11_CD2_INSITU_ENDOMETRIUM_EXALLC.gz	Endometrial cancer	TBXAS1	Weighted mode	5	-0.200306	0.435536	0.669471	-1.05396	0.653345	0.818481	0.348556	1.92196
eqtl-a-ENSG00000059588	finngen_R11_CD2_INSITU_ENDOMETRIUM_EXALLC.gz	Endometrial cancer	TARBP1	Inverse variance weighted	2	0.25021	1.33437	0.851259	-2.36515	2.86557	1.2843	0.0939351	17.5591
eqtl-a-ENSG00000059691	finngen_R11_CD2_INSITU_ENDOMETRIUM_EXALLC.gz	Endometrial cancer	GATB	Wald ratio	1	0.111725	1.64465	0.94584	-3.1118	3.33525	1.11821	0.0445208	28.0853
eqtl-a-ENSG00000059728	finngen_R11_CD2_INSITU_ENDOMETRIUM_EXALLC.gz	Endometrial cancer	MXD1	MR Egger	3	1.24648	4.47342	0.826999	-7.52141	10.0144	3.4781	0.000541368	22345.5
eqtl-a-ENSG00000059728	finngen_R11_CD2_INSITU_ENDOMETRIUM_EXALLC.gz	Endometrial cancer	MXD1	Weighted median	3	0.491932	0.722114	0.495721	-0.923411	1.90727	1.63547	0.397162	6.73471
eqtl-a-ENSG00000059728	finngen_R11_CD2_INSITU_ENDOMETRIUM_EXALLC.gz	Endometrial cancer	MXD1	Inverse variance weighted	3	0.467271	0.686917	0.49635	-0.879087	1.81363	1.59563	0.415162	6.13266
eqtl-a-ENSG00000059728	finngen_R11_CD2_INSITU_ENDOMETRIUM_EXALLC.gz	Endometrial cancer	MXD1	Simple mode	3	0.476222	0.839954	0.627887	-1.17009	2.12253	1.60998	0.310339	8.35226
eqtl-a-ENSG00000059728	finngen_R11_CD2_INSITU_ENDOMETRIUM_EXALLC.gz	Endometrial cancer	MXD1	Weighted mode	3	0.539602	0.887309	0.60496	-1.19952	2.27873	1.71532	0.301338	9.76425
eqtl-a-ENSG00000059804	finngen_R11_CD2_INSITU_ENDOMETRIUM_EXALLC.gz	Endometrial cancer	SLC2A3	MR Egger	4	0.648879	0.690913	0.446788	-0.705311	2.00307	1.91339	0.493955	7.41176
eqtl-a-ENSG00000059804	finngen_R11_CD2_INSITU_ENDOMETRIUM_EXALLC.gz	Endometrial cancer	SLC2A3	Weighted median	4	0.307473	0.369765	0.40567	-0.417266	1.03221	1.35998	0.658846	2.80727
eqtl-a-ENSG00000059804	finngen_R11_CD2_INSITU_ENDOMETRIUM_EXALLC.gz	Endometrial cancer	SLC2A3	Inverse variance weighted	4	0.126868	0.354274	0.720263	-0.567508	0.821244	1.13527	0.566936	2.27333
eqtl-a-ENSG00000059804	finngen_R11_CD2_INSITU_ENDOMETRIUM_EXALLC.gz	Endometrial cancer	SLC2A3	Simple mode	4	0.207488	0.723841	0.793038	-1.21124	1.62622	1.23058	0.297828	5.0846
eqtl-a-ENSG00000059804	finngen_R11_CD2_INSITU_ENDOMETRIUM_EXALLC.gz	Endometrial cancer	SLC2A3	Weighted mode	4	0.300521	0.369367	0.475443	-0.423438	1.02448	1.35056	0.654792	2.78565
eqtl-a-ENSG00000060138	finngen_R11_CD2_INSITU_ENDOMETRIUM_EXALLC.gz	Endometrial cancer	YBX3	MR Egger	5	-0.290743	0.649149	0.684605	-1.56308	0.98159	0.747708	0.209491	2.6687
eqtl-a-ENSG00000060138	finngen_R11_CD2_INSITU_ENDOMETRIUM_EXALLC.gz	Endometrial cancer	YBX3	Weighted median	5	-0.009147	0.375589	0.98057	-0.745302	0.727008	0.990895	0.474591	2.06888
eqtl-a-ENSG00000060138	finngen_R11_CD2_INSITU_ENDOMETRIUM_EXALLC.gz	Endometrial cancer	YBX3	Inverse variance weighted	5	0.0804491	0.332418	0.808771	-0.571091	0.731989	1.08377	0.564909	2.07921
eqtl-a-ENSG00000060138	finngen_R11_CD2_INSITU_ENDOMETRIUM_EXALLC.gz	Endometrial cancer	YBX3	Simple mode	5	0.0742284	0.613095	0.909473	-1.12744	1.2759	1.07705	0.323862	3.58191
eqtl-a-ENSG00000060138	finngen_R11_CD2_INSITU_ENDOMETRIUM_EXALLC.gz	Endometrial cancer	YBX3	Weighted mode	5	-0.076264	0.390207	0.854571	-0.84107	0.688542	0.926572	0.431249	1.99081
eqtl-a-ENSG00000060558	finngen_R11_CD2_INSITU_ENDOMETRIUM_EXALLC.gz	Endometrial cancer	GNA15	MR Egger	3	-0.606335	2.87257	0.867568	-6.23658	5.02391	0.545346	0.00195653	152.005
eqtl-a-ENSG00000060558	finngen_R11_CD2_INSITU_ENDOMETRIUM_EXALLC.gz	Endometrial cancer	GNA15	Weighted median	3	-0.449882	0.640116	0.482172	-1.70451	0.804746	0.637703	0.181862	2.23613
eqtl-a-ENSG00000060558	finngen_R11_CD2_INSITU_ENDOMETRIUM_EXALLC.gz	Endometrial cancer	GNA15	Inverse variance weighted	3	-0.472428	0.612894	0.440817	-1.6737	0.728845	0.623487	0.187552	2.07268
eqtl-a-ENSG00000060558	finngen_R11_CD2_INSITU_ENDOMETRIUM_EXALLC.gz	Endometrial cancer	GNA15	Simple mode	3	-0.360682	0.845132	0.711092	-2.01714	1.29578	0.697201	0.133035	3.65383
eqtl-a-ENSG00000060558	finngen_R11_CD2_INSITU_ENDOMETRIUM_EXALLC.gz	Endometrial cancer	GNA15	Weighted mode	3	-0.549907	0.821095	0.572001	-2.15925	1.05944	0.577003	0.115411	2.88475
eqtl-a-ENSG00000060709	finngen_R11_CD2_INSITU_ENDOMETRIUM_EXALLC.gz	Endometrial cancer	RIMBP2	MR Egger	3	2.38825	2.11072	0.460779	-1.74877	6.52527	10.8944	0.173988	682.162
eqtl-a-ENSG00000060709	finngen_R11_CD2_INSITU_ENDOMETRIUM_EXALLC.gz	Endometrial cancer	RIMBP2	Weighted median	3	-0.137462	0.441816	0.755703	-1.00342	0.728498	0.871568	0.366623	2.07197
eqtl-a-ENSG00000060709	finngen_R11_CD2_INSITU_ENDOMETRIUM_EXALLC.gz	Endometrial cancer	RIMBP2	Inverse variance weighted	3	-0.0635718	0.46497	0.89125	-0.974913	0.847769	0.938407	0.377225	2.33443
eqtl-a-ENSG00000060709	finngen_R11_CD2_INSITU_ENDOMETRIUM_EXALLC.gz	Endometrial cancer	RIMBP2	Simple mode	3	-0.645777	0.815677	0.511515	-2.2445	0.95295	0.524255	0.10598	2.59335
eqtl-a-ENSG00000060709	finngen_R11_CD2_INSITU_ENDOMETRIUM_EXALLC.gz	Endometrial cancer	RIMBP2	Weighted mode	3	-0.159579	0.43632	0.74962	-1.01477	0.695607	0.852502	0.362487	2.00493
eqtl-a-ENSG00000060749	finngen_R11_CD2_INSITU_ENDOMETRIUM_EXALLC.gz	Endometrial cancer	QSER1	Inverse variance weighted	2	-0.780933	1.22383	0.523406	-3.17965	1.61778	0.457978	0.0416003	5.04188
eqtl-a-ENSG00000060762	finngen_R11_CD2_INSITU_ENDOMETRIUM_EXALLC.gz	Endometrial cancer	MPC1	MR Egger	4	0.838683	0.657932	0.330474	-0.450863	2.12823	2.31332	0.637078	8.39998
eqtl-a-ENSG00000060762	finngen_R11_CD2_INSITU_ENDOMETRIUM_EXALLC.gz	Endometrial cancer	MPC1	Weighted median	4	0.860775	0.291381	0.00313562	0.289668	1.43188	2.36499	1.33598	4.18657
eqtl-a-ENSG00000060762	finngen_R11_CD2_INSITU_ENDOMETRIUM_EXALLC.gz	Endometrial cancer	MPC1	Inverse variance weighted	4	0.836022	0.272187	0.00212985	0.302536	1.36951	2.30717	1.35329	3.93341
eqtl-a-ENSG00000060762	finngen_R11_CD2_INSITU_ENDOMETRIUM_EXALLC.gz	Endometrial cancer	MPC1	Simple mode	4	1.01418	0.404281	0.0870456	0.221784	1.80657	2.75709	1.2483	6.0895
eqtl-a-ENSG00000060762	finngen_R11_CD2_INSITU_ENDOMETRIUM_EXALLC.gz	Endometrial cancer	MPC1	Weighted mode	4	0.825034	0.314902	0.0790034	0.207826	1.44224	2.28196	1.231	4.23017
eqtl-a-ENSG00000060982	finngen_R11_CD2_INSITU_ENDOMETRIUM_EXALLC.gz	Endometrial cancer	BCAT1	MR Egger	8	0.189875	0.341852	0.598682	-0.480155	0.859906	1.2091	0.618688	2.36294
eqtl-a-ENSG00000060982	finngen_R11_CD2_INSITU_ENDOMETRIUM_EXALLC.gz	Endometrial cancer	BCAT1	Weighted median	8	-0.0408211	0.264662	0.877422	-0.559559	0.477917	0.960001	0.571461	1.61271
eqtl-a-ENSG00000060982	finngen_R11_CD2_INSITU_ENDOMETRIUM_EXALLC.gz	Endometrial cancer	BCAT1	Inverse variance weighted	8	-0.0173971	0.228933	0.939425	-0.466105	0.431311	0.982753	0.627441	1.53927
eqtl-a-ENSG00000060982	finngen_R11_CD2_INSITU_ENDOMETRIUM_EXALLC.gz	Endometrial cancer	BCAT1	Simple mode	8	-0.230202	0.404202	0.586805	-1.02244	0.562035	0.794373	0.359717	1.75424
eqtl-a-ENSG00000060982	finngen_R11_CD2_INSITU_ENDOMETRIUM_EXALLC.gz	Endometrial cancer	BCAT1	Weighted mode	8	0.0426426	0.248533	0.868625	-0.444481	0.529767	1.04356	0.641157	1.69854
eqtl-a-ENSG00000061273	finngen_R11_CD2_INSITU_ENDOMETRIUM_EXALLC.gz	Endometrial cancer	HDAC7	MR Egger	5	1.0203	1.28662	0.485699	-1.50147	3.54207	2.77403	0.222803	34.5384
eqtl-a-ENSG00000061273	finngen_R11_CD2_INSITU_ENDOMETRIUM_EXALLC.gz	Endometrial cancer	HDAC7	Weighted median	5	0.656065	0.655764	0.317089	-0.629233	1.94136	1.92719	0.533	6.96824
eqtl-a-ENSG00000061273	finngen_R11_CD2_INSITU_ENDOMETRIUM_EXALLC.gz	Endometrial cancer	HDAC7	Inverse variance weighted	5	0.36354	0.562599	0.518163	-0.739154	1.46623	1.43841	0.477517	4.33289
eqtl-a-ENSG00000061273	finngen_R11_CD2_INSITU_ENDOMETRIUM_EXALLC.gz	Endometrial cancer	HDAC7	Simple mode	5	0.568485	0.854829	0.542415	-1.10698	2.24395	1.76559	0.330556	9.4305
eqtl-a-ENSG00000061273	finngen_R11_CD2_INSITU_ENDOMETRIUM_EXALLC.gz	Endometrial cancer	HDAC7	Weighted mode	5	0.604792	0.781614	0.482253	-0.927172	2.13676	1.83087	0.395671	8.4719
eqtl-a-ENSG00000061676	finngen_R11_CD2_INSITU_ENDOMETRIUM_EXALLC.gz	Endometrial cancer	NCKAP1	MR Egger	5	-1.01631	0.753332	0.270101	-2.49284	0.460224	0.361929	0.0826751	1.58443
eqtl-a-ENSG00000061676	finngen_R11_CD2_INSITU_ENDOMETRIUM_EXALLC.gz	Endometrial cancer	NCKAP1	Weighted median	5	-0.368719	0.386002	0.339463	-1.12528	0.387844	0.69162	0.324561	1.4738
eqtl-a-ENSG00000061676	finngen_R11_CD2_INSITU_ENDOMETRIUM_EXALLC.gz	Endometrial cancer	NCKAP1	Inverse variance weighted	5	-0.219024	0.405081	0.58872	-1.01298	0.574934	0.803302	0.363134	1.77701
eqtl-a-ENSG00000061676	finngen_R11_CD2_INSITU_ENDOMETRIUM_EXALLC.gz	Endometrial cancer	NCKAP1	Simple mode	5	-0.444718	0.502095	0.425803	-1.42882	0.539388	0.641005	0.239591	1.71496
eqtl-a-ENSG00000061676	finngen_R11_CD2_INSITU_ENDOMETRIUM_EXALLC.gz	Endometrial cancer	NCKAP1	Weighted mode	5	-0.354802	0.395278	0.420142	-1.12955	0.419943	0.701313	0.32318	1.52187
eqtl-a-ENSG00000061918	finngen_R11_CD2_INSITU_ENDOMETRIUM_EXALLC.gz	Endometrial cancer	GUCY1B1	MR Egger	5	-0.195006	0.605347	0.76849	-1.38149	0.991474	0.82283	0.251205	2.6952
eqtl-a-ENSG00000061918	finngen_R11_CD2_INSITU_ENDOMETRIUM_EXALLC.gz	Endometrial cancer	GUCY1B1	Weighted median	5	-0.25227	0.343099	0.462176	-0.924745	0.420204	0.777035	0.396632	1.52227
eqtl-a-ENSG00000061918	finngen_R11_CD2_INSITU_ENDOMETRIUM_EXALLC.gz	Endometrial cancer	GUCY1B1	Inverse variance weighted	5	-0.25465	0.32382	0.431636	-0.889337	0.380036	0.775188	0.410928	1.46234
eqtl-a-ENSG00000061918	finngen_R11_CD2_INSITU_ENDOMETRIUM_EXALLC.gz	Endometrial cancer	GUCY1B1	Simple mode	5	0.00493368	0.553323	0.993313	-1.07958	1.08945	1.00495	0.339738	2.97263
eqtl-a-ENSG00000061918	finngen_R11_CD2_INSITU_ENDOMETRIUM_EXALLC.gz	Endometrial cancer	GUCY1B1	Weighted mode	5	-0.302054	0.371662	0.461985	-1.03051	0.426404	0.739298	0.356825	1.53174
eqtl-a-ENSG00000061938	finngen_R11_CD2_INSITU_ENDOMETRIUM_EXALLC.gz	Endometrial cancer	TNK2	MR Egger	4	-1.4833	2.3359	0.590383	-6.06166	3.09505	0.226888	0.00233054	22.0885
eqtl-a-ENSG00000061938	finngen_R11_CD2_INSITU_ENDOMETRIUM_EXALLC.gz	Endometrial cancer	TNK2	Weighted median	4	-0.678459	0.668621	0.310242	-1.98896	0.632037	0.507398	0.136838	1.88144
eqtl-a-ENSG00000061938	finngen_R11_CD2_INSITU_ENDOMETRIUM_EXALLC.gz	Endometrial cancer	TNK2	Inverse variance weighted	4	-0.697293	0.607585	0.251115	-1.88816	0.493574	0.497931	0.15135	1.63816
eqtl-a-ENSG00000061938	finngen_R11_CD2_INSITU_ENDOMETRIUM_EXALLC.gz	Endometrial cancer	TNK2	Simple mode	4	-1.03659	0.90828	0.336609	-2.81681	0.743641	0.354663	0.0597961	2.10358
eqtl-a-ENSG00000061938	finngen_R11_CD2_INSITU_ENDOMETRIUM_EXALLC.gz	Endometrial cancer	TNK2	Weighted mode	4	-0.523522	0.791097	0.555412	-2.07407	1.02703	0.59243	0.125673	2.79275
eqtl-a-ENSG00000062282	finngen_R11_CD2_INSITU_ENDOMETRIUM_EXALLC.gz	Endometrial cancer	DGAT2	MR Egger	4	-1.22409	0.846606	0.285108	-2.88344	0.435255	0.294024	0.055942	1.54536
eqtl-a-ENSG00000062282	finngen_R11_CD2_INSITU_ENDOMETRIUM_EXALLC.gz	Endometrial cancer	DGAT2	Weighted median	4	-1.2392	0.553473	0.0251587	-2.32401	-0.154395	0.289615	0.0978802	0.856933
eqtl-a-ENSG00000062282	finngen_R11_CD2_INSITU_ENDOMETRIUM_EXALLC.gz	Endometrial cancer	DGAT2	Inverse variance weighted	4	-1.56432	0.508558	0.00209804	-2.56109	-0.567546	0.20923	0.0772203	0.566915
eqtl-a-ENSG00000062282	finngen_R11_CD2_INSITU_ENDOMETRIUM_EXALLC.gz	Endometrial cancer	DGAT2	Simple mode	4	-1.35408	1.00869	0.272006	-3.3311	0.62295	0.258185	0.0357536	1.86442
eqtl-a-ENSG00000062282	finngen_R11_CD2_INSITU_ENDOMETRIUM_EXALLC.gz	Endometrial cancer	DGAT2	Weighted mode	4	-1.24347	0.617134	0.13733	-2.45305	-0.0338847	0.288383	0.0860308	0.966683
eqtl-a-ENSG00000062716	finngen_R11_CD2_INSITU_ENDOMETRIUM_EXALLC.gz	Endometrial cancer	VMP1	MR Egger	5	1.23322	0.926719	0.275379	-0.583152	3.04959	3.43226	0.558137	21.1066
eqtl-a-ENSG00000062716	finngen_R11_CD2_INSITU_ENDOMETRIUM_EXALLC.gz	Endometrial cancer	VMP1	Weighted median	5	0.476126	0.606214	0.432213	-0.712053	1.6643	1.60983	0.490636	5.282
eqtl-a-ENSG00000062716	finngen_R11_CD2_INSITU_ENDOMETRIUM_EXALLC.gz	Endometrial cancer	VMP1	Inverse variance weighted	5	0.289788	0.497464	0.560209	-0.685241	1.26482	1.33614	0.503969	3.54245
eqtl-a-ENSG00000062716	finngen_R11_CD2_INSITU_ENDOMETRIUM_EXALLC.gz	Endometrial cancer	VMP1	Simple mode	5	0.417128	0.745918	0.605844	-1.04487	1.87913	1.5176	0.351737	6.54779
eqtl-a-ENSG00000062716	finngen_R11_CD2_INSITU_ENDOMETRIUM_EXALLC.gz	Endometrial cancer	VMP1	Weighted mode	5	0.449534	0.633703	0.517252	-0.792524	1.69159	1.56758	0.452701	5.42811
eqtl-a-ENSG00000063169	finngen_R11_CD2_INSITU_ENDOMETRIUM_EXALLC.gz	Endometrial cancer	BICRA	MR Egger	3	0.521323	0.781608	0.625525	-1.01063	2.05327	1.68425	0.36399	7.79338
eqtl-a-ENSG00000063169	finngen_R11_CD2_INSITU_ENDOMETRIUM_EXALLC.gz	Endometrial cancer	BICRA	Weighted median	3	0.782086	0.43156	0.0699505	-0.0637711	1.62794	2.18603	0.93822	5.09339
eqtl-a-ENSG00000063169	finngen_R11_CD2_INSITU_ENDOMETRIUM_EXALLC.gz	Endometrial cancer	BICRA	Inverse variance weighted	3	0.818331	0.430028	0.0570444	-0.0245243	1.66119	2.26671	0.975774	5.26555
eqtl-a-ENSG00000063169	finngen_R11_CD2_INSITU_ENDOMETRIUM_EXALLC.gz	Endometrial cancer	BICRA	Simple mode	3	0.682758	0.63991	0.397727	-0.571466	1.93698	1.97933	0.564697	6.93778
eqtl-a-ENSG00000063169	finngen_R11_CD2_INSITU_ENDOMETRIUM_EXALLC.gz	Endometrial cancer	BICRA	Weighted mode	3	0.778504	0.488727	0.252191	-0.179401	1.73641	2.17821	0.835771	5.67692
eqtl-a-ENSG00000063245	finngen_R11_CD2_INSITU_ENDOMETRIUM_EXALLC.gz	Endometrial cancer	EPN1	MR Egger	3	0.727176	0.584057	0.430788	-0.417574	1.87193	2.06923	0.658643	6.50081
eqtl-a-ENSG00000063245	finngen_R11_CD2_INSITU_ENDOMETRIUM_EXALLC.gz	Endometrial cancer	EPN1	Weighted median	3	0.691201	0.446828	0.121886	-0.184581	1.56698	1.99611	0.831452	4.79217
eqtl-a-ENSG00000063245	finngen_R11_CD2_INSITU_ENDOMETRIUM_EXALLC.gz	Endometrial cancer	EPN1	Inverse variance weighted	3	0.692264	0.446574	0.121101	-0.183021	1.56755	1.99823	0.832751	4.79488
eqtl-a-ENSG00000063245	finngen_R11_CD2_INSITU_ENDOMETRIUM_EXALLC.gz	Endometrial cancer	EPN1	Simple mode	3	0.730142	0.810214	0.462608	-0.857878	2.31816	2.07537	0.424061	10.157
eqtl-a-ENSG00000063245	finngen_R11_CD2_INSITU_ENDOMETRIUM_EXALLC.gz	Endometrial cancer	EPN1	Weighted mode	3	0.708401	0.453128	0.258405	-0.17973	1.59653	2.03074	0.835496	4.93589
eqtl-a-ENSG00000063761	finngen_R11_CD2_INSITU_ENDOMETRIUM_EXALLC.gz	Endometrial cancer	ADCK1	MR Egger	3	0.0248335	0.368883	0.957207	-0.698176	0.747843	1.02514	0.497492	2.11244
eqtl-a-ENSG00000063761	finngen_R11_CD2_INSITU_ENDOMETRIUM_EXALLC.gz	Endometrial cancer	ADCK1	Weighted median	3	-0.0546884	0.331912	0.869127	-0.705235	0.595859	0.94678	0.493992	1.81459
eqtl-a-ENSG00000063761	finngen_R11_CD2_INSITU_ENDOMETRIUM_EXALLC.gz	Endometrial cancer	ADCK1	Inverse variance weighted	3	-0.035925	0.30423	0.906	-0.632217	0.560366	0.964713	0.531413	1.75131
eqtl-a-ENSG00000063761	finngen_R11_CD2_INSITU_ENDOMETRIUM_EXALLC.gz	Endometrial cancer	ADCK1	Simple mode	3	-0.28825	0.417721	0.561477	-1.10698	0.530484	0.749574	0.330554	1.69975
eqtl-a-ENSG00000063761	finngen_R11_CD2_INSITU_ENDOMETRIUM_EXALLC.gz	Endometrial cancer	ADCK1	Weighted mode	3	-0.242016	0.406442	0.611947	-1.03864	0.55461	0.785044	0.353935	1.74126
eqtl-a-ENSG00000063854	finngen_R11_CD2_INSITU_ENDOMETRIUM_EXALLC.gz	Endometrial cancer	HAGH	MR Egger	7	-0.0251914	0.455709	0.958057	-0.918382	0.867999	0.975123	0.399165	2.38214
eqtl-a-ENSG00000063854	finngen_R11_CD2_INSITU_ENDOMETRIUM_EXALLC.gz	Endometrial cancer	HAGH	Weighted median	7	-0.0635119	0.298763	0.831652	-0.649087	0.522063	0.938463	0.522523	1.6855
eqtl-a-ENSG00000063854	finngen_R11_CD2_INSITU_ENDOMETRIUM_EXALLC.gz	Endometrial cancer	HAGH	Inverse variance weighted	7	-0.0604283	0.268593	0.821994	-0.58687	0.466013	0.941361	0.556065	1.59363
eqtl-a-ENSG00000063854	finngen_R11_CD2_INSITU_ENDOMETRIUM_EXALLC.gz	Endometrial cancer	HAGH	Simple mode	7	0.122336	0.49999	0.81486	-0.857644	1.10232	1.13013	0.42416	3.01113
eqtl-a-ENSG00000063854	finngen_R11_CD2_INSITU_ENDOMETRIUM_EXALLC.gz	Endometrial cancer	HAGH	Weighted mode	7	-0.0335752	0.307444	0.916599	-0.636166	0.569016	0.966982	0.529318	1.76653
eqtl-a-ENSG00000064012	finngen_R11_CD2_INSITU_ENDOMETRIUM_EXALLC.gz	Endometrial cancer	CASP8	MR Egger	4	0.963043	0.90729	0.399714	-0.815246	2.74133	2.61966	0.442531	15.5076
eqtl-a-ENSG00000064012	finngen_R11_CD2_INSITU_ENDOMETRIUM_EXALLC.gz	Endometrial cancer	CASP8	Weighted median	4	0.770358	0.385642	0.0457604	0.014499	1.52622	2.16054	1.0146	4.60074
eqtl-a-ENSG00000064012	finngen_R11_CD2_INSITU_ENDOMETRIUM_EXALLC.gz	Endometrial cancer	CASP8	Inverse variance weighted	4	0.707325	0.369347	0.0554838	-0.0165953	1.43124	2.02856	0.983542	4.1839
eqtl-a-ENSG00000064012	finngen_R11_CD2_INSITU_ENDOMETRIUM_EXALLC.gz	Endometrial cancer	CASP8	Simple mode	4	1.01863	0.741868	0.263362	-0.435427	2.47269	2.76941	0.646988	11.8543
eqtl-a-ENSG00000064012	finngen_R11_CD2_INSITU_ENDOMETRIUM_EXALLC.gz	Endometrial cancer	CASP8	Weighted mode	4	0.779343	0.404567	0.1497	-0.0136086	1.5723	2.18004	0.986484	4.81769
eqtl-a-ENSG00000064042	finngen_R11_CD2_INSITU_ENDOMETRIUM_EXALLC.gz	Endometrial cancer	LIMCH1	MR Egger	3	3.53223	3.55441	0.501993	-3.43442	10.4989	34.2001	0.0322441	36274.8
eqtl-a-ENSG00000064042	finngen_R11_CD2_INSITU_ENDOMETRIUM_EXALLC.gz	Endometrial cancer	LIMCH1	Weighted median	3	0.379334	0.601903	0.528548	-0.800396	1.55906	1.46131	0.449151	4.75436
eqtl-a-ENSG00000064042	finngen_R11_CD2_INSITU_ENDOMETRIUM_EXALLC.gz	Endometrial cancer	LIMCH1	Inverse variance weighted	3	0.0721539	0.773249	0.925655	-1.44341	1.58772	1.07482	0.23612	4.89259
eqtl-a-ENSG00000064042	finngen_R11_CD2_INSITU_ENDOMETRIUM_EXALLC.gz	Endometrial cancer	LIMCH1	Simple mode	3	0.661303	0.851776	0.518765	-1.00818	2.33078	1.93732	0.364883	10.286
eqtl-a-ENSG00000064042	finngen_R11_CD2_INSITU_ENDOMETRIUM_EXALLC.gz	Endometrial cancer	LIMCH1	Weighted mode	3	0.527374	0.702734	0.531255	-0.849985	1.90473	1.69448	0.427421	6.71761
eqtl-a-ENSG00000064201	finngen_R11_CD2_INSITU_ENDOMETRIUM_EXALLC.gz	Endometrial cancer	TSPAN32	MR Egger	4	-0.210753	1.24587	0.881232	-2.65266	2.23116	0.809974	0.0704633	9.31063
eqtl-a-ENSG00000064201	finngen_R11_CD2_INSITU_ENDOMETRIUM_EXALLC.gz	Endometrial cancer	TSPAN32	Weighted median	4	0.137491	0.250844	0.583613	-0.354163	0.629146	1.14739	0.70176	1.87601
eqtl-a-ENSG00000064201	finngen_R11_CD2_INSITU_ENDOMETRIUM_EXALLC.gz	Endometrial cancer	TSPAN32	Inverse variance weighted	4	0.076506	0.298649	0.797817	-0.508847	0.661859	1.07951	0.601189	1.93839
eqtl-a-ENSG00000064201	finngen_R11_CD2_INSITU_ENDOMETRIUM_EXALLC.gz	Endometrial cancer	TSPAN32	Simple mode	4	0.517417	0.45077	0.334263	-0.366091	1.40093	1.67769	0.693439	4.05896
eqtl-a-ENSG00000064201	finngen_R11_CD2_INSITU_ENDOMETRIUM_EXALLC.gz	Endometrial cancer	TSPAN32	Weighted mode	4	0.140032	0.303664	0.676074	-0.45515	0.735214	1.15031	0.634353	2.08593
eqtl-a-ENSG00000064225	finngen_R11_CD2_INSITU_ENDOMETRIUM_EXALLC.gz	Endometrial cancer	ST3GAL6	MR Egger	3	-0.0116434	1.07964	0.993135	-2.12774	2.10446	0.988424	0.119106	8.20265
eqtl-a-ENSG00000064225	finngen_R11_CD2_INSITU_ENDOMETRIUM_EXALLC.gz	Endometrial cancer	ST3GAL6	Weighted median	3	0.320657	0.42155	0.446859	-0.505582	1.1469	1.37803	0.603155	3.14841
eqtl-a-ENSG00000064225	finngen_R11_CD2_INSITU_ENDOMETRIUM_EXALLC.gz	Endometrial cancer	ST3GAL6	Inverse variance weighted	3	0.380513	0.408821	0.351979	-0.420776	1.1818	1.46304	0.656537	3.26025
eqtl-a-ENSG00000064225	finngen_R11_CD2_INSITU_ENDOMETRIUM_EXALLC.gz	Endometrial cancer	ST3GAL6	Simple mode	3	0.198155	0.562714	0.758377	-0.904765	1.30107	1.21915	0.404637	3.67324
eqtl-a-ENSG00000064225	finngen_R11_CD2_INSITU_ENDOMETRIUM_EXALLC.gz	Endometrial cancer	ST3GAL6	Weighted mode	3	0.316841	0.473255	0.572121	-0.610739	1.24442	1.37278	0.54295	3.47092
eqtl-a-ENSG00000064419	finngen_R11_CD2_INSITU_ENDOMETRIUM_EXALLC.gz	Endometrial cancer	TNPO3	MR Egger	3	0.451405	1.08831	0.749695	-1.68169	2.5845	1.57052	0.18606	13.2566
eqtl-a-ENSG00000064419	finngen_R11_CD2_INSITU_ENDOMETRIUM_EXALLC.gz	Endometrial cancer	TNPO3	Weighted median	3	0.520778	0.268531	0.0524578	-0.00554319	1.0471	1.68334	0.994472	2.84937
eqtl-a-ENSG00000064419	finngen_R11_CD2_INSITU_ENDOMETRIUM_EXALLC.gz	Endometrial cancer	TNPO3	Inverse variance weighted	3	0.274193	0.243221	0.259598	-0.20252	0.750907	1.31547	0.81667	2.11892
eqtl-a-ENSG00000064419	finngen_R11_CD2_INSITU_ENDOMETRIUM_EXALLC.gz	Endometrial cancer	TNPO3	Simple mode	3	0.593058	0.417184	0.291061	-0.224624	1.41074	1.80951	0.798817	4.09898
eqtl-a-ENSG00000064419	finngen_R11_CD2_INSITU_ENDOMETRIUM_EXALLC.gz	Endometrial cancer	TNPO3	Weighted mode	3	-0.0521797	0.330653	0.889101	-0.70026	0.5959	0.949158	0.496456	1.81466
eqtl-a-ENSG00000064490	finngen_R11_CD2_INSITU_ENDOMETRIUM_EXALLC.gz	Endometrial cancer	RFXANK	MR Egger	3	1.10692	0.798987	0.398023	-0.45909	2.67294	3.02504	0.631859	14.4825
eqtl-a-ENSG00000064490	finngen_R11_CD2_INSITU_ENDOMETRIUM_EXALLC.gz	Endometrial cancer	RFXANK	Weighted median	3	0.542308	0.447898	0.225978	-0.335572	1.42019	1.71997	0.714929	4.1379
eqtl-a-ENSG00000064490	finngen_R11_CD2_INSITU_ENDOMETRIUM_EXALLC.gz	Endometrial cancer	RFXANK	Inverse variance weighted	3	0.354901	0.463875	0.444223	-0.554293	1.2641	1.42604	0.574478	3.53989
eqtl-a-ENSG00000064490	finngen_R11_CD2_INSITU_ENDOMETRIUM_EXALLC.gz	Endometrial cancer	RFXANK	Simple mode	3	0.527771	0.564426	0.448468	-0.578503	1.63405	1.69515	0.560737	5.12457
eqtl-a-ENSG00000064490	finngen_R11_CD2_INSITU_ENDOMETRIUM_EXALLC.gz	Endometrial cancer	RFXANK	Weighted mode	3	0.559542	0.478089	0.362436	-0.377513	1.4966	1.74987	0.685564	4.46646
eqtl-a-ENSG00000064547	finngen_R11_CD2_INSITU_ENDOMETRIUM_EXALLC.gz	Endometrial cancer	LPAR2	MR Egger	10	0.351912	0.344714	0.337187	-0.323728	1.02755	1.42178	0.723447	2.79422
eqtl-a-ENSG00000064547	finngen_R11_CD2_INSITU_ENDOMETRIUM_EXALLC.gz	Endometrial cancer	LPAR2	Weighted median	10	0.285266	0.294817	0.333244	-0.292577	0.863108	1.33012	0.746338	2.37052
eqtl-a-ENSG00000064547	finngen_R11_CD2_INSITU_ENDOMETRIUM_EXALLC.gz	Endometrial cancer	LPAR2	Inverse variance weighted	10	0.166505	0.240722	0.489132	-0.30531	0.638319	1.18117	0.736895	1.8933
eqtl-a-ENSG00000064547	finngen_R11_CD2_INSITU_ENDOMETRIUM_EXALLC.gz	Endometrial cancer	LPAR2	Simple mode	10	0.419284	0.544111	0.460701	-0.647173	1.48574	1.52087	0.523524	4.41824
eqtl-a-ENSG00000064547	finngen_R11_CD2_INSITU_ENDOMETRIUM_EXALLC.gz	Endometrial cancer	LPAR2	Weighted mode	10	0.31624	0.296729	0.31429	-0.265349	0.897829	1.37196	0.766938	2.45427
eqtl-a-ENSG00000064601	finngen_R11_CD2_INSITU_ENDOMETRIUM_EXALLC.gz	Endometrial cancer	CTSA	MR Egger	8	-0.293315	0.849466	0.741657	-1.95827	1.37164	0.745787	0.141102	3.9418
eqtl-a-ENSG00000064601	finngen_R11_CD2_INSITU_ENDOMETRIUM_EXALLC.gz	Endometrial cancer	CTSA	Weighted median	8	-0.462206	0.475988	0.331526	-1.39514	0.470731	0.629893	0.247798	1.60116
eqtl-a-ENSG00000064601	finngen_R11_CD2_INSITU_ENDOMETRIUM_EXALLC.gz	Endometrial cancer	CTSA	Inverse variance weighted	8	-0.256619	0.39845	0.519548	-1.03758	0.524343	0.773663	0.354311	1.68935
eqtl-a-ENSG00000064601	finngen_R11_CD2_INSITU_ENDOMETRIUM_EXALLC.gz	Endometrial cancer	CTSA	Simple mode	8	0.114652	0.832471	0.894336	-1.51699	1.7463	1.12148	0.219371	5.73333
eqtl-a-ENSG00000064601	finngen_R11_CD2_INSITU_ENDOMETRIUM_EXALLC.gz	Endometrial cancer	CTSA	Weighted mode	8	-0.485435	0.527644	0.388174	-1.51962	0.548747	0.615429	0.218796	1.73108
eqtl-a-ENSG00000064607	finngen_R11_CD2_INSITU_ENDOMETRIUM_EXALLC.gz	Endometrial cancer	SUGP2	MR Egger	3	0.432751	0.554192	0.577943	-0.653466	1.51897	1.54149	0.520239	4.56751
eqtl-a-ENSG00000064607	finngen_R11_CD2_INSITU_ENDOMETRIUM_EXALLC.gz	Endometrial cancer	SUGP2	Weighted median	3	0.386165	0.220836	0.0803521	-0.0466745	0.819004	1.47133	0.954398	2.26824
eqtl-a-ENSG00000064607	finngen_R11_CD2_INSITU_ENDOMETRIUM_EXALLC.gz	Endometrial cancer	SUGP2	Inverse variance weighted	3	0.388186	0.225476	0.0851363	-0.0537463	0.830118	1.4743	0.947673	2.29359
eqtl-a-ENSG00000064607	finngen_R11_CD2_INSITU_ENDOMETRIUM_EXALLC.gz	Endometrial cancer	SUGP2	Simple mode	3	0.275026	0.520932	0.650258	-0.745999	1.29605	1.31657	0.47426	3.65484
eqtl-a-ENSG00000064607	finngen_R11_CD2_INSITU_ENDOMETRIUM_EXALLC.gz	Endometrial cancer	SUGP2	Weighted mode	3	0.39231	0.222012	0.219253	-0.0428344	0.827454	1.4804	0.95807	2.28749
eqtl-a-ENSG00000064666	finngen_R11_CD2_INSITU_ENDOMETRIUM_EXALLC.gz	Endometrial cancer	CNN2	MR Egger	3	-11.907	16.4673	0.60145	-44.1829	20.3689	6.7431e-06	6.48064e-20	7.01619e+08
eqtl-a-ENSG00000064666	finngen_R11_CD2_INSITU_ENDOMETRIUM_EXALLC.gz	Endometrial cancer	CNN2	Weighted median	3	-0.666233	0.746305	0.372013	-2.12899	0.796525	0.51364	0.118957	2.21782
eqtl-a-ENSG00000064666	finngen_R11_CD2_INSITU_ENDOMETRIUM_EXALLC.gz	Endometrial cancer	CNN2	Inverse variance weighted	3	-0.730078	0.71865	0.309676	-2.13863	0.678477	0.481872	0.117816	1.97087
eqtl-a-ENSG00000064666	finngen_R11_CD2_INSITU_ENDOMETRIUM_EXALLC.gz	Endometrial cancer	CNN2	Simple mode	3	-1.86401	1.18384	0.25603	-4.18433	0.456312	0.15505	0.0152324	1.57824
eqtl-a-ENSG00000064666	finngen_R11_CD2_INSITU_ENDOMETRIUM_EXALLC.gz	Endometrial cancer	CNN2	Weighted mode	3	-0.434352	0.820058	0.649265	-2.04167	1.17296	0.647684	0.129812	3.23155
eqtl-a-ENSG00000064687	finngen_R11_CD2_INSITU_ENDOMETRIUM_EXALLC.gz	Endometrial cancer	ABCA7	MR Egger	3	-1.92179	2.01828	0.515588	-5.87763	2.03404	0.146344	0.00280142	7.64494
eqtl-a-ENSG00000064687	finngen_R11_CD2_INSITU_ENDOMETRIUM_EXALLC.gz	Endometrial cancer	ABCA7	Weighted median	3	-0.159492	0.369481	0.665985	-0.883675	0.564691	0.852577	0.413261	1.7589
eqtl-a-ENSG00000064687	finngen_R11_CD2_INSITU_ENDOMETRIUM_EXALLC.gz	Endometrial cancer	ABCA7	Inverse variance weighted	3	-0.148012	0.356782	0.678248	-0.847304	0.551279	0.86242	0.428569	1.73547
eqtl-a-ENSG00000064687	finngen_R11_CD2_INSITU_ENDOMETRIUM_EXALLC.gz	Endometrial cancer	ABCA7	Simple mode	3	-0.133724	0.555497	0.832193	-1.2225	0.955051	0.874831	0.294493	2.5988
eqtl-a-ENSG00000064687	finngen_R11_CD2_INSITU_ENDOMETRIUM_EXALLC.gz	Endometrial cancer	ABCA7	Weighted mode	3	-0.0914563	0.391864	0.837172	-0.85951	0.676597	0.912601	0.42337	1.96717
eqtl-a-ENSG00000064726	finngen_R11_CD2_INSITU_ENDOMETRIUM_EXALLC.gz	Endometrial cancer	BTBD1	MR Egger	3	-2.24244	1.63419	0.400922	-5.44545	0.960578	0.106199	0.00431588	2.61321
eqtl-a-ENSG00000064726	finngen_R11_CD2_INSITU_ENDOMETRIUM_EXALLC.gz	Endometrial cancer	BTBD1	Weighted median	3	-1.16472	0.5833	0.0458489	-2.30799	-0.0214549	0.312009	0.0994607	0.978774
eqtl-a-ENSG00000064726	finngen_R11_CD2_INSITU_ENDOMETRIUM_EXALLC.gz	Endometrial cancer	BTBD1	Inverse variance weighted	3	-1.07637	0.59046	0.0683128	-2.23367	0.0809298	0.34083	0.107134	1.08429
eqtl-a-ENSG00000064726	finngen_R11_CD2_INSITU_ENDOMETRIUM_EXALLC.gz	Endometrial cancer	BTBD1	Simple mode	3	-1.01193	0.882231	0.37008	-2.7411	0.71724	0.363516	0.0644991	2.04877
eqtl-a-ENSG00000064726	finngen_R11_CD2_INSITU_ENDOMETRIUM_EXALLC.gz	Endometrial cancer	BTBD1	Weighted mode	3	-1.24431	0.68253	0.209864	-2.58207	0.0934537	0.288141	0.0756177	1.09796
eqtl-a-ENSG00000064763	finngen_R11_CD2_INSITU_ENDOMETRIUM_EXALLC.gz	Endometrial cancer	FAR2	MR Egger	6	0.0385912	1.3603	0.978726	-2.62759	2.70478	1.03935	0.0722521	14.951
eqtl-a-ENSG00000064763	finngen_R11_CD2_INSITU_ENDOMETRIUM_EXALLC.gz	Endometrial cancer	FAR2	Weighted median	6	0.468278	0.688274	0.496273	-0.88074	1.8173	1.59724	0.414476	6.15519
eqtl-a-ENSG00000064763	finngen_R11_CD2_INSITU_ENDOMETRIUM_EXALLC.gz	Endometrial cancer	FAR2	Inverse variance weighted	6	0.659655	0.545421	0.226493	-0.40937	1.72868	1.93413	0.664068	5.63322
eqtl-a-ENSG00000064763	finngen_R11_CD2_INSITU_ENDOMETRIUM_EXALLC.gz	Endometrial cancer	FAR2	Simple mode	6	0.420625	0.875605	0.651237	-1.29556	2.13681	1.52291	0.273744	8.47238
eqtl-a-ENSG00000064763	finngen_R11_CD2_INSITU_ENDOMETRIUM_EXALLC.gz	Endometrial cancer	FAR2	Weighted mode	6	0.480363	0.733661	0.541548	-0.957612	1.91834	1.61666	0.383808	6.80963
eqtl-a-ENSG00000064886	finngen_R11_CD2_INSITU_ENDOMETRIUM_EXALLC.gz	Endometrial cancer	CHI3L2	MR Egger	6	0.399878	0.248987	0.183544	-0.0881376	0.887893	1.49164	0.915635	2.43
eqtl-a-ENSG00000064886	finngen_R11_CD2_INSITU_ENDOMETRIUM_EXALLC.gz	Endometrial cancer	CHI3L2	Weighted median	6	0.314182	0.177244	0.0762964	-0.0332171	0.661581	1.36914	0.967329	1.93785
eqtl-a-ENSG00000064886	finngen_R11_CD2_INSITU_ENDOMETRIUM_EXALLC.gz	Endometrial cancer	CHI3L2	Inverse variance weighted	6	0.258656	0.165711	0.118552	-0.0661387	0.58345	1.29519	0.936001	1.79221
eqtl-a-ENSG00000064886	finngen_R11_CD2_INSITU_ENDOMETRIUM_EXALLC.gz	Endometrial cancer	CHI3L2	Simple mode	6	-0.0606414	0.331428	0.86201	-0.710241	0.588958	0.941161	0.491526	1.80211
eqtl-a-ENSG00000064886	finngen_R11_CD2_INSITU_ENDOMETRIUM_EXALLC.gz	Endometrial cancer	CHI3L2	Weighted mode	6	0.315851	0.167052	0.11725	-0.011572	0.643273	1.37143	0.988495	1.9027
eqtl-a-ENSG00000065060	finngen_R11_CD2_INSITU_ENDOMETRIUM_EXALLC.gz	Endometrial cancer	BLTP3A	MR Egger	6	-0.00530747	0.464722	0.991435	-0.916162	0.905547	0.994707	0.400051	2.47328
eqtl-a-ENSG00000065060	finngen_R11_CD2_INSITU_ENDOMETRIUM_EXALLC.gz	Endometrial cancer	BLTP3A	Weighted median	6	-0.435762	0.231767	0.0600844	-0.890026	0.018501	0.646771	0.410645	1.01867
eqtl-a-ENSG00000065060	finngen_R11_CD2_INSITU_ENDOMETRIUM_EXALLC.gz	Endometrial cancer	BLTP3A	Inverse variance weighted	6	-0.392923	0.171159	0.0216955	-0.728394	-0.0574509	0.675081	0.482683	0.944168
eqtl-a-ENSG00000065060	finngen_R11_CD2_INSITU_ENDOMETRIUM_EXALLC.gz	Endometrial cancer	BLTP3A	Simple mode	6	-0.00860971	0.369667	0.98232	-0.733157	0.715938	0.991427	0.48039	2.0461
eqtl-a-ENSG00000065060	finngen_R11_CD2_INSITU_ENDOMETRIUM_EXALLC.gz	Endometrial cancer	BLTP3A	Weighted mode	6	-0.114769	0.295964	0.714138	-0.694859	0.465321	0.891572	0.499145	1.59253
eqtl-a-ENSG00000065135	finngen_R11_CD2_INSITU_ENDOMETRIUM_EXALLC.gz	Endometrial cancer	GNAI3	Inverse variance weighted	2	0.131932	0.313992	0.674356	-0.483492	0.747356	1.14103	0.616627	2.11141
eqtl-a-ENSG00000065154	finngen_R11_CD2_INSITU_ENDOMETRIUM_EXALLC.gz	Endometrial cancer	OAT	MR Egger	4	-0.157623	0.478373	0.773088	-1.09523	0.779988	0.854172	0.334462	2.18145
eqtl-a-ENSG00000065154	finngen_R11_CD2_INSITU_ENDOMETRIUM_EXALLC.gz	Endometrial cancer	OAT	Weighted median	4	-0.0123338	0.29081	0.96617	-0.582321	0.557653	0.987742	0.5586	1.74657
eqtl-a-ENSG00000065154	finngen_R11_CD2_INSITU_ENDOMETRIUM_EXALLC.gz	Endometrial cancer	OAT	Inverse variance weighted	4	0.0255149	0.280982	0.927646	-0.525209	0.576239	1.02584	0.591432	1.77933
eqtl-a-ENSG00000065154	finngen_R11_CD2_INSITU_ENDOMETRIUM_EXALLC.gz	Endometrial cancer	OAT	Simple mode	4	0.0262295	0.477764	0.959669	-0.910187	0.962647	1.02658	0.402449	2.61862
eqtl-a-ENSG00000065154	finngen_R11_CD2_INSITU_ENDOMETRIUM_EXALLC.gz	Endometrial cancer	OAT	Weighted mode	4	-0.018411	0.321466	0.95793	-0.648485	0.611663	0.981757	0.522837	1.84349
eqtl-a-ENSG00000065268	finngen_R11_CD2_INSITU_ENDOMETRIUM_EXALLC.gz	Endometrial cancer	WDR18	Inverse variance weighted	2	1.42184	1.22536	0.24591	-0.979876	3.82356	4.14474	0.375358	45.7666
eqtl-a-ENSG00000065308	finngen_R11_CD2_INSITU_ENDOMETRIUM_EXALLC.gz	Endometrial cancer	TRAM2	Wald ratio	1	-0.399679	0.663934	0.547183	-1.70099	0.901631	0.670535	0.182503	2.46362
eqtl-a-ENSG00000065457	finngen_R11_CD2_INSITU_ENDOMETRIUM_EXALLC.gz	Endometrial cancer	ADAT1	MR Egger	3	-0.314549	0.384304	0.563333	-1.06778	0.438686	0.730118	0.343769	1.55067
eqtl-a-ENSG00000065457	finngen_R11_CD2_INSITU_ENDOMETRIUM_EXALLC.gz	Endometrial cancer	ADAT1	Weighted median	3	-0.0319329	0.173984	0.854375	-0.372942	0.309076	0.968572	0.688705	1.36217
eqtl-a-ENSG00000065457	finngen_R11_CD2_INSITU_ENDOMETRIUM_EXALLC.gz	Endometrial cancer	ADAT1	Inverse variance weighted	3	-0.0101193	0.168191	0.952024	-0.339774	0.319535	0.989932	0.711931	1.37649
eqtl-a-ENSG00000065457	finngen_R11_CD2_INSITU_ENDOMETRIUM_EXALLC.gz	Endometrial cancer	ADAT1	Simple mode	3	-0.0397382	0.200601	0.86128	-0.432917	0.353441	0.961041	0.648614	1.42396
eqtl-a-ENSG00000065457	finngen_R11_CD2_INSITU_ENDOMETRIUM_EXALLC.gz	Endometrial cancer	ADAT1	Weighted mode	3	-0.0320698	0.186229	0.879124	-0.397078	0.332939	0.968439	0.672281	1.39506
eqtl-a-ENSG00000065491	finngen_R11_CD2_INSITU_ENDOMETRIUM_EXALLC.gz	Endometrial cancer	TBC1D22B	MR Egger	4	0.72456	3.06119	0.834929	-5.27537	6.72449	2.06382	0.00511605	832.55
eqtl-a-ENSG00000065491	finngen_R11_CD2_INSITU_ENDOMETRIUM_EXALLC.gz	Endometrial cancer	TBC1D22B	Weighted median	4	0.508759	0.70438	0.470123	-0.871826	1.88934	1.66323	0.418187	6.61502
eqtl-a-ENSG00000065491	finngen_R11_CD2_INSITU_ENDOMETRIUM_EXALLC.gz	Endometrial cancer	TBC1D22B	Inverse variance weighted	4	0.866274	1.12186	0.44001	-1.33257	3.06512	2.37803	0.263798	21.4371
eqtl-a-ENSG00000065491	finngen_R11_CD2_INSITU_ENDOMETRIUM_EXALLC.gz	Endometrial cancer	TBC1D22B	Simple mode	4	1.0964	1.30601	0.462813	-1.46337	3.65618	2.99338	0.231455	38.7131
eqtl-a-ENSG00000065491	finngen_R11_CD2_INSITU_ENDOMETRIUM_EXALLC.gz	Endometrial cancer	TBC1D22B	Weighted mode	4	-0.373439	0.689588	0.625767	-1.72503	0.978154	0.688363	0.178167	2.65954
eqtl-a-ENSG00000065534	finngen_R11_CD2_INSITU_ENDOMETRIUM_EXALLC.gz	Endometrial cancer	MYLK	MR Egger	11	-0.88207	1.0403	0.41847	-2.92105	1.15691	0.413925	0.053877	3.1801
eqtl-a-ENSG00000065534	finngen_R11_CD2_INSITU_ENDOMETRIUM_EXALLC.gz	Endometrial cancer	MYLK	Weighted median	11	-0.734577	0.485666	0.130403	-1.68648	0.217329	0.479709	0.18517	1.24275
eqtl-a-ENSG00000065534	finngen_R11_CD2_INSITU_ENDOMETRIUM_EXALLC.gz	Endometrial cancer	MYLK	Inverse variance weighted	11	-0.771331	0.378889	0.0417732	-1.51395	-0.0287092	0.462397	0.220038	0.971699
eqtl-a-ENSG00000065534	finngen_R11_CD2_INSITU_ENDOMETRIUM_EXALLC.gz	Endometrial cancer	MYLK	Simple mode	11	-0.87168	0.669128	0.221873	-2.18317	0.43981	0.418248	0.112684	1.55241
eqtl-a-ENSG00000065534	finngen_R11_CD2_INSITU_ENDOMETRIUM_EXALLC.gz	Endometrial cancer	MYLK	Weighted mode	11	-0.830219	0.568367	0.17479	-1.94422	0.283779	0.435954	0.143099	1.32814
eqtl-a-ENSG00000065613	finngen_R11_CD2_INSITU_ENDOMETRIUM_EXALLC.gz	Endometrial cancer	SLK	MR Egger	6	0.367511	0.704261	0.629345	-1.01284	1.74786	1.44414	0.363186	5.74232
eqtl-a-ENSG00000065613	finngen_R11_CD2_INSITU_ENDOMETRIUM_EXALLC.gz	Endometrial cancer	SLK	Weighted median	6	0.711108	0.382985	0.0633461	-0.0395416	1.46176	2.03625	0.96123	4.31354
eqtl-a-ENSG00000065613	finngen_R11_CD2_INSITU_ENDOMETRIUM_EXALLC.gz	Endometrial cancer	SLK	Inverse variance weighted	6	0.798723	0.346523	0.0211685	0.119538	1.47791	2.2227	1.12698	4.38376
eqtl-a-ENSG00000065613	finngen_R11_CD2_INSITU_ENDOMETRIUM_EXALLC.gz	Endometrial cancer	SLK	Simple mode	6	0.711969	0.645301	0.32014	-0.552821	1.97676	2.038	0.575325	7.21931
eqtl-a-ENSG00000065613	finngen_R11_CD2_INSITU_ENDOMETRIUM_EXALLC.gz	Endometrial cancer	SLK	Weighted mode	6	0.697225	0.398683	0.140736	-0.0841934	1.47864	2.00817	0.919253	4.38699
eqtl-a-ENSG00000065618	finngen_R11_CD2_INSITU_ENDOMETRIUM_EXALLC.gz	Endometrial cancer	COL17A1	MR Egger	3	-0.103592	0.995092	0.933964	-2.05397	1.84679	0.901593	0.128225	6.33942
eqtl-a-ENSG00000065618	finngen_R11_CD2_INSITU_ENDOMETRIUM_EXALLC.gz	Endometrial cancer	COL17A1	Weighted median	3	0.536816	0.483149	0.266536	-0.410157	1.48379	1.71055	0.663546	4.40962
eqtl-a-ENSG00000065618	finngen_R11_CD2_INSITU_ENDOMETRIUM_EXALLC.gz	Endometrial cancer	COL17A1	Inverse variance weighted	3	0.62062	0.456859	0.174321	-0.274823	1.51606	1.86008	0.759706	4.55426
eqtl-a-ENSG00000065618	finngen_R11_CD2_INSITU_ENDOMETRIUM_EXALLC.gz	Endometrial cancer	COL17A1	Simple mode	3	1.4517	0.944873	0.264243	-0.400253	3.30365	4.27036	0.670151	27.2118
eqtl-a-ENSG00000065618	finngen_R11_CD2_INSITU_ENDOMETRIUM_EXALLC.gz	Endometrial cancer	COL17A1	Weighted mode	3	0.378799	0.491577	0.521535	-0.584692	1.34229	1.46053	0.557277	3.8278
eqtl-a-ENSG00000065665	finngen_R11_CD2_INSITU_ENDOMETRIUM_EXALLC.gz	Endometrial cancer	SEC61A2	MR Egger	3	-0.463298	2.80271	0.895708	-5.95661	5.03001	0.629205	0.00258867	152.935
eqtl-a-ENSG00000065665	finngen_R11_CD2_INSITU_ENDOMETRIUM_EXALLC.gz	Endometrial cancer	SEC61A2	Weighted median	3	0.4803	0.548526	0.381238	-0.594812	1.55541	1.61656	0.551666	4.73703
eqtl-a-ENSG00000065665	finngen_R11_CD2_INSITU_ENDOMETRIUM_EXALLC.gz	Endometrial cancer	SEC61A2	Inverse variance weighted	3	0.645117	0.513482	0.208986	-0.361308	1.65154	1.90621	0.696765	5.21501
eqtl-a-ENSG00000065665	finngen_R11_CD2_INSITU_ENDOMETRIUM_EXALLC.gz	Endometrial cancer	SEC61A2	Simple mode	3	0.496753	0.694936	0.548897	-0.865321	1.85883	1.64338	0.420916	6.4162
eqtl-a-ENSG00000065665	finngen_R11_CD2_INSITU_ENDOMETRIUM_EXALLC.gz	Endometrial cancer	SEC61A2	Weighted mode	3	0.426575	0.589487	0.544481	-0.72882	1.58197	1.532	0.482478	4.86453
eqtl-a-ENSG00000065675	finngen_R11_CD2_INSITU_ENDOMETRIUM_EXALLC.gz	Endometrial cancer	PRKCQ	MR Egger	3	0.514097	1.07444	0.715888	-1.59182	2.62001	1.67213	0.203556	13.7358
eqtl-a-ENSG00000065675	finngen_R11_CD2_INSITU_ENDOMETRIUM_EXALLC.gz	Endometrial cancer	PRKCQ	Weighted median	3	0.195985	0.48816	0.688068	-0.760809	1.15278	1.21651	0.467288	3.16698
eqtl-a-ENSG00000065675	finngen_R11_CD2_INSITU_ENDOMETRIUM_EXALLC.gz	Endometrial cancer	PRKCQ	Inverse variance weighted	3	0.092195	0.481581	0.848179	-0.851705	1.03609	1.09658	0.426687	2.81819
eqtl-a-ENSG00000065675	finngen_R11_CD2_INSITU_ENDOMETRIUM_EXALLC.gz	Endometrial cancer	PRKCQ	Simple mode	3	0.177152	0.696277	0.822936	-1.18755	1.54185	1.19381	0.304967	4.67325
eqtl-a-ENSG00000065675	finngen_R11_CD2_INSITU_ENDOMETRIUM_EXALLC.gz	Endometrial cancer	PRKCQ	Weighted mode	3	0.209046	0.527568	0.730203	-0.824988	1.24308	1.2325	0.43824	3.46627
eqtl-a-ENSG00000065802	finngen_R11_CD2_INSITU_ENDOMETRIUM_EXALLC.gz	Endometrial cancer	ASB1	Inverse variance weighted	2	-0.294769	0.236269	0.212178	-0.757855	0.168318	0.744704	0.46867	1.18331
eqtl-a-ENSG00000065809	finngen_R11_CD2_INSITU_ENDOMETRIUM_EXALLC.gz	Endometrial cancer	FAM107B	MR Egger	5	0.128018	1.31274	0.928464	-2.44496	2.70099	1.13657	0.0867298	14.8945
eqtl-a-ENSG00000065809	finngen_R11_CD2_INSITU_ENDOMETRIUM_EXALLC.gz	Endometrial cancer	FAM107B	Weighted median	5	-0.0196916	0.273006	0.942499	-0.554784	0.5154	0.980501	0.574197	1.67431
eqtl-a-ENSG00000065809	finngen_R11_CD2_INSITU_ENDOMETRIUM_EXALLC.gz	Endometrial cancer	FAM107B	Inverse variance weighted	5	-0.133694	0.295624	0.651094	-0.713116	0.445729	0.874858	0.490115	1.56163
eqtl-a-ENSG00000065809	finngen_R11_CD2_INSITU_ENDOMETRIUM_EXALLC.gz	Endometrial cancer	FAM107B	Simple mode	5	0.358273	0.4172	0.438891	-0.459439	1.17598	1.43086	0.631638	3.24133
eqtl-a-ENSG00000065809	finngen_R11_CD2_INSITU_ENDOMETRIUM_EXALLC.gz	Endometrial cancer	FAM107B	Weighted mode	5	0.266304	0.313541	0.443535	-0.348237	0.880846	1.30513	0.705932	2.41294
eqtl-a-ENSG00000065882	finngen_R11_CD2_INSITU_ENDOMETRIUM_EXALLC.gz	Endometrial cancer	TBC1D1	MR Egger	3	-1.10008	2.60893	0.745965	-6.21358	4.01343	0.332845	0.00200205	55.3362
eqtl-a-ENSG00000065882	finngen_R11_CD2_INSITU_ENDOMETRIUM_EXALLC.gz	Endometrial cancer	TBC1D1	Weighted median	3	-1.57912	0.780281	0.0429929	-3.10847	-0.0497659	0.206157	0.0446693	0.951452
eqtl-a-ENSG00000065882	finngen_R11_CD2_INSITU_ENDOMETRIUM_EXALLC.gz	Endometrial cancer	TBC1D1	Inverse variance weighted	3	-1.68886	0.729474	0.0206031	-3.11863	-0.259094	0.184729	0.0442176	0.77175
eqtl-a-ENSG00000065882	finngen_R11_CD2_INSITU_ENDOMETRIUM_EXALLC.gz	Endometrial cancer	TBC1D1	Simple mode	3	-1.57683	0.951503	0.239328	-3.44178	0.288112	0.206628	0.0320077	1.33391
eqtl-a-ENSG00000065882	finngen_R11_CD2_INSITU_ENDOMETRIUM_EXALLC.gz	Endometrial cancer	TBC1D1	Weighted mode	3	-1.57286	1.03639	0.268407	-3.60419	0.458473	0.207451	0.0272094	1.58166
eqtl-a-ENSG00000065978	finngen_R11_CD2_INSITU_ENDOMETRIUM_EXALLC.gz	Endometrial cancer	YBX1	Wald ratio	1	-0.642276	1.39646	0.645566	-3.37934	2.09479	0.526094	0.0340698	8.12374
eqtl-a-ENSG00000065989	finngen_R11_CD2_INSITU_ENDOMETRIUM_EXALLC.gz	Endometrial cancer	PDE4A	MR Egger	3	-0.98146	0.837161	0.449593	-2.6223	0.659376	0.374763	0.0726359	1.93359
eqtl-a-ENSG00000065989	finngen_R11_CD2_INSITU_ENDOMETRIUM_EXALLC.gz	Endometrial cancer	PDE4A	Weighted median	3	-0.748243	0.527952	0.156409	-1.78303	0.286544	0.473197	0.168128	1.33182
eqtl-a-ENSG00000065989	finngen_R11_CD2_INSITU_ENDOMETRIUM_EXALLC.gz	Endometrial cancer	PDE4A	Inverse variance weighted	3	-0.730215	0.483844	0.131249	-1.67855	0.218119	0.481805	0.186645	1.24373
eqtl-a-ENSG00000065989	finngen_R11_CD2_INSITU_ENDOMETRIUM_EXALLC.gz	Endometrial cancer	PDE4A	Simple mode	3	-0.410507	0.679098	0.606962	-1.74154	0.920526	0.663314	0.175251	2.51061
eqtl-a-ENSG00000065989	finngen_R11_CD2_INSITU_ENDOMETRIUM_EXALLC.gz	Endometrial cancer	PDE4A	Weighted mode	3	-0.860818	0.598043	0.286682	-2.03298	0.311346	0.422816	0.130945	1.36526
eqtl-a-ENSG00000066027	finngen_R11_CD2_INSITU_ENDOMETRIUM_EXALLC.gz	Endometrial cancer	PPP2R5A	MR Egger	10	0.0707231	0.3255	0.833433	-0.567256	0.708702	1.07328	0.567079	2.03135
eqtl-a-ENSG00000066027	finngen_R11_CD2_INSITU_ENDOMETRIUM_EXALLC.gz	Endometrial cancer	PPP2R5A	Weighted median	10	0.179765	0.191857	0.348771	-0.196274	0.555804	1.19694	0.821787	1.74334
eqtl-a-ENSG00000066027	finngen_R11_CD2_INSITU_ENDOMETRIUM_EXALLC.gz	Endometrial cancer	PPP2R5A	Inverse variance weighted	10	0.191253	0.22024	0.385184	-0.240418	0.622923	1.21077	0.786299	1.86437
eqtl-a-ENSG00000066027	finngen_R11_CD2_INSITU_ENDOMETRIUM_EXALLC.gz	Endometrial cancer	PPP2R5A	Simple mode	10	0.0254399	0.486021	0.959399	-0.927161	0.978041	1.02577	0.395675	2.65924
eqtl-a-ENSG00000066027	finngen_R11_CD2_INSITU_ENDOMETRIUM_EXALLC.gz	Endometrial cancer	PPP2R5A	Weighted mode	10	0.176706	0.183152	0.359848	-0.182271	0.535684	1.19328	0.833375	1.70862
eqtl-a-ENSG00000066084	finngen_R11_CD2_INSITU_ENDOMETRIUM_EXALLC.gz	Endometrial cancer	DIP2B	MR Egger	4	-0.0783272	0.629442	0.912347	-1.31203	1.15538	0.924662	0.269272	3.17523
eqtl-a-ENSG00000066084	finngen_R11_CD2_INSITU_ENDOMETRIUM_EXALLC.gz	Endometrial cancer	DIP2B	Weighted median	4	0.387283	0.378326	0.305988	-0.354235	1.1288	1.47297	0.70171	3.09195
eqtl-a-ENSG00000066084	finngen_R11_CD2_INSITU_ENDOMETRIUM_EXALLC.gz	Endometrial cancer	DIP2B	Inverse variance weighted	4	0.537739	0.372125	0.148444	-0.191626	1.2671	1.71213	0.825616	3.55055
eqtl-a-ENSG00000066084	finngen_R11_CD2_INSITU_ENDOMETRIUM_EXALLC.gz	Endometrial cancer	DIP2B	Simple mode	4	0.590512	0.882159	0.551155	-1.13852	2.31954	1.80491	0.320293	10.171
eqtl-a-ENSG00000066084	finngen_R11_CD2_INSITU_ENDOMETRIUM_EXALLC.gz	Endometrial cancer	DIP2B	Weighted mode	4	0.399687	0.418834	0.410341	-0.421228	1.2206	1.49136	0.656241	3.38923
eqtl-a-ENSG00000066230	finngen_R11_CD2_INSITU_ENDOMETRIUM_EXALLC.gz	Endometrial cancer	SLC9A3	MR Egger	6	0.7776	0.879124	0.426382	-0.945482	2.50068	2.17624	0.388492	12.1908
eqtl-a-ENSG00000066230	finngen_R11_CD2_INSITU_ENDOMETRIUM_EXALLC.gz	Endometrial cancer	SLC9A3	Weighted median	6	0.37349	0.270884	0.167961	-0.157442	0.904422	1.4528	0.854327	2.4705
eqtl-a-ENSG00000066230	finngen_R11_CD2_INSITU_ENDOMETRIUM_EXALLC.gz	Endometrial cancer	SLC9A3	Inverse variance weighted	6	0.312566	0.236755	0.186765	-0.151473	0.776605	1.36693	0.859441	2.17408
eqtl-a-ENSG00000066230	finngen_R11_CD2_INSITU_ENDOMETRIUM_EXALLC.gz	Endometrial cancer	SLC9A3	Simple mode	6	0.598672	0.409314	0.20343	-0.203583	1.40093	1.8197	0.815802	4.05896
eqtl-a-ENSG00000066230	finngen_R11_CD2_INSITU_ENDOMETRIUM_EXALLC.gz	Endometrial cancer	SLC9A3	Weighted mode	6	0.400471	0.249622	0.169551	-0.0887879	0.88973	1.49253	0.91504	2.43447
eqtl-a-ENSG00000066294	finngen_R11_CD2_INSITU_ENDOMETRIUM_EXALLC.gz	Endometrial cancer	CD84	MR Egger	3	-0.272177	0.47707	0.669939	-1.20723	0.662881	0.76172	0.299023	1.94037
eqtl-a-ENSG00000066294	finngen_R11_CD2_INSITU_ENDOMETRIUM_EXALLC.gz	Endometrial cancer	CD84	Weighted median	3	0.0035717	0.297939	0.990435	-0.58039	0.587533	1.00358	0.55968	1.79954
eqtl-a-ENSG00000066294	finngen_R11_CD2_INSITU_ENDOMETRIUM_EXALLC.gz	Endometrial cancer	CD84	Inverse variance weighted	3	0.0908989	0.290625	0.754455	-0.478726	0.660524	1.09516	0.619572	1.93581
eqtl-a-ENSG00000066294	finngen_R11_CD2_INSITU_ENDOMETRIUM_EXALLC.gz	Endometrial cancer	CD84	Simple mode	3	-0.0262692	0.480316	0.961356	-0.967688	0.91515	0.974073	0.37996	2.49715
eqtl-a-ENSG00000066294	finngen_R11_CD2_INSITU_ENDOMETRIUM_EXALLC.gz	Endometrial cancer	CD84	Weighted mode	3	-0.0079272	0.346995	0.983848	-0.688037	0.672182	0.992104	0.502562	1.95851
eqtl-a-ENSG00000066336	finngen_R11_CD2_INSITU_ENDOMETRIUM_EXALLC.gz	Endometrial cancer	SPI1	MR Egger	3	-0.260213	0.459548	0.671998	-1.16093	0.6405	0.770888	0.313196	1.89743
eqtl-a-ENSG00000066336	finngen_R11_CD2_INSITU_ENDOMETRIUM_EXALLC.gz	Endometrial cancer	SPI1	Weighted median	3	0.137881	0.267224	0.605872	-0.385879	0.661641	1.14784	0.679853	1.93797
eqtl-a-ENSG00000066336	finngen_R11_CD2_INSITU_ENDOMETRIUM_EXALLC.gz	Endometrial cancer	SPI1	Inverse variance weighted	3	0.17681	0.292723	0.545833	-0.396928	0.750547	1.1934	0.672382	2.11816
eqtl-a-ENSG00000066336	finngen_R11_CD2_INSITU_ENDOMETRIUM_EXALLC.gz	Endometrial cancer	SPI1	Simple mode	3	0.335458	0.523845	0.587505	-0.691279	1.36219	1.39858	0.500935	3.90475
eqtl-a-ENSG00000066336	finngen_R11_CD2_INSITU_ENDOMETRIUM_EXALLC.gz	Endometrial cancer	SPI1	Weighted mode	3	0.116016	0.289775	0.727604	-0.451942	0.683974	1.12301	0.636391	1.98174
eqtl-a-ENSG00000066379	finngen_R11_CD2_INSITU_ENDOMETRIUM_EXALLC.gz	Endometrial cancer	POLR1H	MR Egger	3	1.08239	0.810634	0.40923	-0.506454	2.67123	2.95172	0.602629	14.4577
eqtl-a-ENSG00000066379	finngen_R11_CD2_INSITU_ENDOMETRIUM_EXALLC.gz	Endometrial cancer	POLR1H	Weighted median	3	0.996568	0.536913	0.0634387	-0.0557828	2.04892	2.70897	0.945744	7.7595
eqtl-a-ENSG00000066379	finngen_R11_CD2_INSITU_ENDOMETRIUM_EXALLC.gz	Endometrial cancer	POLR1H	Inverse variance weighted	3	0.819672	0.495256	0.0979152	-0.15103	1.79037	2.26975	0.859822	5.99169
eqtl-a-ENSG00000066379	finngen_R11_CD2_INSITU_ENDOMETRIUM_EXALLC.gz	Endometrial cancer	POLR1H	Simple mode	3	0.927195	0.82217	0.376529	-0.684258	2.53865	2.52741	0.504465	12.6625
eqtl-a-ENSG00000066379	finngen_R11_CD2_INSITU_ENDOMETRIUM_EXALLC.gz	Endometrial cancer	POLR1H	Weighted mode	3	1.08823	0.56024	0.191567	-0.00983775	2.1863	2.96902	0.99021	8.90224
eqtl-a-ENSG00000066382	finngen_R11_CD2_INSITU_ENDOMETRIUM_EXALLC.gz	Endometrial cancer	MPPED2	MR Egger	3	-0.116283	0.874376	0.91583	-1.83006	1.59749	0.890223	0.160404	4.94063
eqtl-a-ENSG00000066382	finngen_R11_CD2_INSITU_ENDOMETRIUM_EXALLC.gz	Endometrial cancer	MPPED2	Weighted median	3	-0.287677	0.481767	0.550421	-1.23194	0.656586	0.750004	0.291726	1.9282
eqtl-a-ENSG00000066382	finngen_R11_CD2_INSITU_ENDOMETRIUM_EXALLC.gz	Endometrial cancer	MPPED2	Inverse variance weighted	3	-0.33806	0.469477	0.471477	-1.25823	0.582114	0.713153	0.284155	1.78982
eqtl-a-ENSG00000066382	finngen_R11_CD2_INSITU_ENDOMETRIUM_EXALLC.gz	Endometrial cancer	MPPED2	Simple mode	3	-0.186588	0.709122	0.817082	-1.57647	1.20329	0.829786	0.206704	3.33106
eqtl-a-ENSG00000066382	finngen_R11_CD2_INSITU_ENDOMETRIUM_EXALLC.gz	Endometrial cancer	MPPED2	Weighted mode	3	-0.257375	0.539335	0.680275	-1.31447	0.799721	0.773078	0.268616	2.22492
eqtl-a-ENSG00000066583	finngen_R11_CD2_INSITU_ENDOMETRIUM_EXALLC.gz	Endometrial cancer	ISOC1	MR Egger	7	-0.126541	0.532321	0.821535	-1.16989	0.916808	0.881138	0.310401	2.50129
eqtl-a-ENSG00000066583	finngen_R11_CD2_INSITU_ENDOMETRIUM_EXALLC.gz	Endometrial cancer	ISOC1	Weighted median	7	0.106057	0.269524	0.693953	-0.422211	0.634325	1.11188	0.655596	1.88575
eqtl-a-ENSG00000066583	finngen_R11_CD2_INSITU_ENDOMETRIUM_EXALLC.gz	Endometrial cancer	ISOC1	Inverse variance weighted	7	0.250852	0.245934	0.307729	-0.231178	0.732882	1.28512	0.793598	2.08107
eqtl-a-ENSG00000066583	finngen_R11_CD2_INSITU_ENDOMETRIUM_EXALLC.gz	Endometrial cancer	ISOC1	Simple mode	7	0.559344	0.467977	0.277089	-0.357892	1.47658	1.74952	0.699149	4.37794
eqtl-a-ENSG00000066583	finngen_R11_CD2_INSITU_ENDOMETRIUM_EXALLC.gz	Endometrial cancer	ISOC1	Weighted mode	7	0.157289	0.260007	0.567376	-0.352324	0.666903	1.17033	0.703052	1.94819
eqtl-a-ENSG00000066855	finngen_R11_CD2_INSITU_ENDOMETRIUM_EXALLC.gz	Endometrial cancer	MTFR1	MR Egger	5	1.70649	1.38004	0.304236	-0.998387	4.41136	5.50957	0.368473	82.3816
eqtl-a-ENSG00000066855	finngen_R11_CD2_INSITU_ENDOMETRIUM_EXALLC.gz	Endometrial cancer	MTFR1	Weighted median	5	0.244299	0.281804	0.385992	-0.308038	0.796635	1.27673	0.734887	2.21806
eqtl-a-ENSG00000066855	finngen_R11_CD2_INSITU_ENDOMETRIUM_EXALLC.gz	Endometrial cancer	MTFR1	Inverse variance weighted	5	0.17927	0.268222	0.503902	-0.346445	0.704984	1.19634	0.707198	2.02381
eqtl-a-ENSG00000066855	finngen_R11_CD2_INSITU_ENDOMETRIUM_EXALLC.gz	Endometrial cancer	MTFR1	Simple mode	5	0.0535546	0.618462	0.935156	-1.15863	1.26574	1.05501	0.313915	3.54572
eqtl-a-ENSG00000066855	finngen_R11_CD2_INSITU_ENDOMETRIUM_EXALLC.gz	Endometrial cancer	MTFR1	Weighted mode	5	0.274382	0.277469	0.378703	-0.269457	0.818222	1.31572	0.763794	2.26647
eqtl-a-ENSG00000066923	finngen_R11_CD2_INSITU_ENDOMETRIUM_EXALLC.gz	Endometrial cancer	STAG3	MR Egger	5	-0.0700019	0.661042	0.922348	-1.36564	1.22564	0.932392	0.255216	3.40635
eqtl-a-ENSG00000066923	finngen_R11_CD2_INSITU_ENDOMETRIUM_EXALLC.gz	Endometrial cancer	STAG3	Weighted median	5	-0.266409	0.2558	0.297657	-0.767778	0.23496	0.766126	0.464043	1.26486
eqtl-a-ENSG00000066923	finngen_R11_CD2_INSITU_ENDOMETRIUM_EXALLC.gz	Endometrial cancer	STAG3	Inverse variance weighted	5	-0.133988	0.291003	0.645204	-0.704355	0.436379	0.8746	0.494427	1.54709
eqtl-a-ENSG00000066923	finngen_R11_CD2_INSITU_ENDOMETRIUM_EXALLC.gz	Endometrial cancer	STAG3	Simple mode	5	-0.294754	0.481676	0.573655	-1.23884	0.649331	0.744715	0.289721	1.91426
eqtl-a-ENSG00000066923	finngen_R11_CD2_INSITU_ENDOMETRIUM_EXALLC.gz	Endometrial cancer	STAG3	Weighted mode	5	-0.278349	0.248947	0.326136	-0.766284	0.209586	0.757033	0.464737	1.23317
eqtl-a-ENSG00000066926	finngen_R11_CD2_INSITU_ENDOMETRIUM_EXALLC.gz	Endometrial cancer	FECH	MR Egger	8	0.42633	0.220257	0.101056	-0.00537293	0.858033	1.53163	0.994641	2.35852
eqtl-a-ENSG00000066926	finngen_R11_CD2_INSITU_ENDOMETRIUM_EXALLC.gz	Endometrial cancer	FECH	Weighted median	8	0.484335	0.170687	0.00454602	0.149788	0.818882	1.6231	1.16159	2.26796
eqtl-a-ENSG00000066926	finngen_R11_CD2_INSITU_ENDOMETRIUM_EXALLC.gz	Endometrial cancer	FECH	Inverse variance weighted	8	0.499374	0.165857	0.00260505	0.174294	0.824454	1.64769	1.1904	2.28064
eqtl-a-ENSG00000066926	finngen_R11_CD2_INSITU_ENDOMETRIUM_EXALLC.gz	Endometrial cancer	FECH	Simple mode	8	0.510901	0.504918	0.345301	-0.478739	1.50054	1.66679	0.619564	4.48411
eqtl-a-ENSG00000066926	finngen_R11_CD2_INSITU_ENDOMETRIUM_EXALLC.gz	Endometrial cancer	FECH	Weighted mode	8	0.4843	0.178144	0.0298266	0.135137	0.833462	1.62304	1.14469	2.30127
eqtl-a-ENSG00000067057	finngen_R11_CD2_INSITU_ENDOMETRIUM_EXALLC.gz	Endometrial cancer	PFKP	MR Egger	8	0.00558174	0.268696	0.9841	-0.521062	0.532225	1.0056	0.59389	1.70272
eqtl-a-ENSG00000067057	finngen_R11_CD2_INSITU_ENDOMETRIUM_EXALLC.gz	Endometrial cancer	PFKP	Weighted median	8	0.0028857	0.163988	0.98596	-0.31853	0.324301	1.00289	0.727217	1.38306
eqtl-a-ENSG00000067057	finngen_R11_CD2_INSITU_ENDOMETRIUM_EXALLC.gz	Endometrial cancer	PFKP	Inverse variance weighted	8	-0.00309998	0.162098	0.984742	-0.320811	0.314611	0.996905	0.72556	1.36973
eqtl-a-ENSG00000067057	finngen_R11_CD2_INSITU_ENDOMETRIUM_EXALLC.gz	Endometrial cancer	PFKP	Simple mode	8	0.290776	0.282669	0.337857	-0.263255	0.844807	1.33747	0.768546	2.32753
eqtl-a-ENSG00000067057	finngen_R11_CD2_INSITU_ENDOMETRIUM_EXALLC.gz	Endometrial cancer	PFKP	Weighted mode	8	0.0147304	0.138864	0.918496	-0.257442	0.286903	1.01484	0.773026	1.3323
eqtl-a-ENSG00000067082	finngen_R11_CD2_INSITU_ENDOMETRIUM_EXALLC.gz	Endometrial cancer	KLF6	MR Egger	4	-3.19103	2.47105	0.325694	-8.0343	1.65223	0.0411293	0.000324152	5.21861
eqtl-a-ENSG00000067082	finngen_R11_CD2_INSITU_ENDOMETRIUM_EXALLC.gz	Endometrial cancer	KLF6	Weighted median	4	0.10929	0.803149	0.891761	-1.46488	1.68346	1.11549	0.231105	5.38416
eqtl-a-ENSG00000067082	finngen_R11_CD2_INSITU_ENDOMETRIUM_EXALLC.gz	Endometrial cancer	KLF6	Inverse variance weighted	4	-0.191613	0.655259	0.769962	-1.47592	1.09269	0.825626	0.228568	2.9823
eqtl-a-ENSG00000067082	finngen_R11_CD2_INSITU_ENDOMETRIUM_EXALLC.gz	Endometrial cancer	KLF6	Simple mode	4	0.286781	1.08685	0.808971	-1.84344	2.417	1.33213	0.158273	11.2121
eqtl-a-ENSG00000067082	finngen_R11_CD2_INSITU_ENDOMETRIUM_EXALLC.gz	Endometrial cancer	KLF6	Weighted mode	4	0.250942	1.03214	0.823582	-1.77205	2.27393	1.28523	0.169985	9.7175
eqtl-a-ENSG00000067141	finngen_R11_CD2_INSITU_ENDOMETRIUM_EXALLC.gz	Endometrial cancer	NEO1	MR Egger	4	0.504262	1.47459	0.764966	-2.38594	3.39446	1.65576	0.0920026	29.7986
eqtl-a-ENSG00000067141	finngen_R11_CD2_INSITU_ENDOMETRIUM_EXALLC.gz	Endometrial cancer	NEO1	Weighted median	4	-0.159365	0.340003	0.639272	-0.825771	0.50704	0.852685	0.437897	1.66037
eqtl-a-ENSG00000067141	finngen_R11_CD2_INSITU_ENDOMETRIUM_EXALLC.gz	Endometrial cancer	NEO1	Inverse variance weighted	4	-0.141157	0.323088	0.662183	-0.77441	0.492095	0.868353	0.460976	1.63574
eqtl-a-ENSG00000067141	finngen_R11_CD2_INSITU_ENDOMETRIUM_EXALLC.gz	Endometrial cancer	NEO1	Simple mode	4	-0.553498	0.512017	0.35884	-1.55705	0.450055	0.574935	0.210757	1.5684
eqtl-a-ENSG00000067141	finngen_R11_CD2_INSITU_ENDOMETRIUM_EXALLC.gz	Endometrial cancer	NEO1	Weighted mode	4	-0.103852	0.361631	0.792671	-0.812649	0.604946	0.901359	0.443681	1.83115
eqtl-a-ENSG00000067167	finngen_R11_CD2_INSITU_ENDOMETRIUM_EXALLC.gz	Endometrial cancer	TRAM1	Wald ratio	1	-1.20676	1.01911	0.23636	-3.20422	0.790694	0.299164	0.0405906	2.20493
eqtl-a-ENSG00000067182	finngen_R11_CD2_INSITU_ENDOMETRIUM_EXALLC.gz	Endometrial cancer	TNFRSF1A	MR Egger	5	0.189301	0.49592	0.728104	-0.782701	1.1613	1.2084	0.457169	3.19409
eqtl-a-ENSG00000067182	finngen_R11_CD2_INSITU_ENDOMETRIUM_EXALLC.gz	Endometrial cancer	TNFRSF1A	Weighted median	5	0.216736	0.32145	0.500155	-0.413306	0.846778	1.24202	0.66146	2.33212
eqtl-a-ENSG00000067182	finngen_R11_CD2_INSITU_ENDOMETRIUM_EXALLC.gz	Endometrial cancer	TNFRSF1A	Inverse variance weighted	5	0.236027	0.319072	0.459463	-0.389353	0.861408	1.26621	0.677495	2.36649
eqtl-a-ENSG00000067182	finngen_R11_CD2_INSITU_ENDOMETRIUM_EXALLC.gz	Endometrial cancer	TNFRSF1A	Simple mode	5	1.01395	0.759141	0.252595	-0.473966	2.50186	2.75647	0.622528	12.2052
eqtl-a-ENSG00000067182	finngen_R11_CD2_INSITU_ENDOMETRIUM_EXALLC.gz	Endometrial cancer	TNFRSF1A	Weighted mode	5	0.20737	0.347102	0.582395	-0.47295	0.887691	1.23044	0.623161	2.42951
eqtl-a-ENSG00000067365	finngen_R11_CD2_INSITU_ENDOMETRIUM_EXALLC.gz	Endometrial cancer	METTL22	MR Egger	5	-0.175574	0.719912	0.823049	-1.5866	1.23545	0.838976	0.20462	3.43994
eqtl-a-ENSG00000067365	finngen_R11_CD2_INSITU_ENDOMETRIUM_EXALLC.gz	Endometrial cancer	METTL22	Weighted median	5	-0.386766	0.411546	0.347326	-1.1934	0.419865	0.67925	0.30319	1.52176
eqtl-a-ENSG00000067365	finngen_R11_CD2_INSITU_ENDOMETRIUM_EXALLC.gz	Endometrial cancer	METTL22	Inverse variance weighted	5	-0.388786	0.36953	0.292749	-1.11307	0.335493	0.677879	0.32855	1.39863
eqtl-a-ENSG00000067365	finngen_R11_CD2_INSITU_ENDOMETRIUM_EXALLC.gz	Endometrial cancer	METTL22	Simple mode	5	-0.586661	0.648938	0.417102	-1.85858	0.685258	0.556182	0.155894	1.98428
eqtl-a-ENSG00000067365	finngen_R11_CD2_INSITU_ENDOMETRIUM_EXALLC.gz	Endometrial cancer	METTL22	Weighted mode	5	-0.395194	0.425332	0.405408	-1.22884	0.438456	0.673549	0.292631	1.55031
eqtl-a-ENSG00000067836	finngen_R11_CD2_INSITU_ENDOMETRIUM_EXALLC.gz	Endometrial cancer	ROGDI	MR Egger	10	0.147183	0.255032	0.579735	-0.35268	0.647046	1.15857	0.702802	1.90989
eqtl-a-ENSG00000067836	finngen_R11_CD2_INSITU_ENDOMETRIUM_EXALLC.gz	Endometrial cancer	ROGDI	Weighted median	10	0.205605	0.187636	0.273182	-0.162162	0.573373	1.22827	0.850303	1.77424
eqtl-a-ENSG00000067836	finngen_R11_CD2_INSITU_ENDOMETRIUM_EXALLC.gz	Endometrial cancer	ROGDI	Inverse variance weighted	10	0.193122	0.17179	0.26094	-0.143587	0.529831	1.21303	0.866245	1.69864
eqtl-a-ENSG00000067836	finngen_R11_CD2_INSITU_ENDOMETRIUM_EXALLC.gz	Endometrial cancer	ROGDI	Simple mode	10	0.112001	0.459164	0.812759	-0.78796	1.01196	1.11851	0.454771	2.75099
eqtl-a-ENSG00000067836	finngen_R11_CD2_INSITU_ENDOMETRIUM_EXALLC.gz	Endometrial cancer	ROGDI	Weighted mode	10	0.199319	0.191321	0.324678	-0.175671	0.574309	1.22057	0.838894	1.7759
eqtl-a-ENSG00000068024	finngen_R11_CD2_INSITU_ENDOMETRIUM_EXALLC.gz	Endometrial cancer	HDAC4	MR Egger	4	-0.0289254	0.368718	0.944614	-0.751612	0.693761	0.971489	0.471606	2.00123
eqtl-a-ENSG00000068024	finngen_R11_CD2_INSITU_ENDOMETRIUM_EXALLC.gz	Endometrial cancer	HDAC4	Weighted median	4	0.0590954	0.280936	0.833393	-0.491539	0.60973	1.06088	0.611684	1.83993
eqtl-a-ENSG00000068024	finngen_R11_CD2_INSITU_ENDOMETRIUM_EXALLC.gz	Endometrial cancer	HDAC4	Inverse variance weighted	4	0.0750556	0.266344	0.778097	-0.446979	0.597091	1.07794	0.639557	1.81683
eqtl-a-ENSG00000068024	finngen_R11_CD2_INSITU_ENDOMETRIUM_EXALLC.gz	Endometrial cancer	HDAC4	Simple mode	4	-0.0148328	0.39663	0.972518	-0.792227	0.762562	0.985277	0.452835	2.14376
eqtl-a-ENSG00000068024	finngen_R11_CD2_INSITU_ENDOMETRIUM_EXALLC.gz	Endometrial cancer	HDAC4	Weighted mode	4	0.0610306	0.283211	0.843201	-0.494064	0.616125	1.06293	0.610142	1.85174
eqtl-a-ENSG00000068028	finngen_R11_CD2_INSITU_ENDOMETRIUM_EXALLC.gz	Endometrial cancer	RASSF1	MR Egger	3	-0.673703	4.68293	0.909038	-9.85226	8.50485	0.509817	5.26283e-05	4938.66
eqtl-a-ENSG00000068028	finngen_R11_CD2_INSITU_ENDOMETRIUM_EXALLC.gz	Endometrial cancer	RASSF1	Weighted median	3	0.103584	0.749105	0.890021	-1.36466	1.57183	1.10914	0.255467	4.81546
eqtl-a-ENSG00000068028	finngen_R11_CD2_INSITU_ENDOMETRIUM_EXALLC.gz	Endometrial cancer	RASSF1	Inverse variance weighted	3	0.090234	0.723231	0.900709	-1.3273	1.50777	1.09443	0.265193	4.51663
eqtl-a-ENSG00000068028	finngen_R11_CD2_INSITU_ENDOMETRIUM_EXALLC.gz	Endometrial cancer	RASSF1	Simple mode	3	0.131528	0.946332	0.902193	-1.72328	1.98634	1.14057	0.178479	7.28879
eqtl-a-ENSG00000068028	finngen_R11_CD2_INSITU_ENDOMETRIUM_EXALLC.gz	Endometrial cancer	RASSF1	Weighted mode	3	0.0997392	0.792424	0.91135	-1.45341	1.65289	1.10488	0.233771	5.22205
eqtl-a-ENSG00000068079	finngen_R11_CD2_INSITU_ENDOMETRIUM_EXALLC.gz	Endometrial cancer	IFI35	MR Egger	3	0.34326	2.11117	0.897388	-3.79462	4.48114	1.40953	0.0224913	88.3357
eqtl-a-ENSG00000068079	finngen_R11_CD2_INSITU_ENDOMETRIUM_EXALLC.gz	Endometrial cancer	IFI35	Weighted median	3	-0.00180558	0.625012	0.997695	-1.22683	1.22322	0.998196	0.293221	3.3981
eqtl-a-ENSG00000068079	finngen_R11_CD2_INSITU_ENDOMETRIUM_EXALLC.gz	Endometrial cancer	IFI35	Inverse variance weighted	3	0.067765	1.01559	0.946801	-1.92279	2.05832	1.07011	0.146199	7.83278
eqtl-a-ENSG00000068079	finngen_R11_CD2_INSITU_ENDOMETRIUM_EXALLC.gz	Endometrial cancer	IFI35	Simple mode	3	-0.906738	1.07901	0.489168	-3.0216	1.20813	0.403839	0.0487231	3.3472
eqtl-a-ENSG00000068079	finngen_R11_CD2_INSITU_ENDOMETRIUM_EXALLC.gz	Endometrial cancer	IFI35	Weighted mode	3	-0.288977	0.924669	0.784221	-2.10133	1.52337	0.749029	0.122294	4.58768
eqtl-a-ENSG00000068097	finngen_R11_CD2_INSITU_ENDOMETRIUM_EXALLC.gz	Endometrial cancer	HEATR6	MR Egger	6	-0.114379	0.248732	0.669509	-0.601893	0.373135	0.89192	0.547774	1.45228
eqtl-a-ENSG00000068097	finngen_R11_CD2_INSITU_ENDOMETRIUM_EXALLC.gz	Endometrial cancer	HEATR6	Weighted median	6	-0.0235438	0.158537	0.881943	-0.334276	0.287189	0.976731	0.715856	1.33268
eqtl-a-ENSG00000068097	finngen_R11_CD2_INSITU_ENDOMETRIUM_EXALLC.gz	Endometrial cancer	HEATR6	Inverse variance weighted	6	-0.0206093	0.174064	0.905751	-0.361776	0.320557	0.979602	0.696439	1.3779
eqtl-a-ENSG00000068097	finngen_R11_CD2_INSITU_ENDOMETRIUM_EXALLC.gz	Endometrial cancer	HEATR6	Simple mode	6	0.46612	0.356198	0.247588	-0.232027	1.16427	1.5938	0.792925	3.20358
eqtl-a-ENSG00000068097	finngen_R11_CD2_INSITU_ENDOMETRIUM_EXALLC.gz	Endometrial cancer	HEATR6	Weighted mode	6	-0.0130713	0.163519	0.939388	-0.333569	0.307426	0.987014	0.716362	1.35992
eqtl-a-ENSG00000068305	finngen_R11_CD2_INSITU_ENDOMETRIUM_EXALLC.gz	Endometrial cancer	MEF2A	MR Egger	5	0.462086	1.49709	0.777775	-2.47221	3.39638	1.58738	0.084398	29.856
eqtl-a-ENSG00000068305	finngen_R11_CD2_INSITU_ENDOMETRIUM_EXALLC.gz	Endometrial cancer	MEF2A	Weighted median	5	0.421984	0.44588	0.34394	-0.45194	1.29591	1.52498	0.636392	3.65431
eqtl-a-ENSG00000068305	finngen_R11_CD2_INSITU_ENDOMETRIUM_EXALLC.gz	Endometrial cancer	MEF2A	Inverse variance weighted	5	0.421438	0.395852	0.287041	-0.354432	1.19731	1.52415	0.701572	3.31119
eqtl-a-ENSG00000068305	finngen_R11_CD2_INSITU_ENDOMETRIUM_EXALLC.gz	Endometrial cancer	MEF2A	Simple mode	5	0.441057	0.5568	0.472615	-0.650272	1.53239	1.55435	0.521904	4.6292
eqtl-a-ENSG00000068305	finngen_R11_CD2_INSITU_ENDOMETRIUM_EXALLC.gz	Endometrial cancer	MEF2A	Weighted mode	5	0.43081	0.432074	0.375159	-0.416055	1.27768	1.5385	0.659644	3.58829
eqtl-a-ENSG00000068615	finngen_R11_CD2_INSITU_ENDOMETRIUM_EXALLC.gz	Endometrial cancer	REEP1	MR Egger	5	0.239689	0.384948	0.577634	-0.51481	0.994188	1.27085	0.597614	2.70253
eqtl-a-ENSG00000068615	finngen_R11_CD2_INSITU_ENDOMETRIUM_EXALLC.gz	Endometrial cancer	REEP1	Weighted median	5	0.167292	0.270903	0.536882	-0.363679	0.698263	1.1821	0.695115	2.01026
eqtl-a-ENSG00000068615	finngen_R11_CD2_INSITU_ENDOMETRIUM_EXALLC.gz	Endometrial cancer	REEP1	Inverse variance weighted	5	0.207786	0.260947	0.425872	-0.303671	0.719243	1.23095	0.738104	2.05288
eqtl-a-ENSG00000068615	finngen_R11_CD2_INSITU_ENDOMETRIUM_EXALLC.gz	Endometrial cancer	REEP1	Simple mode	5	0.688947	0.459569	0.208218	-0.211809	1.5897	1.99162	0.809119	4.90229
eqtl-a-ENSG00000068615	finngen_R11_CD2_INSITU_ENDOMETRIUM_EXALLC.gz	Endometrial cancer	REEP1	Weighted mode	5	0.173105	0.302281	0.597525	-0.419366	0.765575	1.18899	0.657464	2.15023
eqtl-a-ENSG00000068745	finngen_R11_CD2_INSITU_ENDOMETRIUM_EXALLC.gz	Endometrial cancer	IP6K2	MR Egger	3	0.272066	0.528298	0.697247	-0.763399	1.30753	1.31267	0.466079	3.69703
eqtl-a-ENSG00000068745	finngen_R11_CD2_INSITU_ENDOMETRIUM_EXALLC.gz	Endometrial cancer	IP6K2	Weighted median	3	0.123478	0.344894	0.720331	-0.552515	0.799471	1.13142	0.575501	2.22436
eqtl-a-ENSG00000068745	finngen_R11_CD2_INSITU_ENDOMETRIUM_EXALLC.gz	Endometrial cancer	IP6K2	Inverse variance weighted	3	0.0983529	0.320018	0.758588	-0.528882	0.725587	1.10335	0.589264	2.06594
eqtl-a-ENSG00000068745	finngen_R11_CD2_INSITU_ENDOMETRIUM_EXALLC.gz	Endometrial cancer	IP6K2	Simple mode	3	0.00801145	0.454783	0.987545	-0.883364	0.899387	1.00804	0.41339	2.45809
eqtl-a-ENSG00000068745	finngen_R11_CD2_INSITU_ENDOMETRIUM_EXALLC.gz	Endometrial cancer	IP6K2	Weighted mode	3	0.353207	0.372995	0.443617	-0.377863	1.08428	1.42363	0.685325	2.9573
eqtl-a-ENSG00000068784	finngen_R11_CD2_INSITU_ENDOMETRIUM_EXALLC.gz	Endometrial cancer	SRBD1	MR Egger	4	0.115706	0.707923	0.885192	-1.27182	1.50324	1.12267	0.28032	4.49621
eqtl-a-ENSG00000068784	finngen_R11_CD2_INSITU_ENDOMETRIUM_EXALLC.gz	Endometrial cancer	SRBD1	Weighted median	4	-0.0115201	0.292898	0.968626	-0.585601	0.562561	0.988546	0.556771	1.75516
eqtl-a-ENSG00000068784	finngen_R11_CD2_INSITU_ENDOMETRIUM_EXALLC.gz	Endometrial cancer	SRBD1	Inverse variance weighted	4	0.0903941	0.301305	0.764171	-0.500164	0.680952	1.09461	0.606431	1.97576
eqtl-a-ENSG00000068784	finngen_R11_CD2_INSITU_ENDOMETRIUM_EXALLC.gz	Endometrial cancer	SRBD1	Simple mode	4	-0.0205524	0.651169	0.976804	-1.29684	1.25574	0.979657	0.273393	3.51043
eqtl-a-ENSG00000068784	finngen_R11_CD2_INSITU_ENDOMETRIUM_EXALLC.gz	Endometrial cancer	SRBD1	Weighted mode	4	-0.0205524	0.338476	0.955401	-0.683966	0.642861	0.979657	0.504612	1.90191
eqtl-a-ENSG00000068796	finngen_R11_CD2_INSITU_ENDOMETRIUM_EXALLC.gz	Endometrial cancer	KIF2A	MR Egger	3	1.07386	1.50513	0.605482	-1.8762	4.02393	2.92667	0.153171	55.9203
eqtl-a-ENSG00000068796	finngen_R11_CD2_INSITU_ENDOMETRIUM_EXALLC.gz	Endometrial cancer	KIF2A	Weighted median	3	-0.333347	0.515845	0.51814	-1.3444	0.67771	0.716522	0.260695	1.96936
eqtl-a-ENSG00000068796	finngen_R11_CD2_INSITU_ENDOMETRIUM_EXALLC.gz	Endometrial cancer	KIF2A	Inverse variance weighted	3	-0.405705	0.48122	0.399185	-1.3489	0.537486	0.666507	0.259527	1.7117
eqtl-a-ENSG00000068796	finngen_R11_CD2_INSITU_ENDOMETRIUM_EXALLC.gz	Endometrial cancer	KIF2A	Simple mode	3	-0.501502	0.70147	0.548841	-1.87638	0.87338	0.60562	0.153143	2.39499
eqtl-a-ENSG00000068796	finngen_R11_CD2_INSITU_ENDOMETRIUM_EXALLC.gz	Endometrial cancer	KIF2A	Weighted mode	3	-0.266778	0.558172	0.679829	-1.3608	0.827239	0.765843	0.256457	2.287
eqtl-a-ENSG00000068878	finngen_R11_CD2_INSITU_ENDOMETRIUM_EXALLC.gz	Endometrial cancer	PSME4	MR Egger	3	0.354902	0.584748	0.652724	-0.791204	1.50101	1.42604	0.453299	4.48621
eqtl-a-ENSG00000068878	finngen_R11_CD2_INSITU_ENDOMETRIUM_EXALLC.gz	Endometrial cancer	PSME4	Weighted median	3	0.676537	0.408767	0.0979107	-0.124646	1.47772	1.96705	0.882809	4.38294
eqtl-a-ENSG00000068878	finngen_R11_CD2_INSITU_ENDOMETRIUM_EXALLC.gz	Endometrial cancer	PSME4	Inverse variance weighted	3	0.689438	0.40915	0.091979	-0.112496	1.49137	1.99259	0.893601	4.44318
eqtl-a-ENSG00000068878	finngen_R11_CD2_INSITU_ENDOMETRIUM_EXALLC.gz	Endometrial cancer	PSME4	Simple mode	3	1.56341	0.757918	0.175223	0.077891	3.04893	4.77508	1.081	21.0928
eqtl-a-ENSG00000068878	finngen_R11_CD2_INSITU_ENDOMETRIUM_EXALLC.gz	Endometrial cancer	PSME4	Weighted mode	3	0.541852	0.453741	0.354831	-0.347481	1.43118	1.71919	0.706466	4.18365
eqtl-a-ENSG00000068971	finngen_R11_CD2_INSITU_ENDOMETRIUM_EXALLC.gz	Endometrial cancer	PPP2R5B	MR Egger	9	-0.0408378	0.497495	0.936876	-1.01593	0.934253	0.959985	0.362066	2.54531
eqtl-a-ENSG00000068971	finngen_R11_CD2_INSITU_ENDOMETRIUM_EXALLC.gz	Endometrial cancer	PPP2R5B	Weighted median	9	0.174718	0.343164	0.610656	-0.497884	0.847319	1.19091	0.607816	2.33338
eqtl-a-ENSG00000068971	finngen_R11_CD2_INSITU_ENDOMETRIUM_EXALLC.gz	Endometrial cancer	PPP2R5B	Inverse variance weighted	9	0.233738	0.300316	0.436388	-0.354881	0.822358	1.26331	0.701257	2.27586
eqtl-a-ENSG00000068971	finngen_R11_CD2_INSITU_ENDOMETRIUM_EXALLC.gz	Endometrial cancer	PPP2R5B	Simple mode	9	1.35487	0.75598	0.110866	-0.126853	2.83659	3.87625	0.880863	17.0574
eqtl-a-ENSG00000068971	finngen_R11_CD2_INSITU_ENDOMETRIUM_EXALLC.gz	Endometrial cancer	PPP2R5B	Weighted mode	9	0.103373	0.31591	0.751898	-0.515811	0.722556	1.1089	0.597016	2.05969
eqtl-a-ENSG00000069020	finngen_R11_CD2_INSITU_ENDOMETRIUM_EXALLC.gz	Endometrial cancer	MAST4	Inverse variance weighted	2	-0.430709	1.16706	0.712088	-2.71815	1.85673	0.650048	0.0659968	6.40278
eqtl-a-ENSG00000069188	finngen_R11_CD2_INSITU_ENDOMETRIUM_EXALLC.gz	Endometrial cancer	SDK2	MR Egger	3	-0.979453	0.72695	0.406476	-2.40428	0.44537	0.375517	0.0903309	1.56107
eqtl-a-ENSG00000069188	finngen_R11_CD2_INSITU_ENDOMETRIUM_EXALLC.gz	Endometrial cancer	SDK2	Weighted median	3	0.128275	0.272773	0.638167	-0.40636	0.66291	1.13687	0.66607	1.94043
eqtl-a-ENSG00000069188	finngen_R11_CD2_INSITU_ENDOMETRIUM_EXALLC.gz	Endometrial cancer	SDK2	Inverse variance weighted	3	0.16684	0.351326	0.634867	-0.521758	0.855438	1.18157	0.593476	2.35241
eqtl-a-ENSG00000069188	finngen_R11_CD2_INSITU_ENDOMETRIUM_EXALLC.gz	Endometrial cancer	SDK2	Simple mode	3	-0.147058	0.521836	0.804573	-1.16986	0.875739	0.863243	0.310412	2.40065
eqtl-a-ENSG00000069188	finngen_R11_CD2_INSITU_ENDOMETRIUM_EXALLC.gz	Endometrial cancer	SDK2	Weighted mode	3	-0.0771344	0.292752	0.816843	-0.650929	0.49666	0.925765	0.521561	1.64322
eqtl-a-ENSG00000069275	finngen_R11_CD2_INSITU_ENDOMETRIUM_EXALLC.gz	Endometrial cancer	NUCKS1	MR Egger	3	0.0568094	2.54539	0.985794	-4.93215	5.04577	1.05845	0.00721099	155.364
eqtl-a-ENSG00000069275	finngen_R11_CD2_INSITU_ENDOMETRIUM_EXALLC.gz	Endometrial cancer	NUCKS1	Weighted median	3	-0.0057103	0.322083	0.985855	-0.636994	0.625573	0.994306	0.52888	1.86932
eqtl-a-ENSG00000069275	finngen_R11_CD2_INSITU_ENDOMETRIUM_EXALLC.gz	Endometrial cancer	NUCKS1	Inverse variance weighted	3	-0.0035815	0.312965	0.990869	-0.616992	0.609829	0.996425	0.539565	1.84012
eqtl-a-ENSG00000069275	finngen_R11_CD2_INSITU_ENDOMETRIUM_EXALLC.gz	Endometrial cancer	NUCKS1	Simple mode	3	-0.0163464	0.491432	0.976486	-0.979553	0.94686	0.983786	0.375479	2.5776
eqtl-a-ENSG00000069275	finngen_R11_CD2_INSITU_ENDOMETRIUM_EXALLC.gz	Endometrial cancer	NUCKS1	Weighted mode	3	-0.0024332	0.349673	0.99508	-0.687792	0.682925	0.99757	0.502685	1.97966
eqtl-a-ENSG00000069399	finngen_R11_CD2_INSITU_ENDOMETRIUM_EXALLC.gz	Endometrial cancer	BCL3	MR Egger	3	1.84784	3.91271	0.719113	-5.82107	9.51676	6.34612	0.00296444	13585.5
eqtl-a-ENSG00000069399	finngen_R11_CD2_INSITU_ENDOMETRIUM_EXALLC.gz	Endometrial cancer	BCL3	Weighted median	3	-0.375295	1.00286	0.708236	-2.34089	1.5903	0.687086	0.0962418	4.90523
eqtl-a-ENSG00000069399	finngen_R11_CD2_INSITU_ENDOMETRIUM_EXALLC.gz	Endometrial cancer	BCL3	Inverse variance weighted	3	-0.259992	0.888696	0.769863	-2.00184	1.48185	0.771058	0.135087	4.40109
eqtl-a-ENSG00000069399	finngen_R11_CD2_INSITU_ENDOMETRIUM_EXALLC.gz	Endometrial cancer	BCL3	Simple mode	3	-0.523627	1.21721	0.708978	-2.90935	1.8621	0.592368	0.0545111	6.43722
eqtl-a-ENSG00000069399	finngen_R11_CD2_INSITU_ENDOMETRIUM_EXALLC.gz	Endometrial cancer	BCL3	Weighted mode	3	-0.443502	1.14982	0.73687	-2.69715	1.81014	0.641785	0.0673975	6.11132
eqtl-a-ENSG00000069667	finngen_R11_CD2_INSITU_ENDOMETRIUM_EXALLC.gz	Endometrial cancer	RORA	MR Egger	3	-0.190369	1.82173	0.933714	-3.76096	3.38022	0.826654	0.0232614	29.3773
eqtl-a-ENSG00000069667	finngen_R11_CD2_INSITU_ENDOMETRIUM_EXALLC.gz	Endometrial cancer	RORA	Weighted median	3	-0.111479	0.868444	0.897859	-1.81363	1.59067	0.89451	0.163061	4.90704
eqtl-a-ENSG00000069667	finngen_R11_CD2_INSITU_ENDOMETRIUM_EXALLC.gz	Endometrial cancer	RORA	Inverse variance weighted	3	-0.0530892	0.766921	0.944811	-1.55626	1.45008	0.948295	0.210924	4.26344
eqtl-a-ENSG00000069667	finngen_R11_CD2_INSITU_ENDOMETRIUM_EXALLC.gz	Endometrial cancer	RORA	Simple mode	3	-0.347178	1.13501	0.788598	-2.57179	1.87744	0.70668	0.0763984	6.53674
eqtl-a-ENSG00000069667	finngen_R11_CD2_INSITU_ENDOMETRIUM_EXALLC.gz	Endometrial cancer	RORA	Weighted mode	3	-0.150119	0.951647	0.889144	-2.01535	1.71511	0.860606	0.133274	5.55729
eqtl-a-ENSG00000069696	finngen_R11_CD2_INSITU_ENDOMETRIUM_EXALLC.gz	Endometrial cancer	DRD4	MR Egger	3	0.482079	1.54834	0.807844	-2.55267	3.51683	1.61944	0.0778733	33.6775
eqtl-a-ENSG00000069696	finngen_R11_CD2_INSITU_ENDOMETRIUM_EXALLC.gz	Endometrial cancer	DRD4	Weighted median	3	0.666069	0.799426	0.404741	-0.900805	2.23294	1.94657	0.406242	9.32728
eqtl-a-ENSG00000069696	finngen_R11_CD2_INSITU_ENDOMETRIUM_EXALLC.gz	Endometrial cancer	DRD4	Inverse variance weighted	3	0.967128	0.78103	0.215615	-0.563691	2.49795	2.63038	0.569105	12.1575
eqtl-a-ENSG00000069696	finngen_R11_CD2_INSITU_ENDOMETRIUM_EXALLC.gz	Endometrial cancer	DRD4	Simple mode	3	0.273484	1.01489	0.812822	-1.7157	2.26267	1.31454	0.179838	9.60867
eqtl-a-ENSG00000069696	finngen_R11_CD2_INSITU_ENDOMETRIUM_EXALLC.gz	Endometrial cancer	DRD4	Weighted mode	3	0.567266	0.885535	0.587389	-1.16838	2.30291	1.76344	0.31087	10.0033
eqtl-a-ENSG00000069702	finngen_R11_CD2_INSITU_ENDOMETRIUM_EXALLC.gz	Endometrial cancer	TGFBR3	MR Egger	4	0.719272	2.41646	0.794038	-4.01699	5.45553	2.05294	0.0180071	234.049
eqtl-a-ENSG00000069702	finngen_R11_CD2_INSITU_ENDOMETRIUM_EXALLC.gz	Endometrial cancer	TGFBR3	Weighted median	4	-0.0268938	0.840045	0.97446	-1.67338	1.6196	0.973465	0.187611	5.05105
eqtl-a-ENSG00000069702	finngen_R11_CD2_INSITU_ENDOMETRIUM_EXALLC.gz	Endometrial cancer	TGFBR3	Inverse variance weighted	4	-0.0366457	0.670088	0.956387	-1.35002	1.27673	0.964018	0.259235	3.58489
eqtl-a-ENSG00000069702	finngen_R11_CD2_INSITU_ENDOMETRIUM_EXALLC.gz	Endometrial cancer	TGFBR3	Simple mode	4	-1.03966	1.20163	0.45057	-3.39485	1.31554	0.353576	0.0335456	3.72675
eqtl-a-ENSG00000069702	finngen_R11_CD2_INSITU_ENDOMETRIUM_EXALLC.gz	Endometrial cancer	TGFBR3	Weighted mode	4	0.446633	0.979555	0.679404	-1.47329	2.36656	1.56304	0.229169	10.6607
eqtl-a-ENSG00000069869	finngen_R11_CD2_INSITU_ENDOMETRIUM_EXALLC.gz	Endometrial cancer	NEDD4	MR Egger	5	-1.04823	1.39772	0.507737	-3.78775	1.69129	0.350558	0.0226465	5.4265
eqtl-a-ENSG00000069869	finngen_R11_CD2_INSITU_ENDOMETRIUM_EXALLC.gz	Endometrial cancer	NEDD4	Weighted median	5	-0.593041	0.452302	0.189803	-1.47955	0.29347	0.552644	0.22774	1.34107
eqtl-a-ENSG00000069869	finngen_R11_CD2_INSITU_ENDOMETRIUM_EXALLC.gz	Endometrial cancer	NEDD4	Inverse variance weighted	5	-0.519422	0.404778	0.199413	-1.31279	0.273943	0.594864	0.269069	1.31514
eqtl-a-ENSG00000069869	finngen_R11_CD2_INSITU_ENDOMETRIUM_EXALLC.gz	Endometrial cancer	NEDD4	Simple mode	5	1.00371	0.73025	0.24127	-0.427576	2.435	2.7284	0.652088	11.4159
eqtl-a-ENSG00000069869	finngen_R11_CD2_INSITU_ENDOMETRIUM_EXALLC.gz	Endometrial cancer	NEDD4	Weighted mode	5	-0.680313	0.474048	0.224581	-1.60945	0.248821	0.506458	0.199998	1.28251
eqtl-a-ENSG00000069943	finngen_R11_CD2_INSITU_ENDOMETRIUM_EXALLC.gz	Endometrial cancer	PIGB	MR Egger	7	0.475345	0.756425	0.55732	-1.00725	1.95794	1.60857	0.365222	7.08471
eqtl-a-ENSG00000069943	finngen_R11_CD2_INSITU_ENDOMETRIUM_EXALLC.gz	Endometrial cancer	PIGB	Weighted median	7	0.588537	0.40815	0.149313	-0.211437	1.38851	1.80135	0.80942	4.00887
eqtl-a-ENSG00000069943	finngen_R11_CD2_INSITU_ENDOMETRIUM_EXALLC.gz	Endometrial cancer	PIGB	Inverse variance weighted	7	0.661272	0.351872	0.0602039	-0.028397	1.35094	1.93725	0.972002	3.86105
eqtl-a-ENSG00000069943	finngen_R11_CD2_INSITU_ENDOMETRIUM_EXALLC.gz	Endometrial cancer	PIGB	Simple mode	7	0.621971	0.642247	0.37023	-0.636832	1.88077	1.8626	0.528965	6.55858
eqtl-a-ENSG00000069943	finngen_R11_CD2_INSITU_ENDOMETRIUM_EXALLC.gz	Endometrial cancer	PIGB	Weighted mode	7	0.578092	0.410856	0.209045	-0.227185	1.38337	1.78263	0.796773	3.98832
eqtl-a-ENSG00000069966	finngen_R11_CD2_INSITU_ENDOMETRIUM_EXALLC.gz	Endometrial cancer	GNB5	MR Egger	4	-0.183431	0.461725	0.729554	-1.08841	0.72155	0.83241	0.336751	2.05762
eqtl-a-ENSG00000069966	finngen_R11_CD2_INSITU_ENDOMETRIUM_EXALLC.gz	Endometrial cancer	GNB5	Weighted median	4	-0.155481	0.349668	0.65657	-0.84083	0.529868	0.856003	0.431352	1.69871
eqtl-a-ENSG00000069966	finngen_R11_CD2_INSITU_ENDOMETRIUM_EXALLC.gz	Endometrial cancer	GNB5	Inverse variance weighted	4	-0.100102	0.308156	0.745301	-0.704089	0.503884	0.904745	0.494559	1.65514
eqtl-a-ENSG00000069966	finngen_R11_CD2_INSITU_ENDOMETRIUM_EXALLC.gz	Endometrial cancer	GNB5	Simple mode	4	0.189872	0.491993	0.725294	-0.774435	1.15418	1.20909	0.460964	3.17142
eqtl-a-ENSG00000069966	finngen_R11_CD2_INSITU_ENDOMETRIUM_EXALLC.gz	Endometrial cancer	GNB5	Weighted mode	4	-0.189512	0.373703	0.646999	-0.92197	0.542947	0.827363	0.397735	1.72107
eqtl-a-ENSG00000069998	finngen_R11_CD2_INSITU_ENDOMETRIUM_EXALLC.gz	Endometrial cancer	HDHD5	Inverse variance weighted	2	0.774873	0.560907	0.167136	-0.324504	1.87425	2.17032	0.722886	6.51593
eqtl-a-ENSG00000070018	finngen_R11_CD2_INSITU_ENDOMETRIUM_EXALLC.gz	Endometrial cancer	LRP6	MR Egger	3	-0.193366	1.36544	0.910441	-2.86963	2.4829	0.82418	0.0567197	11.976
eqtl-a-ENSG00000070018	finngen_R11_CD2_INSITU_ENDOMETRIUM_EXALLC.gz	Endometrial cancer	LRP6	Weighted median	3	0.113153	0.435912	0.79519	-0.741235	0.967542	1.1198	0.476525	2.63147
eqtl-a-ENSG00000070018	finngen_R11_CD2_INSITU_ENDOMETRIUM_EXALLC.gz	Endometrial cancer	LRP6	Inverse variance weighted	3	0.114139	0.4137	0.782627	-0.696713	0.924991	1.12091	0.49822	2.52185
eqtl-a-ENSG00000070018	finngen_R11_CD2_INSITU_ENDOMETRIUM_EXALLC.gz	Endometrial cancer	LRP6	Simple mode	3	0.360285	0.627792	0.623979	-0.870188	1.59076	1.43374	0.418873	4.90747
eqtl-a-ENSG00000070018	finngen_R11_CD2_INSITU_ENDOMETRIUM_EXALLC.gz	Endometrial cancer	LRP6	Weighted mode	3	0.1864	0.492996	0.741716	-0.779871	1.15267	1.2049	0.458465	3.16664
eqtl-a-ENSG00000070019	finngen_R11_CD2_INSITU_ENDOMETRIUM_EXALLC.gz	Endometrial cancer	GUCY2C	Inverse variance weighted	2	2.53624	2.18671	0.246113	-1.74972	6.8222	12.6321	0.173823	918
eqtl-a-ENSG00000070087	finngen_R11_CD2_INSITU_ENDOMETRIUM_EXALLC.gz	Endometrial cancer	PFN2	MR Egger	5	-1.10387	1.33894	0.470127	-3.72818	1.52044	0.331585	0.0240365	4.57425
eqtl-a-ENSG00000070087	finngen_R11_CD2_INSITU_ENDOMETRIUM_EXALLC.gz	Endometrial cancer	PFN2	Weighted median	5	0.365738	0.297099	0.218311	-0.216575	0.948052	1.44158	0.805272	2.58068
eqtl-a-ENSG00000070087	finngen_R11_CD2_INSITU_ENDOMETRIUM_EXALLC.gz	Endometrial cancer	PFN2	Inverse variance weighted	5	0.329119	0.264244	0.212944	-0.1888	0.847038	1.38974	0.827952	2.33273
eqtl-a-ENSG00000070087	finngen_R11_CD2_INSITU_ENDOMETRIUM_EXALLC.gz	Endometrial cancer	PFN2	Simple mode	5	0.605626	0.477569	0.273533	-0.33041	1.54166	1.8324	0.718629	4.67235
eqtl-a-ENSG00000070087	finngen_R11_CD2_INSITU_ENDOMETRIUM_EXALLC.gz	Endometrial cancer	PFN2	Weighted mode	5	0.387577	0.295579	0.259978	-0.191757	0.966911	1.47341	0.825507	2.62981
eqtl-a-ENSG00000070214	finngen_R11_CD2_INSITU_ENDOMETRIUM_EXALLC.gz	Endometrial cancer	SLC44A1	MR Egger	3	0.233229	5.14193	0.971144	-9.84495	10.3114	1.26267	5.30141e-05	30073.8
eqtl-a-ENSG00000070214	finngen_R11_CD2_INSITU_ENDOMETRIUM_EXALLC.gz	Endometrial cancer	SLC44A1	Weighted median	3	-0.660358	0.776297	0.394963	-2.1819	0.861184	0.516666	0.112827	2.36596
eqtl-a-ENSG00000070214	finngen_R11_CD2_INSITU_ENDOMETRIUM_EXALLC.gz	Endometrial cancer	SLC44A1	Inverse variance weighted	3	-0.242967	0.860177	0.777589	-1.92891	1.44298	0.784297	0.145306	4.23329
eqtl-a-ENSG00000070214	finngen_R11_CD2_INSITU_ENDOMETRIUM_EXALLC.gz	Endometrial cancer	SLC44A1	Simple mode	3	-0.843975	1.01648	0.493704	-2.83628	1.14833	0.429998	0.0586437	3.15291
eqtl-a-ENSG00000070214	finngen_R11_CD2_INSITU_ENDOMETRIUM_EXALLC.gz	Endometrial cancer	SLC44A1	Weighted mode	3	-0.745026	0.903208	0.496171	-2.51531	1.02526	0.474722	0.0808375	2.78783
eqtl-a-ENSG00000070371	finngen_R11_CD2_INSITU_ENDOMETRIUM_EXALLC.gz	Endometrial cancer	CLTCL1	MR Egger	3	0.622503	1.33594	0.722401	-1.99594	3.24094	1.86359	0.135886	25.5578
eqtl-a-ENSG00000070371	finngen_R11_CD2_INSITU_ENDOMETRIUM_EXALLC.gz	Endometrial cancer	CLTCL1	Weighted median	3	0.826814	0.636018	0.193606	-0.41978	2.07341	2.28602	0.657191	7.95189
eqtl-a-ENSG00000070371	finngen_R11_CD2_INSITU_ENDOMETRIUM_EXALLC.gz	Endometrial cancer	CLTCL1	Inverse variance weighted	3	0.803156	0.610527	0.188337	-0.393476	1.99979	2.23258	0.674707	7.38749
eqtl-a-ENSG00000070371	finngen_R11_CD2_INSITU_ENDOMETRIUM_EXALLC.gz	Endometrial cancer	CLTCL1	Simple mode	3	0.941957	0.93754	0.42084	-0.895621	2.77954	2.565	0.408354	16.1115
eqtl-a-ENSG00000070371	finngen_R11_CD2_INSITU_ENDOMETRIUM_EXALLC.gz	Endometrial cancer	CLTCL1	Weighted mode	3	0.823978	0.641892	0.327894	-0.43413	2.08209	2.27955	0.647828	8.02119
eqtl-a-ENSG00000070413	finngen_R11_CD2_INSITU_ENDOMETRIUM_EXALLC.gz	Endometrial cancer	DGCR2	MR Egger	3	0.827507	0.919469	0.533481	-0.974652	2.62967	2.28761	0.377324	13.8691
eqtl-a-ENSG00000070413	finngen_R11_CD2_INSITU_ENDOMETRIUM_EXALLC.gz	Endometrial cancer	DGCR2	Weighted median	3	0.357846	0.458186	0.434799	-0.540199	1.25589	1.43025	0.582632	3.51096
eqtl-a-ENSG00000070413	finngen_R11_CD2_INSITU_ENDOMETRIUM_EXALLC.gz	Endometrial cancer	DGCR2	Inverse variance weighted	3	0.352787	0.445167	0.42808	-0.519741	1.22532	1.42303	0.594674	3.40524
eqtl-a-ENSG00000070413	finngen_R11_CD2_INSITU_ENDOMETRIUM_EXALLC.gz	Endometrial cancer	DGCR2	Simple mode	3	0.443645	0.763863	0.620107	-1.05353	1.94082	1.55838	0.348706	6.96443
eqtl-a-ENSG00000070413	finngen_R11_CD2_INSITU_ENDOMETRIUM_EXALLC.gz	Endometrial cancer	DGCR2	Weighted mode	3	0.352899	0.491527	0.547318	-0.610494	1.31629	1.42319	0.543082	3.72957
eqtl-a-ENSG00000070495	finngen_R11_CD2_INSITU_ENDOMETRIUM_EXALLC.gz	Endometrial cancer	JMJD6	MR Egger	3	0.0422234	1.86169	0.985564	-3.60669	3.69113	1.04313	0.0271416	40.0903
eqtl-a-ENSG00000070495	finngen_R11_CD2_INSITU_ENDOMETRIUM_EXALLC.gz	Endometrial cancer	JMJD6	Weighted median	3	0.0227965	0.360806	0.949622	-0.684383	0.729976	1.02306	0.504401	2.07503
eqtl-a-ENSG00000070495	finngen_R11_CD2_INSITU_ENDOMETRIUM_EXALLC.gz	Endometrial cancer	JMJD6	Inverse variance weighted	3	-0.0711353	0.480703	0.882357	-1.01331	0.871043	0.931336	0.363014	2.3894
eqtl-a-ENSG00000070495	finngen_R11_CD2_INSITU_ENDOMETRIUM_EXALLC.gz	Endometrial cancer	JMJD6	Simple mode	3	0.475538	0.667311	0.550004	-0.832392	1.78347	1.60888	0.435008	5.95045
eqtl-a-ENSG00000070495	finngen_R11_CD2_INSITU_ENDOMETRIUM_EXALLC.gz	Endometrial cancer	JMJD6	Weighted mode	3	0.0283125	0.350557	0.942984	-0.658779	0.715404	1.02872	0.517483	2.04501
eqtl-a-ENSG00000070501	finngen_R11_CD2_INSITU_ENDOMETRIUM_EXALLC.gz	Endometrial cancer	POLB	MR Egger	5	1.20567	0.581987	0.130036	0.0649796	2.34637	3.33901	1.06714	10.4475
eqtl-a-ENSG00000070501	finngen_R11_CD2_INSITU_ENDOMETRIUM_EXALLC.gz	Endometrial cancer	POLB	Weighted median	5	0.660688	0.376177	0.0790337	-0.0766196	1.39799	1.93612	0.926242	4.04708
eqtl-a-ENSG00000070501	finngen_R11_CD2_INSITU_ENDOMETRIUM_EXALLC.gz	Endometrial cancer	POLB	Inverse variance weighted	5	0.374605	0.378384	0.322168	-0.367028	1.11624	1.45442	0.69279	3.05335
eqtl-a-ENSG00000070501	finngen_R11_CD2_INSITU_ENDOMETRIUM_EXALLC.gz	Endometrial cancer	POLB	Simple mode	5	0.52966	0.681982	0.480733	-0.807024	1.86634	1.69835	0.446184	6.46461
eqtl-a-ENSG00000070501	finngen_R11_CD2_INSITU_ENDOMETRIUM_EXALLC.gz	Endometrial cancer	POLB	Weighted mode	5	0.602021	0.373118	0.181936	-0.12929	1.33333	1.82581	0.878719	3.79367
eqtl-a-ENSG00000070526	finngen_R11_CD2_INSITU_ENDOMETRIUM_EXALLC.gz	Endometrial cancer	ST6GALNAC1	MR Egger	3	-0.424942	0.436791	0.508753	-1.28105	0.431168	0.653808	0.277745	1.53905
eqtl-a-ENSG00000070526	finngen_R11_CD2_INSITU_ENDOMETRIUM_EXALLC.gz	Endometrial cancer	ST6GALNAC1	Weighted median	3	-0.0162457	0.264306	0.950989	-0.534286	0.501795	0.983886	0.586087	1.65168
eqtl-a-ENSG00000070526	finngen_R11_CD2_INSITU_ENDOMETRIUM_EXALLC.gz	Endometrial cancer	ST6GALNAC1	Inverse variance weighted	3	0.0263201	0.271777	0.92285	-0.506363	0.559003	1.02667	0.602684	1.74893
eqtl-a-ENSG00000070526	finngen_R11_CD2_INSITU_ENDOMETRIUM_EXALLC.gz	Endometrial cancer	ST6GALNAC1	Simple mode	3	-0.297336	0.531379	0.632087	-1.33884	0.744167	0.742795	0.26215	2.10469
eqtl-a-ENSG00000070526	finngen_R11_CD2_INSITU_ENDOMETRIUM_EXALLC.gz	Endometrial cancer	ST6GALNAC1	Weighted mode	3	-0.0166077	0.263977	0.955557	-0.534002	0.500787	0.983529	0.586254	1.65002
eqtl-a-ENSG00000070540	finngen_R11_CD2_INSITU_ENDOMETRIUM_EXALLC.gz	Endometrial cancer	WIPI1	MR Egger	5	0.383555	0.522248	0.515884	-0.640051	1.40716	1.46749	0.527265	4.08434
eqtl-a-ENSG00000070540	finngen_R11_CD2_INSITU_ENDOMETRIUM_EXALLC.gz	Endometrial cancer	WIPI1	Weighted median	5	0.0170809	0.236458	0.942414	-0.446377	0.480539	1.01723	0.639942	1.61695
eqtl-a-ENSG00000070540	finngen_R11_CD2_INSITU_ENDOMETRIUM_EXALLC.gz	Endometrial cancer	WIPI1	Inverse variance weighted	5	0.00548337	0.241877	0.981913	-0.468595	0.479562	1.0055	0.625881	1.61537
eqtl-a-ENSG00000070540	finngen_R11_CD2_INSITU_ENDOMETRIUM_EXALLC.gz	Endometrial cancer	WIPI1	Simple mode	5	-0.366915	0.495201	0.499867	-1.33751	0.603679	0.692869	0.262499	1.82883
eqtl-a-ENSG00000070540	finngen_R11_CD2_INSITU_ENDOMETRIUM_EXALLC.gz	Endometrial cancer	WIPI1	Weighted mode	5	0.0407899	0.27699	0.89005	-0.50211	0.58369	1.04163	0.605252	1.79264
eqtl-a-ENSG00000070610	finngen_R11_CD2_INSITU_ENDOMETRIUM_EXALLC.gz	Endometrial cancer	GBA2	MR Egger	5	-0.11216	0.551159	0.851767	-1.19243	0.968112	0.893901	0.303482	2.63297
eqtl-a-ENSG00000070610	finngen_R11_CD2_INSITU_ENDOMETRIUM_EXALLC.gz	Endometrial cancer	GBA2	Weighted median	5	0.186565	0.27923	0.504043	-0.360726	0.733856	1.2051	0.69717	2.0831
eqtl-a-ENSG00000070610	finngen_R11_CD2_INSITU_ENDOMETRIUM_EXALLC.gz	Endometrial cancer	GBA2	Inverse variance weighted	5	0.201692	0.274867	0.463082	-0.337047	0.740432	1.22347	0.713875	2.09684
eqtl-a-ENSG00000070610	finngen_R11_CD2_INSITU_ENDOMETRIUM_EXALLC.gz	Endometrial cancer	GBA2	Simple mode	5	0.704561	0.632188	0.327517	-0.534527	1.94365	2.02296	0.585946	6.98418
eqtl-a-ENSG00000070610	finngen_R11_CD2_INSITU_ENDOMETRIUM_EXALLC.gz	Endometrial cancer	GBA2	Weighted mode	5	0.197991	0.289982	0.532245	-0.370373	0.766355	1.21895	0.690477	2.15191
eqtl-a-ENSG00000070614	finngen_R11_CD2_INSITU_ENDOMETRIUM_EXALLC.gz	Endometrial cancer	NDST1	MR Egger	6	-0.132498	0.341926	0.718119	-0.802672	0.537676	0.875905	0.44813	1.71202
eqtl-a-ENSG00000070614	finngen_R11_CD2_INSITU_ENDOMETRIUM_EXALLC.gz	Endometrial cancer	NDST1	Weighted median	6	-0.122932	0.296288	0.678211	-0.703656	0.457792	0.884324	0.494773	1.58058
eqtl-a-ENSG00000070614	finngen_R11_CD2_INSITU_ENDOMETRIUM_EXALLC.gz	Endometrial cancer	NDST1	Inverse variance weighted	6	-0.0921818	0.27304	0.735655	-0.62734	0.442976	0.911939	0.53401	1.55734
eqtl-a-ENSG00000070614	finngen_R11_CD2_INSITU_ENDOMETRIUM_EXALLC.gz	Endometrial cancer	NDST1	Simple mode	6	-0.176037	0.470208	0.723473	-1.09764	0.745571	0.838587	0.333656	2.10764
eqtl-a-ENSG00000070614	finngen_R11_CD2_INSITU_ENDOMETRIUM_EXALLC.gz	Endometrial cancer	NDST1	Weighted mode	6	-0.12428	0.311889	0.706727	-0.735582	0.487022	0.883133	0.479227	1.62746
eqtl-a-ENSG00000070669	finngen_R11_CD2_INSITU_ENDOMETRIUM_EXALLC.gz	Endometrial cancer	ASNS	MR Egger	4	0.466937	0.650693	0.547501	-0.808421	1.74229	1.5951	0.445561	5.71043
eqtl-a-ENSG00000070669	finngen_R11_CD2_INSITU_ENDOMETRIUM_EXALLC.gz	Endometrial cancer	ASNS	Weighted median	4	0.138009	0.219474	0.52947	-0.292161	0.568178	1.14799	0.746649	1.76505
eqtl-a-ENSG00000070669	finngen_R11_CD2_INSITU_ENDOMETRIUM_EXALLC.gz	Endometrial cancer	ASNS	Inverse variance weighted	4	-0.0397474	0.296934	0.893514	-0.621738	0.542244	0.961032	0.53701	1.71986
eqtl-a-ENSG00000070669	finngen_R11_CD2_INSITU_ENDOMETRIUM_EXALLC.gz	Endometrial cancer	ASNS	Simple mode	4	0.113229	0.257325	0.689692	-0.391127	0.617586	1.11989	0.676294	1.85445
eqtl-a-ENSG00000070669	finngen_R11_CD2_INSITU_ENDOMETRIUM_EXALLC.gz	Endometrial cancer	ASNS	Weighted mode	4	0.15777	0.224844	0.533412	-0.282925	0.598465	1.1709	0.753576	1.81932
eqtl-a-ENSG00000070718	finngen_R11_CD2_INSITU_ENDOMETRIUM_EXALLC.gz	Endometrial cancer	AP3M2	MR Egger	4	23.6124	77.7906	0.790146	-128.857	176.082	1.7977e+10	1.09153e-56	2.96074e+76
eqtl-a-ENSG00000070718	finngen_R11_CD2_INSITU_ENDOMETRIUM_EXALLC.gz	Endometrial cancer	AP3M2	Weighted median	4	-0.770673	1.06502	0.469299	-2.85812	1.31678	0.462702	0.0573764	3.73137
eqtl-a-ENSG00000070718	finngen_R11_CD2_INSITU_ENDOMETRIUM_EXALLC.gz	Endometrial cancer	AP3M2	Inverse variance weighted	4	-0.750787	0.921168	0.415051	-2.55628	1.0547	0.471995	0.0775931	2.87112
eqtl-a-ENSG00000070718	finngen_R11_CD2_INSITU_ENDOMETRIUM_EXALLC.gz	Endometrial cancer	AP3M2	Simple mode	4	-1.08008	1.34952	0.482027	-3.72514	1.56498	0.339568	0.0241097	4.78257
eqtl-a-ENSG00000070718	finngen_R11_CD2_INSITU_ENDOMETRIUM_EXALLC.gz	Endometrial cancer	AP3M2	Weighted mode	4	-1.04431	1.33019	0.489693	-3.65148	1.56285	0.351933	0.0259527	4.77241
eqtl-a-ENSG00000070731	finngen_R11_CD2_INSITU_ENDOMETRIUM_EXALLC.gz	Endometrial cancer	ST6GALNAC2	MR Egger	4	-0.0940829	0.380997	0.827991	-0.840838	0.652672	0.910207	0.431349	1.92067
eqtl-a-ENSG00000070731	finngen_R11_CD2_INSITU_ENDOMETRIUM_EXALLC.gz	Endometrial cancer	ST6GALNAC2	Weighted median	4	0.0123542	0.259494	0.962028	-0.496253	0.520962	1.01243	0.608807	1.68365
eqtl-a-ENSG00000070731	finngen_R11_CD2_INSITU_ENDOMETRIUM_EXALLC.gz	Endometrial cancer	ST6GALNAC2	Inverse variance weighted	4	0.0432731	0.246422	0.860604	-0.439713	0.52626	1.04422	0.644221	1.69259
eqtl-a-ENSG00000070731	finngen_R11_CD2_INSITU_ENDOMETRIUM_EXALLC.gz	Endometrial cancer	ST6GALNAC2	Simple mode	4	0.0764738	0.374977	0.851449	-0.658481	0.811428	1.07947	0.517637	2.25112
eqtl-a-ENSG00000070731	finngen_R11_CD2_INSITU_ENDOMETRIUM_EXALLC.gz	Endometrial cancer	ST6GALNAC2	Weighted mode	4	0.00395532	0.279535	0.989599	-0.543933	0.551843	1.00396	0.580461	1.73645
eqtl-a-ENSG00000070759	finngen_R11_CD2_INSITU_ENDOMETRIUM_EXALLC.gz	Endometrial cancer	TESK2	MR Egger	3	-0.845951	5.3211	0.89963	-11.2753	9.5834	0.429149	1.26823e-05	14521.7
eqtl-a-ENSG00000070759	finngen_R11_CD2_INSITU_ENDOMETRIUM_EXALLC.gz	Endometrial cancer	TESK2	Weighted median	3	0.346059	1.00655	0.730992	-1.62679	2.3189	1.41349	0.19656	10.1645
eqtl-a-ENSG00000070759	finngen_R11_CD2_INSITU_ENDOMETRIUM_EXALLC.gz	Endometrial cancer	TESK2	Inverse variance weighted	3	0.278728	0.951047	0.769465	-1.58532	2.14278	1.32145	0.204881	8.5231
eqtl-a-ENSG00000070759	finngen_R11_CD2_INSITU_ENDOMETRIUM_EXALLC.gz	Endometrial cancer	TESK2	Simple mode	3	0.346196	1.1943	0.799203	-1.99463	2.68703	1.41368	0.136063	14.6879
eqtl-a-ENSG00000070759	finngen_R11_CD2_INSITU_ENDOMETRIUM_EXALLC.gz	Endometrial cancer	TESK2	Weighted mode	3	0.350587	1.07273	0.77484	-1.75197	2.45315	1.4199	0.173432	11.6249
eqtl-a-ENSG00000070831	finngen_R11_CD2_INSITU_ENDOMETRIUM_EXALLC.gz	Endometrial cancer	CDC42	MR Egger	3	-4.28849	1.58035	0.22477	-7.38597	-1.19101	0.0137257	0.000619889	0.303915
eqtl-a-ENSG00000070831	finngen_R11_CD2_INSITU_ENDOMETRIUM_EXALLC.gz	Endometrial cancer	CDC42	Weighted median	3	-0.0578637	0.326167	0.85919	-0.697151	0.581424	0.943779	0.498002	1.78858
eqtl-a-ENSG00000070831	finngen_R11_CD2_INSITU_ENDOMETRIUM_EXALLC.gz	Endometrial cancer	CDC42	Inverse variance weighted	3	-0.132952	0.526206	0.80053	-1.16432	0.898413	0.875507	0.312136	2.4557
eqtl-a-ENSG00000070831	finngen_R11_CD2_INSITU_ENDOMETRIUM_EXALLC.gz	Endometrial cancer	CDC42	Simple mode	3	0.71792	0.942427	0.525766	-1.12924	2.56508	2.05016	0.32328	13.0017
eqtl-a-ENSG00000070831	finngen_R11_CD2_INSITU_ENDOMETRIUM_EXALLC.gz	Endometrial cancer	CDC42	Weighted mode	3	-0.676346	0.363662	0.203992	-1.38912	0.0364311	0.508471	0.249294	1.0371
eqtl-a-ENSG00000070882	finngen_R11_CD2_INSITU_ENDOMETRIUM_EXALLC.gz	Endometrial cancer	OSBPL3	MR Egger	4	-0.498795	0.666866	0.53247	-1.80585	0.808262	0.607262	0.164334	2.244
eqtl-a-ENSG00000070882	finngen_R11_CD2_INSITU_ENDOMETRIUM_EXALLC.gz	Endometrial cancer	OSBPL3	Weighted median	4	-0.393392	0.299913	0.189625	-0.981221	0.194437	0.674764	0.374853	1.21463
eqtl-a-ENSG00000070882	finngen_R11_CD2_INSITU_ENDOMETRIUM_EXALLC.gz	Endometrial cancer	OSBPL3	Inverse variance weighted	4	-0.419138	0.285738	0.142414	-0.979184	0.140908	0.657614	0.375618	1.15132
eqtl-a-ENSG00000070882	finngen_R11_CD2_INSITU_ENDOMETRIUM_EXALLC.gz	Endometrial cancer	OSBPL3	Simple mode	4	-0.374836	0.503099	0.510298	-1.36091	0.611238	0.687402	0.256427	1.84271
eqtl-a-ENSG00000070882	finngen_R11_CD2_INSITU_ENDOMETRIUM_EXALLC.gz	Endometrial cancer	OSBPL3	Weighted mode	4	-0.38122	0.293693	0.285063	-0.956857	0.194418	0.683028	0.384098	1.2146
eqtl-a-ENSG00000070915	finngen_R11_CD2_INSITU_ENDOMETRIUM_EXALLC.gz	Endometrial cancer	SLC12A3	MR Egger	3	-9.16999	9.36149	0.506578	-27.5185	9.17853	0.000104118	1.11909e-12	9686.89
eqtl-a-ENSG00000070915	finngen_R11_CD2_INSITU_ENDOMETRIUM_EXALLC.gz	Endometrial cancer	SLC12A3	Weighted median	3	-1.91431	1.15294	0.0968392	-4.17407	0.34545	0.147444	0.0153896	1.41263
eqtl-a-ENSG00000070915	finngen_R11_CD2_INSITU_ENDOMETRIUM_EXALLC.gz	Endometrial cancer	SLC12A3	Inverse variance weighted	3	-0.58969	1.61803	0.715522	-3.76102	2.58164	0.554499	0.0232599	13.2188
eqtl-a-ENSG00000070915	finngen_R11_CD2_INSITU_ENDOMETRIUM_EXALLC.gz	Endometrial cancer	SLC12A3	Simple mode	3	-1.94466	1.3902	0.296769	-4.66945	0.78013	0.143036	0.00937743	2.18176
eqtl-a-ENSG00000070915	finngen_R11_CD2_INSITU_ENDOMETRIUM_EXALLC.gz	Endometrial cancer	SLC12A3	Weighted mode	3	-1.96884	1.15431	0.230193	-4.23128	0.293606	0.139619	0.0145338	1.34125
eqtl-a-ENSG00000071189	finngen_R11_CD2_INSITU_ENDOMETRIUM_EXALLC.gz	Endometrial cancer	SNX13	MR Egger	3	2.23107	1.75968	0.425149	-1.2179	5.68004	9.3098	0.295849	292.962
eqtl-a-ENSG00000071189	finngen_R11_CD2_INSITU_ENDOMETRIUM_EXALLC.gz	Endometrial cancer	SNX13	Weighted median	3	0.142619	0.912707	0.875828	-1.64629	1.93153	1.15329	0.192764	6.90003
eqtl-a-ENSG00000071189	finngen_R11_CD2_INSITU_ENDOMETRIUM_EXALLC.gz	Endometrial cancer	SNX13	Inverse variance weighted	3	0.104215	0.904468	0.908269	-1.66854	1.87697	1.10984	0.188522	6.53369
eqtl-a-ENSG00000071189	finngen_R11_CD2_INSITU_ENDOMETRIUM_EXALLC.gz	Endometrial cancer	SNX13	Simple mode	3	-1.86728	1.80718	0.41006	-5.40936	1.67479	0.154543	0.00447451	5.33769
eqtl-a-ENSG00000071189	finngen_R11_CD2_INSITU_ENDOMETRIUM_EXALLC.gz	Endometrial cancer	SNX13	Weighted mode	3	0.829954	0.983347	0.487523	-1.09741	2.75731	2.29321	0.333736	15.7575
eqtl-a-ENSG00000071205	finngen_R11_CD2_INSITU_ENDOMETRIUM_EXALLC.gz	Endometrial cancer	ARHGAP10	MR Egger	3	1.92106	1.38314	0.397259	-0.789887	4.63201	6.82821	0.453896	102.72
eqtl-a-ENSG00000071205	finngen_R11_CD2_INSITU_ENDOMETRIUM_EXALLC.gz	Endometrial cancer	ARHGAP10	Weighted median	3	0.228349	0.493927	0.643856	-0.739747	1.19645	1.25652	0.477235	3.30834
eqtl-a-ENSG00000071205	finngen_R11_CD2_INSITU_ENDOMETRIUM_EXALLC.gz	Endometrial cancer	ARHGAP10	Inverse variance weighted	3	0.0984079	0.476042	0.836228	-0.834634	1.03145	1.10341	0.434034	2.80513
eqtl-a-ENSG00000071205	finngen_R11_CD2_INSITU_ENDOMETRIUM_EXALLC.gz	Endometrial cancer	ARHGAP10	Simple mode	3	0.167348	0.631815	0.81591	-1.07101	1.40571	1.18217	0.342662	4.07841
eqtl-a-ENSG00000071205	finngen_R11_CD2_INSITU_ENDOMETRIUM_EXALLC.gz	Endometrial cancer	ARHGAP10	Weighted mode	3	0.284089	0.52014	0.639729	-0.735387	1.30356	1.32855	0.47932	3.6824
eqtl-a-ENSG00000071242	finngen_R11_CD2_INSITU_ENDOMETRIUM_EXALLC.gz	Endometrial cancer	RPS6KA2	MR Egger	6	-0.0766963	0.512664	0.888318	-1.08152	0.928125	0.926171	0.339081	2.52976
eqtl-a-ENSG00000071242	finngen_R11_CD2_INSITU_ENDOMETRIUM_EXALLC.gz	Endometrial cancer	RPS6KA2	Weighted median	6	0.400983	0.31109	0.197412	-0.208753	1.01072	1.49329	0.811595	2.74757
eqtl-a-ENSG00000071242	finngen_R11_CD2_INSITU_ENDOMETRIUM_EXALLC.gz	Endometrial cancer	RPS6KA2	Inverse variance weighted	6	0.298683	0.25929	0.249351	-0.209525	0.806891	1.34808	0.810969	2.24093
eqtl-a-ENSG00000071242	finngen_R11_CD2_INSITU_ENDOMETRIUM_EXALLC.gz	Endometrial cancer	RPS6KA2	Simple mode	6	0.310877	0.480142	0.545878	-0.630201	1.25196	1.36462	0.532485	3.49717
eqtl-a-ENSG00000071242	finngen_R11_CD2_INSITU_ENDOMETRIUM_EXALLC.gz	Endometrial cancer	RPS6KA2	Weighted mode	6	0.408493	0.317757	0.25492	-0.214312	1.0313	1.50455	0.807097	2.8047
eqtl-a-ENSG00000071246	finngen_R11_CD2_INSITU_ENDOMETRIUM_EXALLC.gz	Endometrial cancer	VASH1	MR Egger	7	-0.0072349	0.149736	0.963334	-0.300717	0.286248	0.992791	0.740287	1.33142
eqtl-a-ENSG00000071246	finngen_R11_CD2_INSITU_ENDOMETRIUM_EXALLC.gz	Endometrial cancer	VASH1	Weighted median	7	-0.00618573	0.121662	0.95945	-0.244643	0.232271	0.993833	0.782984	1.26146
eqtl-a-ENSG00000071246	finngen_R11_CD2_INSITU_ENDOMETRIUM_EXALLC.gz	Endometrial cancer	VASH1	Inverse variance weighted	7	-0.0323131	0.112476	0.773891	-0.252766	0.188139	0.968203	0.77665	1.207
eqtl-a-ENSG00000071246	finngen_R11_CD2_INSITU_ENDOMETRIUM_EXALLC.gz	Endometrial cancer	VASH1	Simple mode	7	-0.090831	0.279874	0.756544	-0.639384	0.457722	0.913172	0.527617	1.58047
eqtl-a-ENSG00000071246	finngen_R11_CD2_INSITU_ENDOMETRIUM_EXALLC.gz	Endometrial cancer	VASH1	Weighted mode	7	0.033649	0.117735	0.78464	-0.197112	0.26441	1.03422	0.821099	1.30266
eqtl-a-ENSG00000071575	finngen_R11_CD2_INSITU_ENDOMETRIUM_EXALLC.gz	Endometrial cancer	TRIB2	MR Egger	4	0.724377	0.594298	0.347143	-0.440446	1.8892	2.06345	0.643749	6.61408
eqtl-a-ENSG00000071575	finngen_R11_CD2_INSITU_ENDOMETRIUM_EXALLC.gz	Endometrial cancer	TRIB2	Weighted median	4	0.247062	0.343937	0.472551	-0.427055	0.921178	1.28026	0.652428	2.51225
eqtl-a-ENSG00000071575	finngen_R11_CD2_INSITU_ENDOMETRIUM_EXALLC.gz	Endometrial cancer	TRIB2	Inverse variance weighted	4	0.199338	0.299002	0.504978	-0.386706	0.785382	1.22059	0.67929	2.19325
eqtl-a-ENSG00000071575	finngen_R11_CD2_INSITU_ENDOMETRIUM_EXALLC.gz	Endometrial cancer	TRIB2	Simple mode	4	0.242479	0.453174	0.629722	-0.645742	1.1307	1.2744	0.524273	3.09783
eqtl-a-ENSG00000071575	finngen_R11_CD2_INSITU_ENDOMETRIUM_EXALLC.gz	Endometrial cancer	TRIB2	Weighted mode	4	0.265285	0.356644	0.510935	-0.433737	0.964307	1.3038	0.648083	2.62297
eqtl-a-ENSG00000071894	finngen_R11_CD2_INSITU_ENDOMETRIUM_EXALLC.gz	Endometrial cancer	CPSF1	MR Egger	5	0.259787	0.771672	0.758552	-1.25269	1.77227	1.29665	0.285735	5.88417
eqtl-a-ENSG00000071894	finngen_R11_CD2_INSITU_ENDOMETRIUM_EXALLC.gz	Endometrial cancer	CPSF1	Weighted median	5	-0.107755	0.247772	0.663637	-0.593389	0.377878	0.897847	0.552452	1.45918
eqtl-a-ENSG00000071894	finngen_R11_CD2_INSITU_ENDOMETRIUM_EXALLC.gz	Endometrial cancer	CPSF1	Inverse variance weighted	5	-0.129644	0.232	0.57629	-0.584365	0.325076	0.878408	0.55746	1.38414
eqtl-a-ENSG00000071894	finngen_R11_CD2_INSITU_ENDOMETRIUM_EXALLC.gz	Endometrial cancer	CPSF1	Simple mode	5	-0.123243	0.392601	0.769277	-0.892741	0.646256	0.884049	0.409532	1.90838
eqtl-a-ENSG00000071894	finngen_R11_CD2_INSITU_ENDOMETRIUM_EXALLC.gz	Endometrial cancer	CPSF1	Weighted mode	5	-0.0966973	0.234847	0.701634	-0.556998	0.363603	0.907831	0.572927	1.4385
eqtl-a-ENSG00000071967	finngen_R11_CD2_INSITU_ENDOMETRIUM_EXALLC.gz	Endometrial cancer	CYBRD1	MR Egger	8	0.251684	0.568371	0.673417	-0.862323	1.36569	1.28619	0.42218	3.91843
eqtl-a-ENSG00000071967	finngen_R11_CD2_INSITU_ENDOMETRIUM_EXALLC.gz	Endometrial cancer	CYBRD1	Weighted median	8	0.216475	0.343225	0.528231	-0.456246	0.889195	1.24169	0.633658	2.43317
eqtl-a-ENSG00000071967	finngen_R11_CD2_INSITU_ENDOMETRIUM_EXALLC.gz	Endometrial cancer	CYBRD1	Inverse variance weighted	8	0.0975287	0.372843	0.793645	-0.633244	0.828302	1.10244	0.530867	2.28943
eqtl-a-ENSG00000071967	finngen_R11_CD2_INSITU_ENDOMETRIUM_EXALLC.gz	Endometrial cancer	CYBRD1	Simple mode	8	-0.412175	0.903469	0.662053	-2.18298	1.35862	0.662208	0.112706	3.89084
eqtl-a-ENSG00000071967	finngen_R11_CD2_INSITU_ENDOMETRIUM_EXALLC.gz	Endometrial cancer	CYBRD1	Weighted mode	8	0.300071	0.408103	0.486067	-0.499812	1.09995	1.34995	0.606645	3.00403
eqtl-a-ENSG00000071994	finngen_R11_CD2_INSITU_ENDOMETRIUM_EXALLC.gz	Endometrial cancer	PDCD2	Inverse variance weighted	2	-0.0991974	0.461868	0.829943	-1.00446	0.806064	0.905564	0.366243	2.23908
eqtl-a-ENSG00000072042	finngen_R11_CD2_INSITU_ENDOMETRIUM_EXALLC.gz	Endometrial cancer	RDH11	MR Egger	3	-1.56751	2.17846	0.602923	-5.83728	2.70226	0.208564	0.00291676	14.9134
eqtl-a-ENSG00000072042	finngen_R11_CD2_INSITU_ENDOMETRIUM_EXALLC.gz	Endometrial cancer	RDH11	Weighted median	3	-0.592413	0.614658	0.335141	-1.79714	0.612316	0.552991	0.165772	1.8447
eqtl-a-ENSG00000072042	finngen_R11_CD2_INSITU_ENDOMETRIUM_EXALLC.gz	Endometrial cancer	RDH11	Inverse variance weighted	3	-0.488143	0.566962	0.389249	-1.59939	0.623103	0.613765	0.20202	1.8647
eqtl-a-ENSG00000072042	finngen_R11_CD2_INSITU_ENDOMETRIUM_EXALLC.gz	Endometrial cancer	RDH11	Simple mode	3	-0.59579	0.767237	0.518689	-2.09957	0.907994	0.551127	0.122509	2.47934
eqtl-a-ENSG00000072042	finngen_R11_CD2_INSITU_ENDOMETRIUM_EXALLC.gz	Endometrial cancer	RDH11	Weighted mode	3	-0.631967	0.736841	0.481446	-2.07618	0.812242	0.531545	0.125409	2.25295
eqtl-a-ENSG00000072110	finngen_R11_CD2_INSITU_ENDOMETRIUM_EXALLC.gz	Endometrial cancer	ACTN1	MR Egger	3	-1.79209	2.97999	0.655316	-7.63287	4.0487	0.166612	0.000484267	57.3226
eqtl-a-ENSG00000072110	finngen_R11_CD2_INSITU_ENDOMETRIUM_EXALLC.gz	Endometrial cancer	ACTN1	Weighted median	3	-0.0651747	0.583972	0.911136	-1.20976	1.07941	0.936904	0.298269	2.94294
eqtl-a-ENSG00000072110	finngen_R11_CD2_INSITU_ENDOMETRIUM_EXALLC.gz	Endometrial cancer	ACTN1	Inverse variance weighted	3	-0.133714	0.512205	0.794049	-1.13764	0.870207	0.87484	0.320576	2.38741
eqtl-a-ENSG00000072110	finngen_R11_CD2_INSITU_ENDOMETRIUM_EXALLC.gz	Endometrial cancer	ACTN1	Simple mode	3	0.333293	0.772975	0.708362	-1.18174	1.84832	1.39556	0.306745	6.34916
eqtl-a-ENSG00000072110	finngen_R11_CD2_INSITU_ENDOMETRIUM_EXALLC.gz	Endometrial cancer	ACTN1	Weighted mode	3	0.289124	0.737699	0.732932	-1.15677	1.73501	1.33526	0.314502	5.669
[truncated: 21,995 more rows]

## Sheet: Table S3
Table S3. 139 genes were identified to have a causal relationship with EC.
[truncated: 696 more rows]

## Sheet: Table S4
Table S4. The expression difference of 5 core genes
[truncated: 8 more rows]

## Sheet: Table S5
Table S5. Intersection table of GEO data and MR
[truncated: 1,369 more rows]

[truncated: 5 more sheets: Table S6, Table S7, Table S8, Table S9, Table S10]
